# Supplementary material for: Stress-Activated Protein Kinase OsSAPK9 Regulates Tolerance to Salt Stress and Resistance to Bacterial Blight in Rice
Source: Rice (N Y). 2019 Nov 11;12:80. doi: 10.1186/s12284-019-0338-2 (PMC6848426; doi:10.1186/s12284-019-0338-2)
Supplement: Supplementary file 9 — Additional file 9: Table S2. Details of the primers used in this study. (PDF 76 kb) [file 12284_2019_338_MOESM9_ESM.xlsx]

## Sheet: Sheet1
Table S2. Details of the primers used in this study.
	Fragment	Forward primer (5’ → 3’)	Reverse primer（5’ → 3’）
Primers used for construction of transgenic plasmids	OsSAPK9-RNAi	CAGGTTGACACACTGCGAA	AGTGCTTATCCTCAACTTCGC
	OsSAPK9-OE	ATGGAGAGGGCGGCGG	GACATGGCATATACGATCTCTCCG
Primers for Y2H (5'-3')	BD-OsSAPK9	CATGGAGGCCGAATTCATGGAGAGGGCGGCGG	GGATCCCCGGGAATTCGACATGGCATATACGATCTCTCCG
	AD-OsSGT1	GATCCATATGATGGCAACCGCCGCC	GATCGAATTCGAGTACTCCCATTTCTTAAGCTCC
	AD-TPR	GATCCATATGATGGCAACCGCCGCC	GATCGAATTCTGCCTGTATTTTGGCTTCACTTC
	AD-CS	GATCCATATGTGCCTGTATTTTGGCTTCACTTC	GATCGAATTCAAGGATATGATGGCCTCTGGG
	AD-SGS	GATCCATATGAAAAAACCAAAGGCTGTTCCAC	GATCGAATTCGAGTACTCCCATTTCTTAAGCTCC
	AD-△TRP	GATCCATATGCGCCTAATGAAGGAGTGTGAT	GATCGAATTCGAGTACTCCCATTTCTTAAGCTCC
	AD-△SGS	GATCCATATGATGGCAACCGCCGCC	GATCGAATTCCTGGGCCGATTCAGCTGG
Primers for BiFc (5'-3')	OsSAPK9	ATGGAGAGGGCGGCGG	GACATGGCATATACGATCTCTCCG
	OsSGT1	ATGGCAACCGCCGCC	GAGTACTCCCATTTCTTAAGCTCC
	TPR	ATGGCAACCGCCGCC	TGCCTGTATTTTGGCTTCACTTC
	CS	TGCCTGTATTTTGGCTTCACTTC	AAGGATATGATGGCCTCTGGG
	SGS	AAAAAACCAAAGGCTGTTCCAC	GAGTACTCCCATTTCTTAAGCTCC
	△TPR	CGCCTAATGAAGGAGTGTGAT	GAGTACTCCCATTTCTTAAGCTCC
	△SGS	ATGGCAACCGCCGCC	CTGGGCCGATTCAGCTGG
	OsHsp90	ATGGCGTCGGAGACCGAG	GAGTCGACCTCCTCCATCTTGC
Primers used for construction of protein expression plasmids	His-OsSAPK9	TACCCTCGAGGGATCCATGGAGAGGGCGGCGG	GCTTGAATTCGGATCCTTACATGGCATATACGATCTCTCCG
	GST-OsSGT1	TggATCCCCggAATTCATGGCAACCGCCGCC	gTCgACCCgggAATTCGTACTCCCATTTCTTAAGCTCC
	GST-TPR	TggATCCCCggAATTCATGGCAACCGCCGCC	gTCgACCCgggAATTCCCTGTATTTTGGCTTCACTTC
	GST-CS	TggATCCCCggAATTCGCATCTGGTGACTCAAGGTTTAC	gTCgACCCgggAATTCAGGATATGATGGCCTCTGGG
	GST-OsHsp90	TggATCCCCggAATTCATGGCGTCGGAGACCGAG	gTCgACCCgggAATTCGTCGACCTCCTCCATCTTGC
	GFP-OsSAPK9	ATGGAGAGGGCGGCGG	GACATGGCATATACGATCTCTCCG
	MYC-OsSGT1	ATGGCAACCGCCGCC	GAGTACTCCCATTTCTTAAGCTCC
Primers for qRT-PCR (5'-3')	Actin2/8-RT	GACTCTGGTGATGGTGTCAGC	GGCTGGAAGAGGACCTCAGG
	OsSAPK9-RT	ATCAGTCTACAAGCCAGTCCAG	TCCTCATCGCTCAAGTCCC
	OsSGT1-RT	TGGGTTACTCGTTCGCATCT	AAGCAACAGAGGGGGCAG
Primers for PCR, and southern blot (5'-3')	HYG	CTATTTCTTTGCCCTCGGAC	CCTGACCTATTGCATCTCCC
