# Supplementary material for: Stress-Activated Protein Kinase OsSAPK9 Regulates Tolerance to Salt Stress and Resistance to Bacterial Blight in Rice
Source: Rice (N Y). 2019 Nov 11;12:80. doi: 10.1186/s12284-019-0338-2 (PMC6848426; doi:10.1186/s12284-019-0338-2)
Supplement: Supplementary file 10 — Additional file 10: Table S3. The summary of RNA-seq data under salt-stress conditions and after inoculation with Xanthomonas oryzae pv. oryzae (Xoo). [file 12284_2019_338_MOESM10_ESM.xlsx]

## Sheet: Sheet1
Table S3. The summary of RNA-seq data under salt-stress conditions and after inoculation with Xanthomonas oryzae pv. oryzae (Xoo).
Sample_ID	Sequencing data(bp)	Total filtered pair-end reads	Total Mapping		Multiple Mapping		Uniqe Mapping
			Number	%	Number	%	Number	%
WT-Nacl-0h	6703625700	22213486	20480834	0.922	3194140	0.143793	17286694	0.778207
WT-Nacl-2h	5768013000	19102594	17616412	0.9222	2602187	0.136222	15014225	0.785978
WT-Nacl-6h	7363770000	24410141	22572057	0.9247	3418257	0.140034	19153800	0.784666
WT-Nacl-24h	7862004300	26055772	24398624	0.9364	3727830	0.143071	20670794	0.793329
S9-Nacl-0h	8803081500	29152624	26875804	0.9219	3993251	0.136977	22882553	0.784923
S9-Nacl-2h	8036063700	26656912	24553681	0.9211	3829541	0.14366	20724140	0.77744
S9-Nacl-6h	6976135200	23137269	21226130	0.9174	3243158	0.14017	17982972	0.77723
S9-Nacl-24h	8451669000	28024192	25832700	0.9218	3881534	0.138507	21951166	0.783293
WT-Xoo-0h	8476215600	28090179	26216564	0.9333	4157116	0.147992	22059448	0.785308
WT-Xoo-2h	7849148400	26011765	24250768	0.9323	3744138	0.14394	20506630	0.78836
WT-Xoo-48h	8119602600	26933981	25199432	0.9356	3949783	0.146647	21249649	0.788953
WT-Xoo-72h	9385692000	31131523	29042597	0.9329	4287114	0.13771	24755483	0.79519
S9-Xoo-0h	8317497300	27643695	25564889	0.9248	4136854	0.149649	21428035	0.775151
S9-Xoo-2h	7468149000	24760607	23126406	0.934	3447947	0.139251	19678459	0.794749
S9-Xoo-48h	8767169100	29032388	27093024	0.9332	3987927	0.137361	23105097	0.795839
S9-Xoo-72h	10288306800	34093609	31522950	0.9246	4651851	0.136443	26871099	0.788156
