# Supplementary material for: Stress-Activated Protein Kinase OsSAPK9 Regulates Tolerance to Salt Stress and Resistance to Bacterial Blight in Rice
Source: Rice (N Y). 2019 Nov 11;12:80. doi: 10.1186/s12284-019-0338-2 (PMC6848426; doi:10.1186/s12284-019-0338-2)
Supplement: Supplementary file 11 — Additional file 11: Table S4. Differentially expressed genes (DEGs) in wild-type (WT) compared with the OsSAPK9-RNAi line, under salt-stress conditions. [file 12284_2019_338_MOESM11_ESM.xls]

## Sheet: Sheet1
Table S4. Differentially expressed genes (DEGs) in wild-type (WT) compared with OsSAPK9-RNAi line, under salt stress condition.
	FPKM								WT-Nacl-0h_VS_S9-Nacl-0h				WT-Nacl-2h_VS_S9-Nacl-2h				WT-Nacl-6h_VS_S9-Nacl-6h				WT-Nacl-24h_VS_S9-Nacl-24h
Gene_id	WT-Nacl-0h	WT-Nacl-2h	WT-Nacl-6h	WT-Nacl-24h	S9-Nacl-0h	S9-Nacl-2h	S9-Nacl-6h	S9-Nacl-24h	log2(fold_change) (WT-Nacl-0h_VS_S9-Nacl-0h)	p_value	q_value	significant	log2(fold_change) (WT-Nacl-2h_VS_S9-Nacl-2h)	p_value	q_value	significant	log2(fold_change) (WT-Nacl-6h_VS_S9-Nacl-6h)	p_value	q_value	significant	log2(fold_change) (WT-Nacl-24h_VS_S9-Nacl-24h)	p_value	q_value	significant	log2(fold_change) (S9-Nacl-0h_VS_S9-Nacl-24h)	p_value	q_value	significant	log2(fold_change) (WT-Nacl-0h_VS_WT-Nacl-24h)	p_value	q_value	significant	log2(fold_change) (WT-Nacl-0h_VS_WT-Nacl-2h)	p_value	q_value	significant	log2(fold_change) (WT-Nacl-0h_VS_WT-Nacl-6h)	p_value	q_value	significant	log2(fold_change) (S9-Nacl-0h_VS_S9-Nacl-2h)	p_value	q_value	significant	log2(fold_change) (S9-Nacl-0h_VS_S9-Nacl-6h)	p_value	q_value	significant	MSU description
LOC_Os01g01190	4.2028	0.150287	0.632511	0.0309478	0.253606	0	0.157692	0.188621	4.05069	0.032	0.710493	up	Inf	1	1	--	2.00398	0.18525	0.99913	--	-2.60758	1	1	--	0.427094	1	1	--	7.08537	0.2491	0.99913	--	4.80556	0.0538	0.889145	--	2.73219	0.02205	0.611339	up	Inf	1	1	--	0.685474	1	1	--	phosphoesterase family protein, putative, expressed
LOC_Os01g01650	136.743	18.5023	7.42134	14.4042	92.1556	9.57878	8.12448	41.5757	0.569321	0.4689	0.99913	--	0.949792	0.23685	0.99913	--	-0.130596	0.8737	0.99913	--	-1.52925	0.04665	0.840391	down	1.14833	0.14865	0.99913	--	3.2469	0.0001	0.0350373	up	2.88569	0.00025	0.0580581	up	4.20364	5e-05	0.0216929	up	3.26616	0.0006	0.0929547	up	3.50373	0.0002	0.0516552	up	isoflavone reductase homolog IRL, putative, expressed
LOC_Os01g01660	47.526	14.9529	6.15662	33.3383	43.5367	4.30049	6.61164	67.3925	0.126485	0.86495	0.99913	--	1.79785	0.03625	0.750811	up	-0.102868	0.89485	0.99913	--	-1.01541	0.1729	0.99913	--	-0.630356	0.39515	0.99913	--	0.511534	0.493	0.99913	--	1.66829	0.02805	0.66901	up	2.9485	0.00055	0.0878238	up	3.33966	0.001	0.126201	up	2.71915	0.0011	0.133612	up	isoflavone reductase, putative, expressed
LOC_Os01g02780	22.367	11.3741	23.0944	2.76992	5.61723	7.69504	7.80857	0.925224	1.99344	0.02685	0.655358	up	0.563755	0.4627	0.99913	--	1.56441	0.05505	0.897282	--	1.58197	0.17115	0.99913	--	2.60198	0.02455	0.636806	up	3.01346	0.0039	0.27448	up	0.975613	0.19595	0.99913	--	-0.0461746	0.9482	0.99913	--	-0.45407	0.59935	0.99913	--	-0.475199	0.58365	0.99913	--	TAK33, putative, expressed
LOC_Os01g03320	43.5385	334.122	212.5	26.4924	26.2727	153.211	64.1948	17.4673	0.728729	0.36925	0.99913	--	1.12486	0.1376	0.99913	--	1.72694	0.0343	0.731833	up	0.600926	0.47115	0.99913	--	0.588909	0.48115	0.99913	--	0.716712	0.3678	0.99913	--	-2.94001	0.00055	0.0878238	down	-2.2871	0.0069	0.363873	down	-2.54388	0.00385	0.272574	down	-1.28889	0.1129	0.99913	--	BBTI2 - Bowman-Birk type bran trypsin inhibitor precursor, expressed
LOC_Os01g03360	3.24271	243.405	108.511	15.7908	3.37448	154.231	175.017	69.1812	-0.0574665	0.9553	0.99913	--	0.658263	0.44025	0.99913	--	-0.689662	0.39185	0.99913	--	-2.1313	0.01105	0.446189	down	-4.35764	0.00045	0.0784097	down	-2.28381	0.0217	0.606541	down	-6.23002	0.0001	0.0350373	down	-5.06449	0.00025	0.0580581	down	-5.51429	0.00025	0.0580581	down	-5.69669	0.00025	0.0580581	down	BBTI5 - Bowman-Birk type bran trypsin inhibitor precursor, expressed
LOC_Os01g03680	4.4204	29.7093	21.4228	0.588596	0.53363	11.9161	4.40213	0.602807	3.05027	0.05105	0.871582	--	1.31801	0.0923	0.99913	--	2.28287	0.0241	0.634483	up	-0.0344185	0.94385	0.99913	--	-0.175856	0.91245	0.99913	--	2.90883	0.0627	0.946733	--	-2.74867	0.0065	0.352805	down	-2.2769	0.0224	0.616437	down	-4.48092	0.02395	0.63262	down	-3.04429	0.0519	0.877389	--	BBTI8 - Bowman-Birk type bran trypsin inhibitor precursor, expressed
LOC_Os01g06560	0	8.31217	0.239333	0.699062	0.126474	1.36555	0.146976	0.188874	-Inf	1	1	--	2.60574	0.02355	0.630776	up	0.703442	1	1	--	1.888	0.2165	0.99913	--	-0.578582	1	1	--	-Inf	0.0046	0.300885	down	-Inf	5e-05	0.0216929	down	-Inf	1	1	--	-3.43257	0.189	0.99913	--	-0.216738	1	1	--	transcription factor HBP-1b, putative, expressed
LOC_Os01g08470	2.78729	12.0724	4.4017	4.03952	2.2884	3.56197	1.59395	4.27409	0.284523	0.75185	0.99913	--	1.76096	0.02765	0.664804	up	1.46546	0.1232	0.99913	--	-0.0814338	0.9184	0.99913	--	-0.901275	0.29565	0.99913	--	-0.535319	0.5268	0.99913	--	-2.11477	0.0202	0.587089	down	-0.659196	0.44785	0.99913	--	-0.638335	0.46035	0.99913	--	0.52174	0.5953	0.99913	--	retrotransposon protein, putative, unclassified, expressed
LOC_Os01g11700	2.98811	0.38876	0.261282	0	0.872087	0.255201	0.0321925	0.784762	1.77669	0.1256	0.99913	--	0.607247	1	1	--	3.02081	1	1	--	-Inf	0.0015	0.159869	down	0.152217	0.9063	0.99913	--	Inf	5e-05	0.0216929	up	2.94228	0.0562	0.905064	--	3.51555	0.035	0.738734	up	1.77284	0.2007	0.99913	--	4.75967	0.1631	0.99913	--	GDSL-like lipase/acylhydrolase, putative, expressed
LOC_Os01g14530	0.621157	0	0.0667701	0	0	0	0	0	Inf	0.01335	0.480668	up	0	1	1	--	Inf	1	1	--	0	1	1	--	0	1	1	--	Inf	0.01335	0.480668	up	Inf	0.01335	0.480668	up	3.21768	0.2976	0.99913	--	0	1	1	--	0	1	1	--	AWPM-19-like membrane family protein, putative, expressed
LOC_Os01g15740	3.62421	0	1.47531	1.18748	4.64684	1.77004	2.22209	5.82543	-0.358584	0.72135	0.99913	--	-inf	0.0001	0.0350373	down	-0.590904	0.6272	0.99913	--	-2.29446	0.12185	0.99913	--	-0.326116	0.7599	0.99913	--	1.60976	0.24015	0.99913	--	Inf	5e-05	0.0216929	up	1.29665	0.25945	0.99913	--	1.39247	0.22575	0.99913	--	1.06433	0.35415	0.99913	--	expressed protein
LOC_Os01g15830	26.5959	5.69007	5.10142	2.00834	6.50827	1.71804	4.04052	6.88724	2.03086	0.0246	0.636806	up	1.72768	0.1228	0.99913	--	0.336357	0.73135	0.99913	--	-1.77792	0.11635	0.99913	--	-0.0816527	0.9276	0.99913	--	3.72713	0.0049	0.310066	up	2.22469	0.01445	0.499531	up	2.38224	0.00895	0.410332	up	1.92151	0.09375	0.99913	--	0.687733	0.4938	0.99913	--	peroxidase precursor, putative, expressed
LOC_Os01g16714	14.8755	0.704545	1.10224	3.78575	7.22797	0.13838	0.98823	13.7948	1.04127	0.19495	0.99913	--	2.34806	0.1345	0.99913	--	0.157516	0.89905	0.99913	--	-1.86548	0.0317	0.707526	down	-0.932465	0.2348	0.99913	--	1.97429	0.02375	0.63259	up	4.4001	0.0016	0.165855	up	3.75443	0.00485	0.308544	up	5.70689	0.05705	0.910448	--	2.87067	0.016	0.523926	up	flavin monooxygenase, putative, expressed
LOC_Os01g18220	4.45149	15.4105	2.6803	19.3705	5.52158	5.13386	1.70337	22.7461	-0.310793	0.7218	0.99913	--	1.5858	0.0486	0.854181	up	0.653998	0.48505	0.99913	--	-0.231761	0.7686	0.99913	--	-2.04247	0.01195	0.461029	down	-2.1215	0.017	0.539334	down	-1.79156	0.0395	0.779843	down	0.731896	0.416	0.99913	--	0.105037	0.89505	0.99913	--	1.69669	0.07385	0.99913	--	expressed protein
LOC_Os01g18240	24.1462	1.79949	5.07466	4.27981	7.45456	0.969947	2.17068	7.51338	1.6956	0.0374	0.761821	up	0.891614	0.424	0.99913	--	1.22516	0.2224	0.99913	--	-0.811915	0.3488	0.99913	--	-0.0113374	0.98785	0.99913	--	2.49618	0.00675	0.359904	up	3.74613	0.00105	0.130005	up	2.25041	0.01435	0.497757	up	2.94215	0.01455	0.5015	up	1.77998	0.0652	0.959686	--	MYB family transcription factor, putative, expressed
LOC_Os01g18930	5.25862	0.669158	0.613521	0	0.505362	0	0	0	3.37929	0.04005	0.784851	up	Inf	0.01115	0.447529	up	Inf	0.01165	0.455364	up	0	1	1	--	Inf	1	1	--	Inf	5e-05	0.0216929	up	2.97426	0.0599	0.928912	--	3.0995	0.05375	0.888798	--	Inf	1	1	--	Inf	1	1	--	peroxidase precursor, putative, expressed
LOC_Os01g19220	5.87255	0.165807	0.13847	0.328156	1.72361	0.198146	0	0.403116	1.76855	0.04	0.784425	up	-0.25706	1	1	--	Inf	1	1	--	-0.296812	1	1	--	2.09617	0.0598	0.928151	--	4.16153	0.00255	0.21751	up	5.14641	0.02225	0.614312	up	5.40634	0.0215	0.60347	up	3.1208	0.05155	0.875476	--	Inf	5e-05	0.0216929	up	beta-D-xylosidase, putative, expressed
LOC_Os01g22560	22.6759	0.532709	1.552	0.874275	5.3274	0.446398	0.819503	2.84989	2.08966	0.01825	0.558495	up	0.255016	1	1	--	0.921309	0.51255	0.99913	--	-1.70475	0.20515	0.99913	--	0.902529	0.34425	0.99913	--	4.69693	0.01585	0.521971	up	5.41167	0.0222	0.613367	up	3.86896	0.0038	0.270447	up	3.57703	0.04055	0.789577	up	2.70061	0.0703	0.989726	--	glycerol-3-phosphate acyltransferase 1, putative, expressed
LOC_Os01g22570	16.9243	0.199711	1.49032	1.15845	3.38538	0.274878	0.542233	1.40993	2.32171	0.04765	0.847298	up	-0.460876	1	1	--	1.45864	0.3927	0.99913	--	-0.283427	0.8616	0.99913	--	1.26369	0.38925	0.99913	--	3.86883	0.0273	0.660751	up	6.40504	0.18775	0.99913	--	3.5054	0.0346	0.734736	up	3.62245	0.1759	0.99913	--	2.64233	0.1022	0.99913	--	glycerol-3-phosphate acyltransferase, putative, expressed
LOC_Os01g22710	2.5575	0	0.282656	0.478152	3.1747	0.705784	1.31972	0.886794	-0.311885	0.7409	0.99913	--	-Inf	0.00015	0.044075	down	-2.22311	0.1451	0.99913	--	-0.891129	0.5238	0.99913	--	1.83995	0.0895	0.99913	--	2.41919	0.0972	0.99913	--	Inf	5e-05	0.0216929	up	3.17762	0.04875	0.855398	up	2.16932	0.0496	0.861364	up	1.26639	0.2392	0.99913	--	organic cation transporter-related, putative, expressed
LOC_Os01g23810	0	0.137441	0.497792	0.576309	0	0.187369	0.184302	0	0	1	1	--	-0.447063	1	1	--	1.43347	1	1	--	Inf	0.02435	0.636806	up	0	1	1	--	-Inf	0.02555	0.645587	down	-Inf	1	1	--	-Inf	1	1	--	-Inf	1	1	--	-Inf	1	1	--	expressed protein
LOC_Os01g25670	2.05334	0	0	0	0	0.202205	0.183515	0.209321	Inf	0.0123	0.465864	up	-Inf	1	1	--	-Inf	1	1	--	-Inf	1	1	--	-Inf	1	1	--	Inf	0.0123	0.465864	up	Inf	0.0123	0.465864	up	Inf	0.0123	0.465864	up	-Inf	1	1	--	-Inf	1	1	--	transposon protein, putative, CACTA, En/Spm sub-class
LOC_Os01g27490	0.0769175	0.616071	0.20388	0	0.0309204	0	0.115306	0	1.31475	1	1	--	Inf	0.00425	0.288048	up	0.82225	1	1	--	0	1	1	--	Inf	1	1	--	Inf	1	1	--	-3.00171	0.2454	0.99913	--	-1.40634	1	1	--	Inf	1	1	--	-1.89884	1	1	--	leucoanthocyanidin dioxygenase, putative, expressed
LOC_Os01g28790	22.4524	82.3054	47.6206	21.2357	72.1497	91.5148	52.2524	19.8905	-1.68412	0.03825	0.769425	down	-0.153019	0.8334	0.99913	--	-0.13391	0.8578	0.99913	--	0.0944115	0.9087	0.99913	--	1.85891	0.02535	0.64338	up	0.0803754	0.92055	0.99913	--	-1.87412	0.02445	0.636806	down	-1.08472	0.18015	0.99913	--	-0.343013	0.6486	0.99913	--	0.465496	0.53695	0.99913	--	PRAS-rich protein, putative, expressed
LOC_Os01g29780	0	0.140232	0	0.348549	1.11452	0.605512	0	0.101347	-Inf	0.0099	0.425558	down	-2.11034	0.3825	0.99913	--	0	1	1	--	1.78206	1	1	--	3.45905	0.29205	0.99913	--	-Inf	1	1	--	-Inf	1	1	--	0	1	1	--	0.880193	0.60505	0.99913	--	Inf	0.0112	0.447932	up	expressed protein
LOC_Os01g33160	4.50446	0	0	0	0	0	0	0	Inf	0.0001	0.0350373	up	0	1	1	--	0	1	1	--	0	1	1	--	0	1	1	--	Inf	0.0001	0.0350373	up	Inf	0.0001	0.0350373	up	Inf	0.0001	0.0350373	up	0	1	1	--	0	1	1	--	stress responsive A/B Barrel domain containing protein, expressed
LOC_Os01g35910	5.73072	5.20203	0	51.0961	7.7592	4.13219	0	0	-0.437191	0.74575	0.99913	--	0.332168	0.69555	0.99913	--	0	1	1	--	Inf	0.0125	0.468962	up	Inf	0.10445	0.99913	--	-3.15642	0.2901	0.99913	--	0.139643	0.73045	0.99913	--	Inf	0.118	0.99913	--	0.909001	0.6808	0.99913	--	Inf	0.10445	0.99913	--	expressed protein
LOC_Os01g38580	0.217249	12.7598	2.44715	0.820965	0.21628	1.06966	2.77054	1.91473	0.00645112	1	1	--	3.57638	0.0015	0.159869	up	-0.179063	0.8521	0.99913	--	-1.22175	0.2793	0.99913	--	-3.14617	0.0436	0.816365	down	-1.91797	0.19315	0.99913	--	-5.87611	0.016	0.523926	down	-3.49368	0.03285	0.716989	down	-2.30618	0.10325	0.99913	--	-3.6792	0.02895	0.679134	down	beta,beta-carotene 9,10-dioxygenase, putative, expressed
LOC_Os01g39280	4.1427	0	1.43158	0	0	0.815836	1.48026	0	Inf	0.02475	0.636806	up	-Inf	0.12485	0.99913	--	-0.0482398	0.7813	0.99913	--	0	1	1	--	0	1	1	--	Inf	0.02475	0.636806	up	Inf	0.02475	0.636806	up	1.53296	0.50795	0.99913	--	-Inf	0.12485	0.99913	--	-Inf	0.1117	0.99913	--	expressed protein
LOC_Os01g39830	4.05495	0.557971	3.16087	0.688505	0.748	0.365834	2.77497	1.38485	2.43857	0.0412	0.794928	up	0.608999	0.75645	0.99913	--	0.187849	0.84655	0.99913	--	-1.00819	0.54985	0.99913	--	-0.888622	0.512	0.99913	--	2.55814	0.11775	0.99913	--	2.86142	0.1222	0.99913	--	0.35936	0.69615	0.99913	--	1.03185	0.4908	0.99913	--	-1.89136	0.10475	0.99913	--	beta-galactosidase, putative, expressed
LOC_Os01g41000	0.245933	0	0	0.393701	0	0.869757	0.158482	0.179439	Inf	1	1	--	-Inf	0.02925	0.680283	down	-Inf	1	1	--	1.1336	1	1	--	-Inf	1	1	--	-0.678832	1	1	--	Inf	1	1	--	Inf	1	1	--	-Inf	0.02925	0.680283	down	-Inf	1	1	--	ZCW7, putative, expressed
LOC_Os01g41120	1.06907	9.72315	1.2127	1.60152	0.646124	2.43397	0.620703	1.22304	0.726467	0.55805	0.99913	--	1.99811	0.0204	0.588994	up	0.966252	0.3775	0.99913	--	0.388972	0.7276	0.99913	--	-0.920591	0.4609	0.99913	--	-0.583095	0.61335	0.99913	--	-3.18507	0.0112	0.447932	down	-0.181877	0.86985	0.99913	--	-1.91343	0.08425	0.99913	--	0.0579072	0.96105	0.99913	--	retrotransposon protein, putative, Ty3-gypsy subclass, expressed
LOC_Os01g41710	11900.5	5780.5	712.363	9114.25	12154	6698.82	546.416	8589.71	-0.0304091	5e-05	0.0216929	down	-0.212712	0.3155	0.99913	--	0.382612	0.7415	0.99913	--	0.0855156	0.30035	0.99913	--	0.500745	5e-05	0.0216929	up	0.384821	0.29585	0.99913	--	1.04175	0.10125	0.99913	--	4.06226	0.00045	0.0784097	up	0.859448	0.21185	0.99913	--	4.47528	0.00085	0.114328	up	chlorophyll A-B binding protein, putative, expressed
LOC_Os01g41740	0	0.432663	1.00731	0.374027	1.13471	0.508215	0.578629	0.312349	-Inf	0.0099	0.425558	down	-0.232198	1	1	--	0.799801	0.628	0.99913	--	0.259984	1	1	--	1.86109	0.3964	0.99913	--	-Inf	1	1	--	-Inf	1	1	--	-Inf	0.0108	0.442069	down	1.15881	0.49975	0.99913	--	0.971614	0.5874	0.99913	--	expressed protein
LOC_Os01g42840	0	0.544874	0.467441	0	1.26946	0.255586	0	0	-Inf	0.01295	0.475403	down	1.09211	1	1	--	Inf	1	1	--	0	1	1	--	Inf	0.0123	0.465864	up	0	1	1	--	-Inf	1	1	--	-Inf	1	1	--	2.31233	0.3404	0.99913	--	Inf	0.0123	0.465864	up	expressed protein
LOC_Os01g46260	4.58765	0.542661	0.837537	5.02044	2.45951	0.308046	0	3.95558	0.899383	0.40755	0.99913	--	0.816908	1	1	--	Inf	0.01165	0.455364	up	0.343923	0.7566	0.99913	--	-0.685518	0.5791	0.99913	--	-0.130057	0.8993	0.99913	--	3.07963	0.0664	0.966099	--	2.45353	0.09505	0.99913	--	2.99716	0.2005	0.99913	--	Inf	0.0002	0.0516552	up	expressed protein
LOC_Os01g46390	0.25762	0	0	0	0	0.898669	0.179432	0.768888	Inf	1	1	--	-Inf	0.02925	0.680283	down	-Inf	1	1	--	-Inf	0.08565	0.99913	--	-Inf	0.08565	0.99913	--	Inf	1	1	--	Inf	1	1	--	Inf	1	1	--	-Inf	0.02925	0.680283	down	-Inf	1	1	--	DUF538 domain containing protein, putative, expressed
LOC_Os01g46760	6.23873	30.7957	20.9709	16.8953	7.26509	14.0735	6.80406	15.5819	-0.219729	0.78835	0.99913	--	1.12975	0.1396	0.99913	--	1.62392	0.04685	0.841782	up	0.116756	0.8771	0.99913	--	-1.10081	0.1728	0.99913	--	-1.4373	0.078	0.99913	--	-2.3034	0.0089	0.409425	down	-1.74906	0.03465	0.735315	down	-0.953924	0.23575	0.99913	--	0.0945857	0.9022	0.99913	--	protein phosphatase 2C, putative, expressed
LOC_Os01g46910	50.2991	0.12622	49.9661	42.2514	0.0661345	0.0591016	0.144593	0.276102	9.57091	0.21155	0.99913	--	1.09467	1	1	--	8.43281	0.06315	0.948636	--	7.25765	0.02285	0.621831	up	-2.06173	1	1	--	0.251533	0.73155	0.99913	--	8.63845	0.16375	0.99913	--	0.00958313	0.98935	0.99913	--	0.162205	1	1	--	-1.12852	1	1	--	microneme protein Sm70, putative, expressed
LOC_Os01g47370	0	0	0	4.73341	30.8982	7.90757	0	10.1202	-Inf	0.0108	0.442069	down	-Inf	0.10885	0.99913	--	0	1	1	--	-1.09629	0.59005	0.99913	--	1.61028	0.42525	0.99913	--	-Inf	0.12305	0.99913	--	0	1	1	--	0	1	1	--	1.96622	0.38855	0.99913	--	Inf	0.0114	0.450794	up	MYB family transcription factor, putative, expressed
LOC_Os01g49650	0.254495	0.248281	0	0.102594	0.099135	0.539636	0.587706	0	1.36017	1	1	--	-1.12002	1	1	--	-Inf	0.0179	0.553658	down	Inf	1	1	--	Inf	1	1	--	1.31068	1	1	--	0.035665	1	1	--	Inf	1	1	--	-2.44452	1	1	--	-2.56763	0.34355	0.99913	--	LTPL150 - Protease inhibitor/seed storage/LTP family protein precursor, expressed
LOC_Os01g50900	0	1.96915	1.43805	0.331109	0.598331	1.56316	0.750353	0.349999	-Inf	0.0108	0.442069	down	0.333109	0.7789	0.99913	--	0.938475	0.5023	0.99913	--	-0.0800436	1	1	--	0.773593	0.63785	0.99913	--	-Inf	1	1	--	-Inf	0.0002	0.0516552	down	-Inf	0.00035	0.0689435	down	-1.38545	0.32955	0.99913	--	-0.326626	0.82395	0.99913	--	Cupin domain containing protein, expressed
LOC_Os01g53230	3.88469	0	3.48024	0	0	0	0.689031	0	Inf	0.02475	0.636806	up	0	1	1	--	2.33655	0.47095	0.99913	--	0	1	1	--	0	1	1	--	Inf	0.02475	0.636806	up	Inf	0.02475	0.636806	up	0.158611	0.8967	0.99913	--	0	1	1	--	-Inf	0.12565	0.99913	--	expressed protein
LOC_Os01g55000	7.71038	0.182752	0.279741	0.0388582	1.37189	0.226844	0.15266	2.47186	2.49064	0.0352	0.740782	up	-0.311819	1	1	--	0.873767	1	1	--	-5.99123	0.25085	0.99913	--	-0.849427	0.45195	0.99913	--	7.63244	0.2491	0.99913	--	5.39885	0.05375	0.888798	--	4.78464	0.02475	0.636806	up	2.59639	0.1108	0.99913	--	3.16777	0.0895	0.99913	--	expressed protein
LOC_Os01g56090	0.0932241	0.620601	0.398566	0	0.0724574	0.0645832	0.71038	1.02335	0.36357	1	1	--	3.26444	0.29635	0.99913	--	-0.833773	0.61755	0.99913	--	-Inf	0.00865	0.40434	down	-3.82003	0.2794	0.99913	--	Inf	1	1	--	-2.73489	0.31135	0.99913	--	-2.09604	1	1	--	0.165973	1	1	--	-3.29339	0.29425	0.99913	--	expressed protein
LOC_Os01g58010	0.38891	0.34874	0	0.162115	0.607185	0.521632	0.822036	0.400585	-0.642701	0.7684	0.99913	--	-0.580879	1	1	--	-Inf	0.0179	0.553658	down	-1.30509	1	1	--	0.600026	0.7699	0.99913	--	1.26242	1	1	--	0.157281	1	1	--	Inf	1	1	--	0.219103	0.87765	0.99913	--	-0.437067	0.80745	0.99913	--	ATP synthase, A subunit family protein, putative, expressed
LOC_Os01g60740	6.48896	3.02908	4.55993	1.71452	2.67564	1.71003	0.556054	9.71819	1.2781	0.2328	0.99913	--	0.824859	0.50355	0.99913	--	3.03572	0.05455	0.893984	--	-2.50289	0.03015	0.690032	down	-1.8608	0.0985	0.99913	--	1.92018	0.07745	0.99913	--	1.09911	0.3064	0.99913	--	0.508974	0.58745	0.99913	--	0.645867	0.5999	0.99913	--	2.26659	0.1397	0.99913	--	LTPL16 - Protease inhibitor/seed storage/LTP family protein precursor, expressed
LOC_Os01g62490	9.48776	6.54607	18.5311	134.214	7.07113	1.75347	5.96195	64.9819	0.424128	0.59445	0.99913	--	1.90042	0.05625	0.905343	--	1.63609	0.04765	0.847298	up	1.04642	0.21385	0.99913	--	-3.20003	0.0011	0.133612	down	-3.82232	5e-05	0.0216929	down	0.535439	0.4997	0.99913	--	-0.965807	0.20495	0.99913	--	2.01173	0.0467	0.840642	up	0.246156	0.7667	0.99913	--	laccase precursor protein, putative, expressed
LOC_Os01g62740	0.299865	0.52638	0.757932	0	4.42522	4.3489	2.36776	5.77531	-3.88336	0.1911	0.99913	--	-3.04648	0.0814	0.99913	--	-1.64338	0.26085	0.99913	--	-Inf	5e-05	0.0216929	down	-0.38415	0.72895	0.99913	--	Inf	1	1	--	-0.81179	1	1	--	-1.33775	0.5127	0.99913	--	0.0250957	0.98425	0.99913	--	0.902227	0.4589	0.99913	--	expressed protein
LOC_Os01g64410	2.86905	2.51721	0.165562	0	1.74332	2.52689	1.21854	1.15978	0.71874	0.60635	0.99913	--	-0.00553924	0.97565	0.99913	--	-2.87971	0.29045	0.99913	--	-Inf	0.01095	0.444772	down	0.587979	0.7057	0.99913	--	Inf	0.00015	0.044075	up	0.188749	0.87625	0.99913	--	4.11513	0.23435	0.99913	--	-0.535531	0.70145	0.99913	--	0.516681	0.74205	0.99913	--	ATOFP18/OFP18, putative, expressed
LOC_Os01g64860	26.055	0.191832	0.195294	0.0185188	0.538965	0.0577737	0.0744652	0.399396	5.59522	0.00055	0.0878238	up	1.73136	1	1	--	1.39101	1	1	--	-4.43076	1	1	--	0.432373	1	1	--	10.4584	0.2491	0.99913	--	7.08557	0.0181	0.556418	up	7.05977	0.01475	0.503711	up	3.22171	1	1	--	2.85555	1	1	--	OsSub11 - Putative Subtilisin homologue, expressed
LOC_Os01g65210	39.0753	8.00189	10.9321	5.43249	25.1926	4.96686	8.97213	16.2809	0.633255	0.3943	0.99913	--	0.688008	0.4351	0.99913	--	0.285044	0.7174	0.99913	--	-1.58349	0.0472	0.843699	down	0.629823	0.4074	0.99913	--	2.84657	0.00065	0.0971866	up	2.28785	0.00765	0.379485	up	1.83769	0.01785	0.553658	up	2.3426	0.0107	0.440762	up	1.48948	0.07255	0.99913	--	proton-dependent oligopeptide transport, putative, expressed
LOC_Os01g65690	536.633	99.4608	80.415	19.3231	263.172	46.0919	110.19	115.358	1.02793	0.2918	0.99913	--	1.10961	0.1725	0.99913	--	-0.454464	0.54955	0.99913	--	-2.57773	0.00205	0.191086	down	1.18988	0.149	0.99913	--	4.79554	0.0002	0.0516552	up	2.43173	0.02495	0.638877	up	2.7384	0.0113	0.449494	up	2.51342	0.00365	0.265015	up	1.25601	0.13325	0.99913	--	4,5-DOPA dioxygenase extradiol, putative, expressed
LOC_Os01g67090	32.4868	5.77387	7.04121	14.031	26.581	1.04152	7.41025	20.0725	0.289457	0.69205	0.99913	--	2.47085	0.0152	0.51082	up	-0.073698	0.9185	0.99913	--	-0.516603	0.4934	0.99913	--	0.405178	0.5866	0.99913	--	1.21124	0.1067	0.99913	--	2.49224	0.00415	0.284079	up	2.20596	0.00465	0.302458	up	4.67363	0.0003	0.0633797	up	1.8428	0.0149	0.505314	up	IQ calmodulin-binding motif domain containing protein, expressed
LOC_Os01g67540	8.47501	45.674	17.7829	38.4019	6.60366	13.0932	6.89688	32.854	0.35995	0.63845	0.99913	--	1.80256	0.0187	0.564645	up	1.36648	0.0874	0.99913	--	0.225106	0.76385	0.99913	--	-2.31473	0.0067	0.358715	down	-2.17989	0.00595	0.341734	down	-2.43009	0.00225	0.202254	down	-1.0692	0.1542	0.99913	--	-0.987477	0.21055	0.99913	--	-0.0626785	0.93845	0.99913	--	AMP-binding domain containing protein, expressed
LOC_Os01g67790	0	0	0	0	0.989535	0	0	0	-Inf	0.0204	0.588994	down	0	1	1	--	0	1	1	--	0	1	1	--	Inf	0.0206	0.591807	up	0	1	1	--	0	1	1	--	0	1	1	--	Inf	0.0206	0.591807	up	Inf	0.0206	0.591807	up	F-box protein interaction domain containing protein, expressed
LOC_Os01g70830	0.855383	0.326227	0	0	0.659745	0.597189	0.88301	0	0.374661	0.81885	0.99913	--	-0.872313	0.6877	0.99913	--	-Inf	0.0159	0.521971	down	0	1	1	--	Inf	0.0263	0.653152	up	Inf	0.01695	0.538569	up	1.3907	0.49885	0.99913	--	Inf	0.01695	0.538569	up	0.143721	0.9077	0.99913	--	-0.420521	0.78445	0.99913	--	esterase PIR7A, putative, expressed
LOC_Os01g71280	5.49204	4.89394	3.27953	1.05566	1.43972	5.23966	3.04342	1.62138	1.93155	0.0448	0.826013	up	-0.0984756	0.9014	0.99913	--	0.107796	0.9079	0.99913	--	-0.619077	0.5743	0.99913	--	-0.171429	0.8629	0.99913	--	2.3792	0.0355	0.743336	up	0.166346	0.8355	0.99913	--	0.743855	0.3778	0.99913	--	-1.86368	0.0503	0.865933	--	-1.0799	0.25785	0.99913	--	glycerol-3-phosphate dehydrogenase, putative, expressed
LOC_Os01g71474	13.3657	0.167521	0.694712	0.107741	1.72058	0.14626	0.582899	1.03855	2.95756	0.00335	0.252908	up	0.195812	1	1	--	0.25317	0.84955	0.99913	--	-3.26894	0.19825	0.99913	--	0.72832	0.50575	0.99913	--	6.95482	0.1798	0.99913	--	6.31805	0.05375	0.888798	--	4.26597	0.0016	0.165855	up	3.55629	0.06335	0.94995	--	1.56158	0.24875	0.99913	--	glycosyl hydrolases family 17, putative, expressed
LOC_Os01g71810	7.54758	0.697205	1.29094	0	1.57748	0.202355	0.325301	0.25024	2.25839	0.04175	0.798717	up	1.78469	0.3155	0.99913	--	1.98858	0.19325	0.99913	--	-Inf	1	1	--	2.65624	0.10985	0.99913	--	Inf	5e-05	0.0216929	up	3.43636	0.03495	0.738401	up	2.54759	0.0253	0.642727	up	2.96266	0.09405	0.99913	--	2.27778	0.14475	0.99913	--	glycosyl hydrolases family 17, putative, expressed
LOC_Os01g72290	10.0804	0.936848	0.724893	0.172116	1.80145	0.736644	0.666413	0.194998	2.48432	0.02925	0.680283	up	0.346848	0.801	0.99913	--	0.121351	0.93485	0.99913	--	-0.180074	1	1	--	3.20762	0.0805	0.99913	--	5.87202	0.0783	0.99913	--	3.42759	0.0058	0.337915	up	3.79764	0.02915	0.680283	up	1.29012	0.3695	0.99913	--	1.43467	0.31035	0.99913	--	expressed protein
LOC_Os01g72470	1.51941	0.775634	0.197597	0	0.724362	0.328563	0.309022	0.758453	1.06873	0.51195	0.99913	--	1.23921	0.54265	0.99913	--	-0.645148	1	1	--	-Inf	0.0208	0.593805	down	-0.0663484	0.9243	0.99913	--	Inf	0.0094	0.417431	up	0.970067	0.57895	0.99913	--	2.94288	0.2939	0.99913	--	1.14054	0.56695	0.99913	--	1.229	0.54345	0.99913	--	expressed protein
LOC_Os01g72630	0.18026	0	0.813379	0.0639542	0.203192	0	0	0.170709	-0.172763	1	1	--	0	1	1	--	Inf	0.00965	0.421276	up	-1.41642	1	1	--	0.251309	1	1	--	1.49497	1	1	--	Inf	1	1	--	-2.17385	0.3296	0.99913	--	Inf	1	1	--	Inf	1	1	--	expressed protein
LOC_Os01g73644	4.86985	0	0	0.812925	0	0.695399	1.22403	0	Inf	0.01695	0.538569	up	-Inf	0.12485	0.99913	--	-Inf	0.1117	0.99913	--	Inf	0.1258	0.99913	--	0	1	1	--	2.58268	0.33975	0.99913	--	Inf	0.01695	0.538569	up	Inf	0.01695	0.538569	up	-Inf	0.12485	0.99913	--	-Inf	0.1117	0.99913	--	expressed protein
LOC_Os01g73980	27.0868	1.25941	3.4908	0.233904	6.14737	0.939754	2.57013	1.77426	2.13955	0.00945	0.418407	up	0.422391	0.73045	0.99913	--	0.441717	0.6496	0.99913	--	-2.92323	0.0579	0.916508	--	1.79276	0.0583	0.918771	--	6.85553	0.0239	0.63259	up	4.42677	0.00165	0.168698	up	2.95596	0.0013	0.147512	up	2.70962	0.01785	0.553658	up	1.25813	0.1883	0.99913	--	xylem cysteine proteinase 2 precursor, putative, expressed
LOC_Os02g01590	86.5881	718.758	141.895	530.641	90.1859	329.097	30.4903	280.479	-0.0587328	0.94905	0.99913	--	1.12699	0.34315	0.99913	--	2.2184	0.02065	0.592338	up	0.919846	0.47075	0.99913	--	-1.63692	0.1216	0.99913	--	-2.6155	0.04135	0.795688	down	-3.05327	0.01455	0.5015	down	-0.71258	0.4619	0.99913	--	-1.86754	0.06705	0.969841	--	1.56455	0.06445	0.955356	--	glycosyl hydrolases, putative, expressed
LOC_Os02g05744	26.6049	5.24838	7.39955	14.528	21.9463	1.26518	6.18356	17.9387	0.277713	0.70975	0.99913	--	2.05252	0.0383	0.769899	up	0.259	0.74285	0.99913	--	-0.304235	0.69075	0.99913	--	0.290908	0.7043	0.99913	--	0.872856	0.247	0.99913	--	2.34175	0.00535	0.32438	up	1.84618	0.01625	0.527929	up	4.11656	0.00035	0.0689435	up	1.82747	0.02705	0.658117	up	endoglucanase, putative, expressed
LOC_Os02g08230	22.8435	26.2587	12.3278	13.6262	7.75177	15.4131	8.04415	15.6005	1.55919	0.0463	0.837764	up	0.768641	0.32245	0.99913	--	0.615899	0.4178	0.99913	--	-0.195213	0.8071	0.99913	--	-1.009	0.19345	0.99913	--	0.745407	0.33935	0.99913	--	-0.201008	0.792	0.99913	--	0.889877	0.25415	0.99913	--	-0.991557	0.19975	0.99913	--	-0.0534141	0.94405	0.99913	--	WAX2, putative, expressed
LOC_Os02g11700	19.3007	0.0403217	0.0249795	0.0682208	1.31239	0.0278945	0.0276841	0.253315	3.87838	0.00475	0.305282	up	0.53158	1	1	--	-0.148315	1	1	--	-1.89265	1	1	--	2.3732	0.12415	0.99913	--	8.14422	0.2106	0.99913	--	8.90288	0.23745	0.99913	--	9.59369	0.2506	0.99913	--	5.55608	0.2509	0.99913	--	5.567	0.2521	0.99913	--	cytokinin-O-glucosyltransferase 3, putative, expressed
LOC_Os02g12730	4.09532	0.0901698	0.13783	0.0742818	0.291356	0	0.060924	0.37922	3.81312	0.01345	0.48248	up	Inf	1	1	--	1.17781	1	1	--	-2.35195	1	1	--	-0.380251	1	1	--	5.78482	0.0284	0.672513	up	5.50519	0.0396	0.780759	up	4.89301	0.01765	0.550926	up	Inf	1	1	--	2.2577	1	1	--	beta-galactosidase precursor, putative, expressed
LOC_Os02g13630	0.465129	1.00549	1.24395	0.43249	0.750194	0	1.50595	0.522859	-0.689634	0.76445	0.99913	--	Inf	0.02465	0.636806	up	-0.275743	0.8593	0.99913	--	-0.273754	1	1	--	0.520842	0.81135	0.99913	--	0.104963	1	1	--	-1.11219	0.57225	0.99913	--	-1.41923	0.5004	0.99913	--	Inf	0.07905	0.99913	--	-1.00534	0.5771	0.99913	--	expressed protein
LOC_Os02g15130	0	0	0.391487	0	0	1.87878	0	0	0	1	1	--	-Inf	0.02925	0.680283	down	Inf	1	1	--	0	1	1	--	0	1	1	--	0	1	1	--	0	1	1	--	-Inf	1	1	--	-Inf	0.02925	0.680283	down	0	1	1	--	expressed protein
LOC_Os02g15280	2.83633	3.99379	1.6856	0	0.986165	7.62461	5.15311	1.17137	1.52413	0.4824	0.99913	--	-0.932904	0.51295	0.99913	--	-1.61218	0.2603	0.99913	--	-Inf	0.03055	0.694062	down	-0.248299	0.8757	0.99913	--	Inf	0.0096	0.420353	up	-0.493731	0.76245	0.99913	--	0.750767	0.6443	0.99913	--	-2.95076	0.20155	0.99913	--	-2.38554	0.2399	0.99913	--	VQ domain containing protein, putative, expressed
LOC_Os02g15290	0.27885	0	0.119555	0.0870911	0.675158	0.711269	0.316462	0	-1.27574	0.5332	0.99913	--	-Inf	0.01055	0.438052	down	-1.40436	1	1	--	Inf	1	1	--	Inf	0.0123	0.465864	up	1.67889	1	1	--	Inf	1	1	--	1.22182	1	1	--	-0.0751688	0.9492	0.99913	--	1.09319	0.505	0.99913	--	VQ domain containing protein, putative, expressed
LOC_Os02g15350	0	0.665446	0.50342	0	0.772212	1.16093	1.4094	0.548575	-Inf	0.0004	0.07399	down	-0.802884	0.5128	0.99913	--	-1.48525	0.3235	0.99913	--	-Inf	1	1	--	0.493309	0.72455	0.99913	--	0	1	1	--	-Inf	0.00035	0.0689435	down	-Inf	1	1	--	-0.588208	0.6316	0.99913	--	-0.868013	0.4907	0.99913	--	dof zinc finger domain containing protein, putative, expressed
LOC_Os02g17250	3.31122	3.64271	2.84219	2.17492	22.062	72.1158	95.5357	9.4148	-2.73613	0.0069	0.363873	down	-4.30723	0.0003	0.0633797	down	-5.07097	0.0002	0.0516552	down	-2.11397	0.06435	0.95487	--	1.22856	0.12105	0.99913	--	0.606403	0.5924	0.99913	--	-0.137645	0.89055	0.99913	--	0.220363	0.83195	0.99913	--	-1.70875	0.02495	0.638877	down	-2.11448	0.01155	0.453525	down	expressed protein
LOC_Os02g17270	0	0	0	0	0.399637	1.7204	0.67089	0	-Inf	1	1	--	-Inf	0.02925	0.680283	down	-Inf	0.1117	0.99913	--	0	1	1	--	Inf	1	1	--	0	1	1	--	0	1	1	--	0	1	1	--	-2.10598	0.3842	0.99913	--	-0.747388	0.68615	0.99913	--	expressed protein
LOC_Os02g20540	5.55925	0	0	0	0	0	0	0	Inf	5e-05	0.0216929	up	0	1	1	--	0	1	1	--	0	1	1	--	0	1	1	--	Inf	5e-05	0.0216929	up	Inf	5e-05	0.0216929	up	Inf	5e-05	0.0216929	up	0	1	1	--	0	1	1	--	fasciclin domain containing protein, expressed
LOC_Os02g20560	305.697	1.62984	13.7979	3.46039	44.5015	0.599172	4.25845	21.8284	2.78018	0.0052	0.320284	up	1.44369	0.3194	0.99913	--	1.69605	0.04215	0.801867	up	-2.6572	0.0087	0.405507	down	1.02765	0.17995	0.99913	--	6.46502	5e-05	0.0216929	up	7.55123	0.0004	0.07399	up	4.46959	0.0001	0.0350373	up	6.21474	0.0139	0.490381	up	3.38545	0.00025	0.0580581	up	fasciclin domain containing protein, expressed
LOC_Os02g22580	0	0	0	89.7965	23.9948	13.3505	13.2834	0	-Inf	0.10635	0.99913	--	-Inf	0.12485	0.99913	--	-Inf	0.12565	0.99913	--	Inf	0.0202	0.587089	up	Inf	0.10445	0.99913	--	-Inf	0.02	0.585246	down	0	1	1	--	0	1	1	--	0.845828	0.6811	0.99913	--	0.853102	0.67525	0.99913	--	expressed protein
LOC_Os02g24576	0	1.04748	0.371441	0.464699	2.30365	0.852284	1.10056	1.19573	-Inf	0.02685	0.655358	down	0.29751	0.80965	0.99913	--	-1.56703	0.56185	0.99913	--	-1.36352	0.58225	0.99913	--	0.946029	0.6738	0.99913	--	-Inf	1	1	--	-Inf	0.09185	0.99913	--	-Inf	1	1	--	1.43451	0.50465	0.99913	--	1.06569	0.5726	0.99913	--	chloroplast 30S ribosomal protein S7, putative, expressed
LOC_Os02g24598	4.05034	0.846957	1.83888	0	3.0655	2.52278	4.94973	1.9579	0.401917	0.8049	0.99913	--	-1.57465	0.4715	0.99913	--	-1.42853	0.31235	0.99913	--	-Inf	0.0117	0.455851	down	0.646816	0.68405	0.99913	--	Inf	0.00635	0.349218	up	2.25768	0.3221	0.99913	--	1.13922	0.4857	0.99913	--	0.281112	0.8585	0.99913	--	-0.691226	0.6139	0.99913	--	chloroplast envelope membrane protein, putative, expressed
LOC_Os02g30600	36.8869	56.7905	111.814	36.4061	14.695	14.1888	105.791	0	1.32779	0.5068	0.99913	--	2.0009	0.36205	0.99913	--	0.0798857	0.9554	0.99913	--	Inf	0.02435	0.636806	up	Inf	0.09095	0.99913	--	0.0189287	0.92045	0.99913	--	-0.622541	0.6894	0.99913	--	-1.59992	0.32785	0.99913	--	0.0505671	0.84585	0.99913	--	-2.84783	0.2645	0.99913	--	expressed protein
LOC_Os02g30910	2.27277	61.9647	0.612563	9.71168	0.128857	5.73051	0	4.02397	4.14061	0.1853	0.99913	--	3.43471	0.00035	0.0689435	up	Inf	0.0089	0.409425	up	1.2711	0.1441	0.99913	--	-4.96478	0.1837	0.99913	--	-2.09527	0.03085	0.697343	down	-4.76893	0.0001	0.0350373	down	1.89152	0.17165	0.99913	--	-5.47482	0.18365	0.99913	--	Inf	1	1	--	nodulin MtN3 family protein, putative, expressed
LOC_Os02g32465	2.64996	0	0	0.515524	0	0.479039	0.414735	0	Inf	0.02475	0.636806	up	-Inf	1	1	--	-Inf	1	1	--	Inf	1	1	--	0	1	1	--	2.36186	0.3562	0.99913	--	Inf	0.02475	0.636806	up	Inf	0.02475	0.636806	up	-Inf	1	1	--	-Inf	1	1	--	expressed protein
LOC_Os02g33550	207.362	6.64204	26.2141	11.0147	58.529	2.63965	14.0443	27.4452	1.82493	0.0259	0.649111	up	1.33128	0.2191	0.99913	--	0.900364	0.25285	0.99913	--	-1.31712	0.12265	0.99913	--	1.0926	0.14675	0.99913	--	4.23465	0.00025	0.0580581	up	4.96438	5e-05	0.0216929	up	2.98373	0.00085	0.114328	up	4.47073	0.00175	0.174781	up	2.05917	0.01175	0.456822	up	harpin-induced protein 1 domain containing protein, expressed
LOC_Os02g34800	0	0	0.724525	0.69612	0.726803	0.137833	0.476101	0	-Inf	0.02685	0.655358	down	-Inf	1	1	--	0.605767	0.73615	0.99913	--	Inf	0.02435	0.636806	up	Inf	0.0263	0.653152	up	-Inf	0.02555	0.645587	down	0	1	1	--	-Inf	0.0283	0.671236	down	2.39864	0.35515	0.99913	--	0.610296	0.7423	0.99913	--	leucine-rich repeat receptor protein kinase EXS precursor, putative, expressed
LOC_Os02g36070	2.13055	15.2311	2.14294	0.502919	10.519	11.7744	1.39086	0.954291	-2.3037	0.0208	0.593805	down	0.371365	0.61845	0.99913	--	0.623616	0.546	0.99913	--	-0.924104	0.5186	0.99913	--	3.46243	0.00735	0.375274	up	2.08283	0.1501	0.99913	--	-2.83772	0.0065	0.352805	down	-0.00836273	0.9917	0.99913	--	-0.162656	0.82745	0.99913	--	2.91895	0.00465	0.302458	up	cytochrome P450, putative, expressed
LOC_Os02g36110	6.12096	19.5473	8.04779	1.2811	19.4042	16.289	6.44824	1.35221	-1.66454	0.04025	0.786416	down	0.263078	0.73115	0.99913	--	0.319686	0.69855	0.99913	--	-0.0779339	0.94365	0.99913	--	3.84298	0.0011	0.133612	up	2.25638	0.04885	0.855864	up	-1.67514	0.0412	0.794928	down	-0.394834	0.6301	0.99913	--	0.252475	0.7375	0.99913	--	1.58939	0.05025	0.865711	--	cytochrome P450, putative, expressed
LOC_Os02g36140	3.64579	15.4035	4.13752	0.641673	13.1389	13.8012	2.68285	0.919201	-1.84954	0.0285	0.67395	down	0.15846	0.8312	0.99913	--	0.625001	0.4576	0.99913	--	-0.518542	0.6379	0.99913	--	3.83732	0.0016	0.165855	up	2.50632	0.02175	0.60724	up	-2.07895	0.0156	0.518077	down	-0.182533	0.8271	0.99913	--	-0.0709548	0.92705	0.99913	--	2.292	0.012	0.46204	up	terpene synthase, putative, expressed
LOC_Os02g36210	2.84555	22.7943	5.52025	0.206155	5.85484	4.88903	2.44118	0.181143	-1.04092	0.24355	0.99913	--	2.22106	0.00925	0.415296	up	1.17715	0.18725	0.99913	--	0.1866	1	1	--	5.01443	0.02075	0.593541	up	3.78691	0.029	0.679759	up	-3.0019	0.00185	0.180469	down	-0.956028	0.2829	0.99913	--	0.260082	0.76035	0.99913	--	1.26205	0.15665	0.99913	--	ent-kaurene synthase, chloroplast precursor, putative, expressed
LOC_Os02g36530	7.15244	0	10.1603	18.3453	13.1059	15.0247	0	15.2187	-0.873713	0.6771	0.99913	--	-Inf	0.0239	0.63259	down	Inf	0.0965	0.99913	--	0.269567	0.86085	0.99913	--	-0.215622	0.886	0.99913	--	-1.3589	0.5261	0.99913	--	Inf	0.0921	0.99913	--	-0.506434	0.8012	0.99913	--	-0.19712	0.8963	0.99913	--	Inf	0.0263	0.653152	up	expressed protein
LOC_Os02g37480	0	0.114603	0.289403	0	0.0874436	0.396292	0.610559	0.636772	-Inf	1	1	--	-1.78992	1	1	--	-1.07705	0.5702	0.99913	--	-Inf	0.01465	0.501889	down	-2.86435	0.31255	0.99913	--	0	1	1	--	-Inf	1	1	--	-Inf	1	1	--	-2.18014	1	1	--	-2.80371	0.3217	0.99913	--	glycine-rich cell wall structural protein precursor, putative, expressed
LOC_Os02g37800	105.445	20.4197	43.7902	42.7326	52.7757	8.17492	10.5908	63.8897	0.998537	0.18765	0.99913	--	1.32068	0.10175	0.99913	--	2.04779	0.0074	0.376081	up	-0.580246	0.46015	0.99913	--	-0.275708	0.71895	0.99913	--	1.30307	0.0932	0.99913	--	2.36845	0.0043	0.289718	up	1.2678	0.10405	0.99913	--	2.6906	0.0024	0.210098	up	2.31706	0.003	0.238181	up	lecithin:cholesterol acyltransferase, putative, expressed
LOC_Os02g40130	0.390234	1.7952	1.23156	1.20207	0.444319	0.411045	0	0	-0.187257	1	1	--	2.12678	0.3476	0.99913	--	Inf	0.0123	0.465864	up	Inf	0.01255	0.468962	up	Inf	1	1	--	-1.62311	0.4275	0.99913	--	-2.20174	0.3365	0.99913	--	-1.65808	0.4249	0.99913	--	0.112301	1	1	--	Inf	1	1	--	leucine-rich, putative, expressed
LOC_Os02g40260	5.29446	0	0.0994121	0	0	0	0	0.0378356	Inf	5e-05	0.0216929	up	0	1	1	--	Inf	1	1	--	-Inf	1	1	--	-Inf	1	1	--	Inf	5e-05	0.0216929	up	Inf	5e-05	0.0216929	up	5.73492	0.1947	0.99913	--	0	1	1	--	0	1	1	--	uncharacterized protein At4g06744 precursor, putative, expressed
LOC_Os02g40800	0.315314	0.62377	0.544435	0.179255	0.331564	0	0.215297	0.307459	-0.0725011	1	1	--	Inf	0.01305	0.477269	up	1.33843	1	1	--	-0.778386	1	1	--	0.108893	1	1	--	0.814778	1	1	--	-0.984225	0.652	0.99913	--	-0.787972	1	1	--	Inf	1	1	--	0.622962	1	1	--	expressed protein
LOC_Os02g42970	0.559422	0	0	0	0	0.043248	0.0426545	0.0929999	Inf	0.0096	0.420353	up	-Inf	1	1	--	-Inf	1	1	--	-Inf	1	1	--	-Inf	1	1	--	Inf	0.0096	0.420353	up	Inf	0.0096	0.420353	up	Inf	0.0096	0.420353	up	-Inf	1	1	--	-Inf	1	1	--	NAC domain containing protein, putative, expressed
LOC_Os02g43280	89.6532	11.1457	4.60918	14.7562	18.6976	11.2565	4.01344	14.7854	2.2615	0.00415	0.284079	up	-0.0142678	0.9845	0.99913	--	0.199669	0.81565	0.99913	--	-0.00285664	0.9968	0.99913	--	0.338681	0.64445	0.99913	--	2.60304	0.0009	0.118295	up	3.00787	0.00015	0.044075	up	4.28177	5e-05	0.0216929	up	0.732101	0.3503	0.99913	--	2.21994	0.00945	0.418407	up	aldehyde dehydrogenase, putative, expressed
LOC_Os02g43330	1.61477	157.35	50.321	26.9977	1.8443	68.0299	13.2701	13.1126	-0.191742	0.8494	0.99913	--	1.20974	0.171	0.99913	--	1.92299	0.0119	0.460136	up	1.04189	0.16475	0.99913	--	-2.82981	0.00505	0.315075	down	-4.06344	0.0004	0.07399	down	-6.6065	0.00015	0.044075	down	-4.96176	0.00015	0.044075	down	-5.20503	5e-05	0.0216929	down	-2.84703	0.0049	0.310066	down	homeobox associated leucine zipper, putative, expressed
LOC_Os02g44320	130.991	0.410368	0.175145	0	0.953289	0.0998655	0	0.957907	7.10234	0.02595	0.649582	up	2.03886	1	1	--	Inf	1	1	--	-Inf	0.01255	0.468962	down	-0.00697226	0.94675	0.99913	--	Inf	5e-05	0.0216929	up	8.31834	0.16375	0.99913	--	9.5467	0.2319	0.99913	--	3.25486	0.2966	0.99913	--	Inf	0.0123	0.465864	up	LTPL113 - Protease inhibitor/seed storage/LTP family protein precursor, expressed
LOC_Os02g45310	26.6517	4.0395	6.59563	3.07095	9.17595	3.5896	5.76018	3.74318	1.5383	0.04355	0.815927	up	0.170354	0.8292	0.99913	--	0.195397	0.80235	0.99913	--	-0.285581	0.7411	0.99913	--	1.29359	0.1053	0.99913	--	3.11747	0.00175	0.174781	up	2.72198	0.0014	0.153277	up	2.01465	0.00905	0.411806	up	1.35403	0.08745	0.99913	--	0.671744	0.39655	0.99913	--	dehydration response related protein, putative, expressed
LOC_Os02g45690	9.75674	2.40423	3.25011	7.59656	61.9695	35.9992	44.958	24.3579	-2.66709	0.0022	0.199421	down	-3.90432	0.0009	0.118295	down	-3.79002	0.0001	0.0350373	down	-1.68097	0.04495	0.826999	down	1.34717	0.0849	0.99913	--	0.361054	0.66915	0.99913	--	2.02082	0.04365	0.816514	up	1.58591	0.0753	0.99913	--	0.783593	0.3068	0.99913	--	0.462981	0.5401	0.99913	--	uncharacterized mscS family protein, putative, expressed
LOC_Os02g45710	35.9925	39.6986	24.079	19.6587	111.73	24.142	21.7685	27.3186	-1.63425	0.0459	0.835116	down	0.71754	0.3546	0.99913	--	0.145538	0.84635	0.99913	--	-0.474718	0.527	0.99913	--	2.03206	0.01415	0.495064	up	0.872529	0.2487	0.99913	--	-0.141392	0.85345	0.99913	--	0.579917	0.45355	0.99913	--	2.2104	0.0086	0.402908	up	2.35971	0.00485	0.308544	up	zinc finger, C3HC4 type domain containing protein, expressed
LOC_Os02g46970	34.9819	2.9551	1.92196	10.5143	23.9804	0.579062	0.850202	8.85897	0.544756	0.4637	0.99913	--	2.35142	0.0415	0.796786	up	1.1767	0.31445	0.99913	--	0.247137	0.7375	0.99913	--	1.43664	0.05665	0.907994	--	1.73426	0.0216	0.605023	up	3.56533	0.0002	0.0516552	up	4.18596	0.00045	0.0784097	up	5.37199	0.0007	0.101208	up	4.81791	0.00175	0.174781	up	AMP-binding domain containing protein, expressed
LOC_Os02g47390	1.41472	9.50175	1.26568	0.122664	5.55488	29.1638	5.6072	0.263563	-1.97324	0.04335	0.813776	down	-1.61791	0.0357	0.745515	down	-2.14737	0.03155	0.706071	down	-1.10343	1	1	--	4.39754	0.0237	0.63212	up	3.52772	0.05045	0.867003	--	-2.74768	0.0071	0.368779	down	0.160603	0.87155	0.99913	--	-2.39235	0.0044	0.293235	down	-0.0135228	0.98725	0.99913	--	expressed protein
LOC_Os02g47810	1.71516	13.8407	8.7833	2.2928	3.39849	3.05222	7.92931	4.06687	-0.986553	0.30115	0.99913	--	2.18098	0.0259	0.649111	up	0.147567	0.86125	0.99913	--	-0.826812	0.38905	0.99913	--	-0.259028	0.77085	0.99913	--	-0.418768	0.6789	0.99913	--	-3.0125	0.003	0.238181	down	-2.35642	0.01795	0.554351	down	0.155034	0.8725	0.99913	--	-1.2223	0.1635	0.99913	--	dof zinc finger domain containing protein, putative, expressed
LOC_Os02g50080	0	0.125121	0	0.109092	0.0996836	0	0.596	0.276827	-Inf	1	1	--	Inf	1	1	--	-Inf	0.0179	0.553658	down	-1.34345	1	1	--	-1.47356	1	1	--	-Inf	1	1	--	-Inf	1	1	--	0	1	1	--	Inf	1	1	--	-2.57988	0.34355	0.99913	--	EF hand family protein, putative, expressed
LOC_Os02g50404	0.647361	0.908678	0.212497	0.133911	0	0.673251	0.315813	0.115361	Inf	0.02475	0.636806	up	0.432625	0.78395	0.99913	--	-0.57163	1	1	--	0.215109	1	1	--	-Inf	1	1	--	2.2733	0.3765	0.99913	--	-0.489198	0.7579	0.99913	--	1.60713	0.4453	0.99913	--	-Inf	0.0239	0.63259	down	-Inf	1	1	--	expressed protein
LOC_Os02g52490	5.5435	6.82062	7.14015	9.16977	2.81356	4.17476	1.6684	8.60896	0.978401	0.3343	0.99913	--	0.708208	0.45595	0.99913	--	2.09749	0.0499	0.863255	up	0.0910471	0.9131	0.99913	--	-1.61344	0.1366	0.99913	--	-0.726089	0.3682	0.99913	--	-0.299106	0.7328	0.99913	--	-0.365158	0.67565	0.99913	--	-0.569298	0.60435	0.99913	--	0.75393	0.5151	0.99913	--	expressed protein
LOC_Os02g53130	2.37892	0.654089	0.0692787	13.8304	1.17457	0.478107	0.0776035	4.37587	1.01818	0.2722	0.99913	--	0.452154	0.7164	0.99913	--	-0.163709	1	1	--	1.6602	0.04605	0.836044	up	-1.89744	0.05465	0.894616	--	-2.53946	0.00245	0.212622	down	1.86275	0.0872	0.99913	--	5.10175	0.0555	0.900486	--	1.29672	0.2606	0.99913	--	3.91986	0.05355	0.887884	--	nitrate reductase, putative, expressed
LOC_Os02g54920	0.971817	0	0	0.80856	0	0.132818	0.129933	1.97853	Inf	0.01695	0.538569	up	-Inf	1	1	--	-Inf	1	1	--	-1.291	0.456	0.99913	--	-Inf	0.00905	0.411806	down	0.265329	0.8645	0.99913	--	Inf	0.01695	0.538569	up	Inf	0.01695	0.538569	up	-Inf	1	1	--	-Inf	1	1	--	expressed protein
LOC_Os02g57120	101.866	5.52206	14.3174	4.98634	26.9122	4.4648	10.6918	13.8866	1.92034	0.0306	0.694683	up	0.30661	0.6942	0.99913	--	0.421267	0.5656	0.99913	--	-1.47764	0.05905	0.923695	--	0.954567	0.19735	0.99913	--	4.35255	5e-05	0.0216929	up	4.20532	5e-05	0.0216929	up	2.83083	0.002	0.188781	up	2.59159	0.0018	0.177553	up	1.33175	0.076	0.99913	--	HEAT repeat family protein, putative, expressed
LOC_Os02g58290	2.38905	2.41129	0.742927	0	2.36815	0	0.394397	0	0.0126765	0.9112	0.99913	--	Inf	0.02465	0.636806	up	0.913573	0.67125	0.99913	--	0	1	1	--	Inf	0.0263	0.653152	up	Inf	0.02475	0.636806	up	-0.0133691	0.91305	0.99913	--	1.68515	0.44415	0.99913	--	Inf	0.0263	0.653152	up	2.58604	0.3389	0.99913	--	expressed protein
LOC_Os02g58350	0	0.12859	0.086617	1.86037	0.725151	0.559119	2.19295	1.68138	-Inf	0.0148	0.503711	down	-2.12037	0.3803	0.99913	--	-4.66208	0.2464	0.99913	--	0.145946	0.92725	0.99913	--	-1.21329	0.4649	0.99913	--	-Inf	0.0061	0.344075	down	-Inf	1	1	--	-Inf	1	1	--	0.375125	0.82205	0.99913	--	-1.59652	0.25225	0.99913	--	OsRR3 type-A response regulator, expressed
LOC_Os02g58380	0	0	0.254764	0	1.11541	0.143298	0.133071	0	-Inf	0.0148	0.503711	down	-Inf	1	1	--	0.936967	1	1	--	0	1	1	--	Inf	0.0148	0.503711	up	0	1	1	--	0	1	1	--	-Inf	1	1	--	2.96048	0.3107	0.99913	--	3.06731	0.3066	0.99913	--	expressed protein
LOC_Os02g58720	48.7597	0.163721	0.826937	0.0478203	1.86048	0.0360553	0.57954	0.395552	4.71194	0.0001	0.0350373	up	2.18296	1	1	--	0.512869	0.7304	0.99913	--	-3.04817	1	1	--	2.23373	0.08735	0.99913	--	9.99385	0.09365	0.99913	--	8.2183	0.02255	0.618462	up	5.88177	0.0027	0.224552	up	5.68932	0.09925	0.99913	--	1.68269	0.1827	0.99913	--	peroxidase precursor, putative, expressed
LOC_Os03g01800	8.24611	0	0.0911547	0	0.620748	0.0332576	0	0.92496	3.73163	0.0296	0.683973	up	-Inf	1	1	--	Inf	1	1	--	-Inf	0.00045	0.0784097	down	-0.575383	0.6769	0.99913	--	Inf	5e-05	0.0216929	up	Inf	5e-05	0.0216929	up	6.49925	0.1947	0.99913	--	4.22225	0.27085	0.99913	--	Inf	0.0061	0.344075	up	glycosyl hydrolases family 16, putative, expressed
LOC_Os03g02190	50.5035	1.25237	4.43331	3.71252	26.3126	0.432062	2.00809	14.0915	0.940627	0.21165	0.99913	--	1.53535	0.29715	0.99913	--	1.14256	0.24185	0.99913	--	-1.92436	0.02365	0.631567	down	0.90093	0.2347	0.99913	--	3.76591	0.00055	0.0878238	up	5.33365	0.0009	0.118295	up	3.50993	0.00055	0.0878238	up	5.92838	0.0173	0.544876	up	3.71186	0.0013	0.147512	up	protein kinase domain containing protein, expressed
LOC_Os03g02240	19.608	17.4427	9.38247	3.42359	8.46335	15.2787	12.1422	10.7456	1.21214	0.10685	0.99913	--	0.191097	0.7979	0.99913	--	-0.371984	0.62285	0.99913	--	-1.65017	0.04345	0.814918	down	-0.344448	0.643	0.99913	--	2.51786	0.0034	0.254933	up	0.168819	0.8171	0.99913	--	1.0634	0.15625	0.99913	--	-0.852223	0.2581	0.99913	--	-0.520723	0.4905	0.99913	--	AT-GTL1, putative, expressed
LOC_Os03g02470	1.01363	14.3961	9.50907	17.3933	109.076	116.741	81.0203	117.231	-6.74966	0.00015	0.044075	down	-3.01956	0.00045	0.0784097	down	-3.09091	0.00155	0.162933	down	-2.75275	0.0009	0.118295	down	-0.104014	0.8924	0.99913	--	-4.10093	0.002	0.188781	down	-3.82807	0.00305	0.240447	down	-3.22977	0.00835	0.39707	down	-0.0979731	0.89705	0.99913	--	0.428982	0.55905	0.99913	--	expressed protein
LOC_Os03g03164	12.935	2.99592	1.55295	1.08811	3.49966	1.0797	2.13885	1.35605	1.88599	0.0497	0.861919	up	1.47237	0.17225	0.99913	--	-0.461822	0.64405	0.99913	--	-0.317584	0.7635	0.99913	--	1.3678	0.17465	0.99913	--	3.57138	0.0054	0.325582	up	2.1102	0.0168	0.537525	up	3.05819	0.0032	0.247255	up	1.69659	0.14415	0.99913	--	0.710379	0.4897	0.99913	--	homeobox protein knotted-1, putative, expressed
LOC_Os03g05500	0.620528	0	0	0	0	0	0	0	Inf	0.0102	0.430764	up	0	1	1	--	0	1	1	--	0	1	1	--	0	1	1	--	Inf	0.0102	0.430764	up	Inf	0.0102	0.430764	up	Inf	0.0102	0.430764	up	0	1	1	--	0	1	1	--
LOC_Os03g06700	2.05787	1.64794	0.78148	0	0.1264	0.631241	0.541508	0.856515	4.02508	0.1853	0.99913	--	1.3844	0.34905	0.99913	--	0.529227	0.7473	0.99913	--	-Inf	0.00035	0.0689435	down	-2.76048	0.2293	0.99913	--	Inf	5e-05	0.0216929	up	0.320489	0.7749	0.99913	--	1.39687	0.2924	0.99913	--	-2.3202	0.3432	0.99913	--	-2.09899	1	1	--	3-ketoacyl-CoA synthase, putative, expressed
LOC_Os03g06705	2.13864	1.03077	1.045	0	0.874249	0.189448	0.299396	1.25399	1.29058	0.2434	0.99913	--	2.44384	0.1306	0.99913	--	1.80338	0.2275	0.99913	--	-Inf	0.0001	0.0350373	down	-0.520414	0.66585	0.99913	--	Inf	5e-05	0.0216929	up	1.05298	0.3429	0.99913	--	1.03319	0.3565	0.99913	--	2.20624	0.1617	0.99913	--	1.54599	0.2868	0.99913	--	3-ketoacyl-CoA synthase, putative, expressed
LOC_Os03g08310	0.708648	1.12017	0.298131	0.0695212	0	0.827736	0.0534914	0.0561382	Inf	0.0096	0.420353	up	0.43647	0.7868	0.99913	--	2.47857	1	1	--	0.308471	1	1	--	-Inf	1	1	--	3.34954	0.2915	0.99913	--	-0.66057	0.68845	0.99913	--	1.24912	0.46395	0.99913	--	-Inf	0.0091	0.412535	down	-Inf	1	1	--	ZIM domain containing protein, putative, expressed
LOC_Os03g09030	0.619015	0.650697	2.19708	4.46876	3.0817	2.24312	5.39474	0	-2.31568	0.36275	0.99913	--	-1.78545	0.43595	0.99913	--	-1.29597	0.53285	0.99913	--	Inf	0.01425	0.496149	up	Inf	0.0206	0.591807	up	-2.85183	0.30095	0.99913	--	-0.0720122	0.73045	0.99913	--	-1.82754	0.51505	0.99913	--	0.458223	0.7829	0.99913	--	-0.807827	0.61745	0.99913	--	expressed protein
LOC_Os03g13200	102.831	2.71593	4.934	0.883862	21.5224	0.590887	1.9746	14.7773	2.25636	0.0068	0.361379	up	2.20049	0.1261	0.99913	--	1.3212	0.18115	0.99913	--	-4.06342	0.00295	0.235657	down	0.542459	0.4687	0.99913	--	6.86224	0.00095	0.122113	up	5.24268	5e-05	0.0216929	up	4.38137	0.0002	0.0516552	up	5.18682	0.0119	0.460136	up	3.44621	0.00135	0.15046	up	peroxidase precursor, putative, expressed
LOC_Os03g14050	18.6459	125.043	62.8478	15.2753	20.3841	70.0913	88.5297	46.0637	-0.128586	0.8647	0.99913	--	0.835116	0.32785	0.99913	--	-0.4943	0.5517	0.99913	--	-1.59243	0.0384	0.77066	down	-1.17619	0.1193	0.99913	--	0.287656	0.7	0.99913	--	-2.7455	0.00175	0.174781	down	-1.75301	0.03445	0.733207	down	-1.78179	0.0287	0.6761	down	-2.11872	0.01075	0.441698	down	thaumatin-like protein 1 precursor, putative, expressed
LOC_Os03g14180	0.161602	0.485462	0.103426	39.5454	0.379945	0.496047	0.111809	7.9309	-1.23334	1	1	--	-0.0311181	1	1	--	-0.112442	1	1	--	2.31795	0.0048	0.306804	up	-4.38362	0.0267	0.655072	down	-7.93492	0.1601	0.99913	--	-1.58691	1	1	--	0.643855	1	1	--	-0.384687	1	1	--	1.76475	1	1	--	hsp20/alpha crystallin family protein, putative, expressed
LOC_Os03g14630	0.613444	0.78819	1.24124	0.782049	0.156369	0.441114	0	0.993186	1.97198	0.5199	0.99913	--	0.837391	0.684	0.99913	--	Inf	0.0123	0.465864	up	-0.344804	0.83225	0.99913	--	-2.66711	0.3317	0.99913	--	-0.350327	0.8449	0.99913	--	-0.361612	0.84305	0.99913	--	-1.01677	0.57215	0.99913	--	-1.4962	1	1	--	Inf	1	1	--	LTPL106 - Protease inhibitor/seed storage/LTP family protein precursor, expressed
LOC_Os03g14820	1.47992	0	0.765153	0.273962	1.05969	0.754508	0.935092	0.549529	0.481882	0.7338	0.99913	--	-Inf	0.0091	0.412535	down	-0.289359	0.8599	0.99913	--	-1.00422	1	1	--	0.947369	0.5768	0.99913	--	2.43347	0.24505	0.99913	--	Inf	0.00055	0.0878238	up	0.951698	0.49865	0.99913	--	0.490028	0.7622	0.99913	--	0.180457	0.9137	0.99913	--	expressed protein
LOC_Os03g16410	0	0	0	0	0.3444	0	0.147514	1.13606	-Inf	1	1	--	0	1	1	--	-Inf	1	1	--	-Inf	0.0208	0.593805	down	-1.72189	0.4289	0.99913	--	0	1	1	--	0	1	1	--	0	1	1	--	Inf	1	1	--	1.22323	1	1	--	expressed protein
LOC_Os03g16610	6.60716	4.59158	13.057	77.2012	2.96875	0.533539	4.57777	41.3792	1.15417	0.1904	0.99913	--	3.10533	0.0093	0.416226	up	1.51211	0.06015	0.930609	--	0.899717	0.2411	0.99913	--	-3.80098	0.00075	0.10571	down	-3.54652	0.0002	0.0516552	down	0.52504	0.5255	0.99913	--	-0.982724	0.22965	0.99913	--	2.47619	0.03135	0.703676	up	-0.624789	0.46095	0.99913	--	laccase precursor protein, putative, expressed
LOC_Os03g17200	0	48.4467	13.7965	0	66.4293	10.2013	10.0695	0	-Inf	0.0148	0.503711	down	2.24764	0.3718	0.99913	--	0.454308	0.6271	0.99913	--	0	1	1	--	Inf	0.0148	0.503711	up	0	1	1	--	-Inf	0.0267	0.655072	down	-Inf	0.1248	0.99913	--	2.70306	0.32205	0.99913	--	2.72183	0.32315	0.99913	--	plant-specific domain TIGR01589 family protein, expressed
LOC_Os03g18600	28.7796	23.6854	9.63405	13.2807	29.3345	24.7742	29.3028	15.3105	-0.0275533	0.97115	0.99913	--	-0.0648375	0.93125	0.99913	--	-1.60483	0.04885	0.855864	down	-0.205194	0.79695	0.99913	--	0.938076	0.22	0.99913	--	1.11572	0.1703	0.99913	--	0.281048	0.70905	0.99913	--	1.57883	0.05495	0.896354	--	0.243764	0.74715	0.99913	--	0.00156069	0.99815	0.99913	--	cyclase/dehydrase family protein, putative, expressed
LOC_Os03g18779	0.610191	0	0	0	48.3913	64.0325	86.9332	47.2298	-6.30934	0.02575	0.647021	down	-Inf	5e-05	0.0216929	down	-Inf	5e-05	0.0216929	down	-Inf	5e-05	0.0216929	down	0.0350503	0.9615	0.99913	--	Inf	0.01335	0.480668	up	Inf	0.01335	0.480668	up	Inf	0.01335	0.480668	up	-0.404056	0.59075	0.99913	--	-0.845158	0.26215	0.99913	--	expressed protein
LOC_Os03g19990	6.15124	1.22932	0.625191	0.283058	1.66868	1.27591	0.63003	0.32679	1.88217	0.0482	0.851569	up	-0.0536664	0.95665	0.99913	--	-0.0111237	0.98215	0.99913	--	-0.207268	1	1	--	2.35228	0.11075	0.99913	--	4.44171	0.0224	0.616437	up	2.32302	0.01865	0.563748	up	3.29851	0.00825	0.394375	up	0.387185	0.7131	0.99913	--	1.40522	0.2232	0.99913	--	WD40-like Beta Propeller Repeat family protein, expressed
LOC_Os03g20680	0.0690275	14.3176	1.39211	0.404743	0.193812	4.27182	0.877219	0.823031	-1.48942	1	1	--	1.74486	0.04875	0.855398	up	0.666265	0.54365	0.99913	--	-1.02394	0.45595	0.99913	--	-2.08629	0.16345	0.99913	--	-2.55176	1	1	--	-7.6964	0.185	0.99913	--	-4.33396	0.1854	0.99913	--	-4.46212	0.03035	0.692488	down	-2.17828	0.1518	0.99913	--	late embryogenesis abundant protein 1, putative, expressed
LOC_Os03g21510	1.71062	8.80846	7.48706	5.77257	1.2787	2.39641	3.81366	5.81951	0.419839	0.70885	0.99913	--	1.87801	0.04865	0.854441	up	0.973225	0.24655	0.99913	--	-0.0116848	0.9886	0.99913	--	-2.18622	0.041	0.793751	down	-1.7547	0.0835	0.99913	--	-2.36437	0.02975	0.685563	down	-2.12988	0.0517	0.876541	--	-0.9062	0.4064	0.99913	--	-1.5765	0.1138	0.99913	--	inactive receptor kinase At2g26730 precursor, putative, expressed
LOC_Os03g22010	88.7053	0.557502	3.88563	0.430305	10.8537	0.114726	2.02243	9.89893	3.03084	0.00075	0.10571	up	2.28078	0.19915	0.99913	--	0.942058	0.31375	0.99913	--	-4.52384	0.008	0.388124	down	0.132836	0.87395	0.99913	--	7.68752	0.00815	0.39178	up	7.3139	0.0021	0.19407	up	4.5128	5e-05	0.0216929	up	6.56384	0.0745	0.99913	--	2.42402	0.0131	0.478347	up	peroxidase precursor, putative, expressed
LOC_Os03g25330	13.7055	1.36364	2.60826	0.133913	2.14573	0.22921	2.28295	0.936432	2.67522	0.0079	0.385455	up	2.57272	0.12215	0.99913	--	0.192187	0.84785	0.99913	--	-2.80587	0.22355	0.99913	--	1.19622	0.27865	0.99913	--	6.67731	0.1798	0.99913	--	3.32922	0.0083	0.395823	up	2.3936	0.0136	0.485173	up	3.22672	0.0637	0.951379	--	-0.0894323	0.9311	0.99913	--	peroxidase precursor, putative, expressed
LOC_Os03g26530	116.203	9.41151	14.8019	5.89849	58.2375	10.0499	19.482	43.1087	0.996624	0.2454	0.99913	--	-0.0946878	0.8957	0.99913	--	-0.396359	0.60095	0.99913	--	-2.86956	0.0009	0.118295	down	0.433972	0.57225	0.99913	--	4.30016	5e-05	0.0216929	up	3.62607	0.0001	0.0350373	up	2.97279	0.00165	0.168698	up	2.53476	0.00235	0.207403	up	1.57981	0.04975	0.862324	up	3-ketoacyl-CoA synthase, putative, expressed
LOC_Os03g27480	10.3006	0.280698	0.235227	0.437436	0.981269	0.0622251	0.208584	1.08093	3.39194	0.0062	0.34613	up	2.17345	1	1	--	0.173428	1	1	--	-1.30513	0.35465	0.99913	--	-0.13955	0.90665	0.99913	--	4.55752	0.01925	0.573642	up	5.19757	0.0119	0.460136	up	5.45253	0.0171	0.541063	up	3.97908	0.18955	0.99913	--	2.23402	0.13605	0.99913	--	OsSCP14 - Putative Serine Carboxypeptidase homologue, expressed
LOC_Os03g28160	222.518	28.0756	12.8091	92.3894	145.954	8.04148	5.31169	90.8922	0.608407	0.45905	0.99913	--	1.80378	0.03325	0.721772	up	1.26992	0.18605	0.99913	--	0.0235708	0.97505	0.99913	--	0.683284	0.3597	0.99913	--	1.26812	0.14075	0.99913	--	2.98653	0.00095	0.122113	up	4.11868	5e-05	0.0216929	up	4.18191	0.0003	0.0633797	up	4.7802	0.0008	0.110224	up	jacalin-like lectin domain containing protein, expressed
LOC_Os03g29150	0.872203	0.159701	0	0	0	0	0	0.169096	Inf	0.0037	0.26685	up	Inf	1	1	--	0	1	1	--	-Inf	1	1	--	-Inf	1	1	--	Inf	0.0037	0.26685	up	2.44929	0.22655	0.99913	--	Inf	0.0037	0.26685	up	0	1	1	--	0	1	1	--	NAD dependent epimerase/dehydratase family protein, putative, expressed
LOC_Os03g37290	0.991244	7.37597	0.655524	0.120841	3.2925	0.578442	0.497885	0.268269	-1.73187	0.0839	0.99913	--	3.67259	0.0042	0.286057	up	0.396835	0.74175	0.99913	--	-1.15057	1	1	--	3.61743	0.0323	0.713321	up	3.03613	0.07415	0.99913	--	-2.89552	0.00425	0.288048	down	0.596592	0.59395	0.99913	--	2.50894	0.03245	0.714685	up	2.7253	0.01995	0.584693	up	cytochrome P450, putative, expressed
LOC_Os03g39610	11089.6	2789.77	358.53	8464.66	11693.1	3595.84	341.483	7611.19	-0.0764527	5e-05	0.0216929	down	-0.366182	0.82845	0.99913	--	0.0702808	0.94035	0.99913	--	0.153329	5e-05	0.0216929	up	0.619464	5e-05	0.0216929	up	0.389682	5e-05	0.0216929	up	1.99099	0.1514	0.99913	--	4.95097	5e-05	0.0216929	up	1.70126	0.15395	0.99913	--	5.0977	5e-05	0.0216929	up	chlorophyll A-B binding protein, putative, expressed
LOC_Os03g40400	0	0	0.109779	0	1.11601	0.486334	0.203136	0.236365	-Inf	0.0108	0.442069	down	-Inf	1	1	--	-0.887835	1	1	--	-Inf	1	1	--	2.23927	0.34335	0.99913	--	0	1	1	--	0	1	1	--	-Inf	1	1	--	1.19833	0.5487	0.99913	--	2.45784	0.3243	0.99913	--	interferon-induced, double-stranded RNA-activated protein kinase, putative, expressed
LOC_Os03g42235	0	0	0.0370543	0.156564	1.70536	1.33171	2.39317	2.65793	-Inf	0.0003	0.0633797	down	-Inf	0.0004	0.07399	down	-6.01314	0.24545	0.99913	--	-4.08548	0.1809	0.99913	--	-0.640227	0.56665	0.99913	--	-Inf	1	1	--	0	1	1	--	-Inf	1	1	--	0.356803	0.77345	0.99913	--	-0.488843	0.6651	0.99913	--	expressed protein
LOC_Os03g45619	82.5174	0.0979379	6.80889	0	13.6859	0.075373	2.11815	3.99294	2.59201	0.0009	0.118295	up	0.37782	1	1	--	1.68462	0.0768	0.99913	--	-Inf	5e-05	0.0216929	down	1.77716	0.0391	0.776921	up	Inf	5e-05	0.0216929	up	9.71862	0.09885	0.99913	--	3.59921	5e-05	0.0216929	up	7.50442	0.1249	0.99913	--	2.69181	0.00805	0.388898	up	cytochrome P450, putative, expressed
LOC_Os03g48750	0	0.082475	0.104151	1.74602	0	0	0	0	0	1	1	--	Inf	1	1	--	Inf	1	1	--	Inf	0.0006	0.0929547	up	0	1	1	--	-Inf	0.00055	0.0878238	down	-Inf	1	1	--	-Inf	1	1	--	0	1	1	--	0	1	1	--	Cupin domain containing protein, expressed
LOC_Os03g52410	0	0.286965	0	0.125907	0.772338	0.297624	0	0.298529	-Inf	0.0148	0.503711	down	-0.052615	1	1	--	0	1	1	--	-1.24551	1	1	--	1.37136	0.50375	0.99913	--	-Inf	1	1	--	-Inf	1	1	--	0	1	1	--	1.37574	0.50705	0.99913	--	Inf	0.0148	0.503711	up	expressed protein
LOC_Os03g52860	0.544795	3.65848	4.16479	0.0164737	0.0723678	0.238799	1.0399	0.0136549	2.9123	1	1	--	3.93737	0.025	0.639483	up	2.00179	0.04345	0.814918	up	0.270752	1	1	--	2.40593	1	1	--	5.04748	1	1	--	-2.74746	0.02145	0.602734	down	-2.93446	0.01685	0.538356	down	-1.72238	1	1	--	-3.84496	0.05555	0.900795	--	lipoxygenase, putative, expressed
LOC_Os03g53360	11.8584	4.0267	2.16663	2.84339	3.55478	3.43082	1.63188	4.95644	1.73808	0.0499	0.863255	up	0.231045	0.8075	0.99913	--	0.408916	0.65955	0.99913	--	-0.801689	0.343	0.99913	--	-0.479543	0.5765	0.99913	--	2.06023	0.017	0.539334	up	1.55824	0.07645	0.99913	--	2.45239	0.0071	0.368779	up	0.0512068	0.95745	0.99913	--	1.12322	0.25515	0.99913	--	transferase family protein, putative, expressed
LOC_Os03g55260	1.98581	1.58824	1.40264	1.63689	0.990228	0.788862	1.52971	1.48532	1.00389	0.49965	0.99913	--	1.00959	0.59865	0.99913	--	-0.125115	0.9397	0.99913	--	0.140188	0.03435	0.732256	up	-0.584938	0.24115	0.99913	--	0.278768	0.4394	0.99913	--	0.322295	0.8539	0.99913	--	0.501585	0.7745	0.99913	--	0.327988	0.55495	0.99913	--	-0.627425	0.5561	0.99913	--	cytochrome P450, putative, expressed
LOC_Os03g57200	6.83233	1.85471	1.23923	8.8078	1.60477	0.801011	0.926308	2.33482	2.09002	0.06455	0.956085	--	1.2113	0.3309	0.99913	--	0.419885	0.72155	0.99913	--	1.91547	0.04495	0.826999	up	-0.540948	0.626	0.99913	--	-0.366403	0.646	0.99913	--	1.88118	0.0898	0.99913	--	2.46293	0.0308	0.697051	up	1.00247	0.40845	0.99913	--	0.792799	0.52075	0.99913	--	glutathione S-transferase, putative, expressed
LOC_Os03g57640	2.97935	29.2094	11.5921	3.7362	3.07824	9.03835	5.05973	3.29775	-0.047106	0.96545	0.99913	--	1.6923	0.0388	0.774128	up	1.19601	0.18355	0.99913	--	0.180087	0.8648	0.99913	--	-0.099378	0.9261	0.99913	--	-0.326571	0.75755	0.99913	--	-3.29336	0.00255	0.21751	down	-1.96007	0.0522	0.878246	--	-1.55395	0.10475	0.99913	--	-0.716955	0.4668	0.99913	--	gibberellin receptor GID1L2, putative, expressed
LOC_Os03g57970	36.8433	3.20559	3.01166	5.22258	8.83128	2.84286	1.46369	9.805	2.06071	0.01575	0.520508	up	0.173249	0.87375	0.99913	--	1.04095	0.33815	0.99913	--	-0.908754	0.39715	0.99913	--	-0.150894	0.8662	0.99913	--	2.81857	0.01815	0.557308	up	3.52274	0.0017	0.171701	up	3.61277	0.0008	0.110224	up	1.63528	0.13435	0.99913	--	2.59301	0.022	0.61097	up	LTPL73 - Protease inhibitor/seed storage/LTP family protein precursor, expressed
LOC_Os03g60340	115.383	23.546	26.2497	43.5909	66.7646	5.96799	21.9204	50.7662	0.789273	0.3632	0.99913	--	1.98017	0.01505	0.507859	up	0.26003	0.7363	0.99913	--	-0.21984	0.7587	0.99913	--	0.395215	0.60595	0.99913	--	1.40433	0.09575	0.99913	--	2.29287	0.01065	0.440352	up	2.13605	0.01535	0.513846	up	3.48377	0.0003	0.0633797	up	1.60681	0.04905	0.857435	up	leaf senescence related protein, putative, expressed
LOC_Os03g60580	80.1474	682.365	92.1029	498.809	114.574	277.656	26.7333	351.967	-0.515556	0.4972	0.99913	--	1.29725	0.13705	0.99913	--	1.78461	0.0306	0.694683	up	0.503049	0.5297	0.99913	--	-1.61916	0.04465	0.824866	down	-2.63776	0.00225	0.202254	down	-3.08982	0.00105	0.130005	down	-0.200591	0.7938	0.99913	--	-1.27701	0.11325	0.99913	--	2.09957	0.01115	0.447529	up	actin-depolymerizing factor, putative, expressed
LOC_Os03g61360	1.58017	34.5007	16.987	3.89312	2.01663	10.4489	13.5307	3.30244	-0.351862	0.7282	0.99913	--	1.72328	0.03585	0.746987	up	0.328198	0.65955	0.99913	--	0.237396	0.7798	0.99913	--	-0.711589	0.4404	0.99913	--	-1.30085	0.17435	0.99913	--	-4.44847	0.00045	0.0784097	down	-3.42628	0.00165	0.168698	down	-2.37333	0.01655	0.533836	down	-2.74622	0.0068	0.361379	down	hydrolase, alpha/beta fold family domain containing protein, expressed
LOC_Os03g61720	121.887	5.91121	23.9383	13.0679	38.6014	3.7388	15.5093	38.5633	1.65882	0.0471	0.843179	up	0.660877	0.4607	0.99913	--	0.626185	0.40225	0.99913	--	-1.56121	0.0412	0.794928	down	0.00142503	0.9979	0.99913	--	3.22145	0.00055	0.0878238	up	4.36595	5e-05	0.0216929	up	2.34816	0.00605	0.344075	up	3.36801	0.00085	0.114328	up	1.31552	0.07925	0.99913	--	glycerol-3-phosphate acyltransferase, putative, expressed
LOC_Os03g63390	13.5471	3.85457	2.72515	0.209583	2.33949	0.798803	1.90217	3.34916	2.53372	0.03315	0.72046	up	2.27066	0.1238	0.99913	--	0.518689	0.67975	0.99913	--	-3.99821	0.1811	0.99913	--	-0.517605	0.6466	0.99913	--	6.01432	0.1798	0.99913	--	1.81334	0.06255	0.945693	--	2.31357	0.0507	0.869198	--	1.55028	0.30295	0.99913	--	0.298547	0.81065	0.99913	--	plastocyanin-like domain containing protein, putative, expressed
LOC_Os03g63540	41.6974	2.5888	2.82881	13.1422	11.0633	0.799563	0.743062	16.7447	1.91418	0.01855	0.562213	up	1.695	0.21135	0.99913	--	1.92864	0.1647	0.99913	--	-0.349498	0.6493	0.99913	--	-0.597929	0.4399	0.99913	--	1.66575	0.04355	0.815927	up	4.0096	0.0006	0.0929547	up	3.88169	0.00035	0.0689435	up	3.79042	0.0252	0.641585	up	3.89615	0.02675	0.655358	up	lysine-rich arabinogalactan protein 19 precursor, putative, expressed
LOC_Os03g64380	0	0.229288	0.240358	0.189134	0.582934	0	0.310517	0	-Inf	0.0204	0.588994	down	Inf	1	1	--	-0.369485	1	1	--	Inf	1	1	--	Inf	0.0206	0.591807	up	-Inf	1	1	--	-Inf	1	1	--	-Inf	1	1	--	Inf	0.0206	0.591807	up	0.908661	0.6705	0.99913	--	expressed protein
LOC_Os04g01140	181.835	40.5078	38.3628	69.6945	190.713	14.5773	38.5101	122.378	-0.0687725	0.9451	0.99913	--	1.47447	0.04845	0.853398	up	-0.0055271	0.9935	0.99913	--	-0.812231	0.3382	0.99913	--	0.640057	0.49235	0.99913	--	1.38351	0.1224	0.99913	--	2.16636	0.0161	0.525605	up	2.24485	0.0128	0.473776	up	3.7096	0.0002	0.0516552	up	2.30809	0.0131	0.478347	up	cytochrome P450 93A2, putative, expressed
LOC_Os04g01740	0.40868	0.884235	0.140644	70.0416	0.600393	1.1332	0.206617	22.9136	-0.554937	0.64745	0.99913	--	-0.357898	0.7222	0.99913	--	-0.554913	1	1	--	1.61201	0.03965	0.781322	up	-5.25415	0.0011	0.133612	down	-7.4211	0.001	0.126201	down	-1.11346	0.3117	0.99913	--	1.53893	1	1	--	-0.916421	0.4188	0.99913	--	1.53895	0.2911	0.99913	--	heat shoWT protein, putative, expressed
LOC_Os04g02640	40.7591	0.933428	1.3791	0.360636	9.5818	0.189819	0.68121	7.14574	2.08875	0.0073	0.374	up	2.29791	0.13615	0.99913	--	1.01756	0.35735	0.99913	--	-4.30847	0.0214	0.601997	down	0.423212	0.5813	0.99913	--	6.82043	0.0147	0.502833	up	5.44844	0.00095	0.122113	up	4.88532	0.0003	0.0633797	up	5.6576	0.0253	0.642727	up	3.81412	0.00315	0.245212	up	3-ketoacyl-CoA synthase 6, putative, expressed
LOC_Os04g08630	0	0	0	0	0	0.318988	1.97298	0	0	1	1	--	-Inf	1	1	--	-Inf	0.01135	0.449824	down	0	1	1	--	0	1	1	--	0	1	1	--	0	1	1	--	0	1	1	--	-Inf	1	1	--	-Inf	0.01135	0.449824	down	expressed protein
LOC_Os04g09900	5.83179	20.2923	4.79401	0.548794	20.9883	19.316	2.88222	0.812386	-1.84758	0.0265	0.655072	down	0.0711368	0.9267	0.99913	--	0.734054	0.411	0.99913	--	-0.565902	0.6583	0.99913	--	4.69128	0.0003	0.0633797	up	3.4096	0.0224	0.616437	up	-1.79892	0.0322	0.712166	down	0.282706	0.7407	0.99913	--	0.119789	0.8758	0.99913	--	2.86434	0.0043	0.289718	up	ent-kaurene synthase, chloroplast precursor, putative, expressed
LOC_Os04g10160	1.33742	10.0622	2.76437	0.242393	6.36821	6.58395	0.653497	0.3371	-2.25143	0.02175	0.60724	down	0.611917	0.43235	0.99913	--	2.0807	0.06105	0.935639	--	-0.475827	1	1	--	4.23964	0.02535	0.64338	up	2.46403	0.09335	0.99913	--	-2.91141	0.0042	0.286057	down	-1.04749	0.26475	0.99913	--	-0.0480649	0.953	0.99913	--	3.28464	0.00815	0.39178	up	cytochrome P450, putative, expressed
LOC_Os04g14690	6.63812	44.9101	55.5613	9.2559	2.70615	13.8867	10.6249	3.84192	1.29453	0.1731	0.99913	--	1.69334	0.02765	0.664804	up	2.38663	0.0022	0.199421	up	1.26855	0.1525	0.99913	--	-0.505583	0.59755	0.99913	--	-0.479599	0.5585	0.99913	--	-2.75819	0.00155	0.162933	down	-3.06523	0.00055	0.0878238	down	-2.35939	0.0197	0.580109	down	-1.97313	0.04135	0.795688	down	flavin-containing monooxygenase family protein, putative, expressed
LOC_Os04g16844	5.24995	3.70619	6.4653	0	4.54948	4.95379	4.29568	2.19624	0.206603	0.8972	0.99913	--	-0.418597	0.78305	0.99913	--	0.589832	0.708	0.99913	--	-Inf	0.0257	0.646881	down	1.05067	0.5118	0.99913	--	Inf	0.0094	0.417431	up	0.502369	0.75435	0.99913	--	-0.300413	0.85345	0.99913	--	-0.12283	0.94205	0.99913	--	0.0828168	0.9513	0.99913	--	cytochrome b6-f complex subunit 4, putative, expressed
LOC_Os04g23130	0.558338	0.570657	1.32519	0.129639	0	0.3864	0.295987	0.309053	Inf	0.02475	0.636806	up	0.562528	0.78845	0.99913	--	2.16259	0.34815	0.99913	--	-1.25336	1	1	--	-Inf	1	1	--	2.10664	0.38485	0.99913	--	-0.0314846	0.91305	0.99913	--	-1.24698	0.46645	0.99913	--	-Inf	1	1	--	-Inf	1	1	--	expressed protein
LOC_Os04g27190	3.43006	3.32824	4.37416	1.00334	0.831241	0.667112	0.89769	2.23918	2.04489	0.0941	0.99913	--	2.31876	0.08745	0.99913	--	2.28472	0.0433	0.813414	up	-1.15815	0.33865	0.99913	--	-1.42963	0.27595	0.99913	--	1.77342	0.1047	0.99913	--	0.043473	0.9623	0.99913	--	-0.350772	0.71215	0.99913	--	0.317338	0.82705	0.99913	--	-0.110949	0.92755	0.99913	--	terpene synthase, putative, expressed
LOC_Os04g28520	49.349	0	0.0896417	0	0	0	0	0	Inf	5e-05	0.0216929	up	0	1	1	--	Inf	1	1	--	0	1	1	--	0	1	1	--	Inf	5e-05	0.0216929	up	Inf	5e-05	0.0216929	up	9.10464	0.1882	0.99913	--	0	1	1	--	0	1	1	--	male sterility protein, putative, expressed
LOC_Os04g28620	139.167	0.198999	1.64667	0	21.4597	0.0393993	0.431539	10.0975	2.69712	0.0019	0.183564	up	2.33652	1	1	--	1.93198	0.19745	0.99913	--	-Inf	5e-05	0.0216929	down	1.08763	0.17615	0.99913	--	Inf	5e-05	0.0216929	up	9.44984	0.05375	0.888798	--	6.40112	0.0005	0.083693	up	9.08924	0.2502	0.99913	--	5.63599	0.01965	0.579427	up	male sterility protein, putative, expressed
LOC_Os04g32030	12.8102	5.95251	2.40319	3.27848	3.9297	3.65222	5.30668	3.08934	1.7048	0.0308	0.697051	up	0.704724	0.42915	0.99913	--	-1.14286	0.18985	0.99913	--	0.0857313	0.92085	0.99913	--	0.347122	0.68235	0.99913	--	1.96619	0.02605	0.650938	up	1.10572	0.1688	0.99913	--	2.41427	0.0072	0.370931	up	0.105647	0.9063	0.99913	--	-0.433388	0.59115	0.99913	--	heavy metal-associated domain containing protein, expressed
LOC_Os04g33710	1.75797	0.43013	0.714258	0.269728	0	0.150829	0.144026	0.527673	Inf	0.0002	0.0516552	up	1.51186	1	1	--	2.31012	0.3466	0.99913	--	-0.968139	1	1	--	-Inf	1	1	--	2.70433	0.2225	0.99913	--	2.03106	0.17875	0.99913	--	1.29939	0.36135	0.99913	--	-Inf	1	1	--	-Inf	1	1	--	expressed protein
LOC_Os04g35030	2.65738	0.208117	0.288584	2.46282	0.228337	0.18957	0.0358874	0.539798	3.54077	0.03805	0.767389	up	0.134664	1	1	--	3.00744	1	1	--	2.18982	0.05395	0.890034	--	-1.24126	1	1	--	0.10969	0.9013	0.99913	--	3.67454	0.0355	0.743336	up	3.20294	0.04705	0.842854	up	0.268437	1	1	--	2.66962	1	1	--	CSLH3 - cellulose synthase-like family H, expressed
LOC_Os04g36750	0.305415	0.381511	0.06862	34.7413	0.659303	0.437237	0.115396	9.58482	-1.11017	0.5033	0.99913	--	-0.196691	1	1	--	-0.749893	1	1	--	1.85783	0.023	0.623729	up	-3.86174	0.0273	0.660751	down	-6.82974	0.02575	0.647021	down	-0.320956	1	1	--	2.15407	1	1	--	0.592525	0.69995	0.99913	--	2.51435	0.29645	0.99913	--	hsp20/alpha crystallin family protein, putative, expressed
LOC_Os04g37500	10.3637	2.98787	5.08774	11.0872	7.96926	1.66933	1.21385	7.83844	0.379022	0.61155	0.99913	--	0.839847	0.39375	0.99913	--	2.06744	0.03545	0.742797	up	0.500259	0.4996	0.99913	--	0.0238786	0.97455	0.99913	--	-0.0973588	0.8952	0.99913	--	1.79435	0.03845	0.771159	up	1.02644	0.19285	0.99913	--	2.25517	0.0228	0.621167	up	2.71486	0.00725	0.37265	up	glutamate decarboxylase, putative, expressed
LOC_Os04g39150	27.7893	4.7236	1.20705	5.20961	31.6282	3.26774	3.49127	19.7698	-0.186678	0.8079	0.99913	--	0.531596	0.6085	0.99913	--	-1.53227	0.17755	0.99913	--	-1.92405	0.04625	0.837509	down	0.677914	0.3654	0.99913	--	2.41528	0.017	0.539334	up	2.55657	0.01215	0.464867	up	4.52497	0.00115	0.137254	up	3.27485	0.0022	0.199421	up	3.17938	0.0032	0.247255	up	pathogenesis-related Bet v I family protein, putative, expressed
LOC_Os04g39340	0	0	0.219549	0	0.261932	1.21178	0.229352	0.253683	-Inf	1	1	--	-Inf	0.02925	0.680283	down	-0.0630233	1	1	--	-Inf	1	1	--	0.0461646	1	1	--	0	1	1	--	0	1	1	--	-Inf	1	1	--	-2.20987	0.3775	0.99913	--	0.191627	1	1	--	expressed protein
LOC_Os04g41400	0.327294	0.354004	1.00084	0.299221	3.69298	2.55698	9.34309	3.66304	-3.49613	0.0384	0.77066	down	-2.8526	0.05785	0.916115	--	-3.22269	0.0098	0.424738	down	-3.61376	0.03565	0.745031	down	0.0117457	0.9892	0.99913	--	0.129375	1	1	--	-0.113179	1	1	--	-1.61254	0.27755	0.99913	--	0.530348	0.5516	0.99913	--	-1.33911	0.1095	0.99913	--	peptide transporter PTR2, putative, expressed
LOC_Os04g41410	0.894191	0.388144	0.363992	0.590494	5.40609	3.12615	4.13937	4.08588	-2.59593	0.0297	0.685007	down	-3.00972	0.05995	0.929168	--	-3.50743	0.04135	0.795688	down	-2.79065	0.0666	0.967004	--	0.403939	0.65765	0.99913	--	0.59866	0.65835	0.99913	--	1.20399	0.3905	0.99913	--	1.29667	0.35655	0.99913	--	0.790196	0.4303	0.99913	--	0.385172	0.67655	0.99913	--	expressed protein
LOC_Os04g41620	4.5627	4.38088	7.95563	21.3907	2.57791	2.76505	18.8905	65.7747	0.823684	0.46865	0.99913	--	0.663912	0.55665	0.99913	--	-1.24761	0.16275	0.99913	--	-1.62055	0.0341	0.730239	down	-4.67326	0.00205	0.191086	down	-2.22902	0.02205	0.611339	down	0.0586682	0.953	0.99913	--	-0.802088	0.40635	0.99913	--	-0.101104	0.9356	0.99913	--	-2.87338	0.0201	0.586611	down	CHIT2 - Chitinase family protein precursor, expressed
LOC_Os04g41810	10.2145	6.28547	8.48858	15.6812	6.60026	4.03757	1.30467	8.23729	0.630022	0.4217	0.99913	--	0.638533	0.46065	0.99913	--	2.70183	0.0249	0.63886	up	0.928791	0.2466	0.99913	--	-0.319647	0.69565	0.99913	--	-0.618416	0.4129	0.99913	--	0.700526	0.37235	0.99913	--	0.267022	0.7327	0.99913	--	0.709037	0.42075	0.99913	--	2.33883	0.0457	0.833508	up	expressed protein
LOC_Os04g42620	45.531	2.73915	9.86822	2.76291	3.06164	2.09221	4.59451	2.19961	3.89447	0.0003	0.0633797	up	0.388701	0.6809	0.99913	--	1.10288	0.18875	0.99913	--	0.328942	0.733	0.99913	--	0.477058	0.6302	0.99913	--	4.04259	0.00015	0.044075	up	4.05505	0.00015	0.044075	up	2.20599	0.0038	0.270447	up	0.549281	0.577	0.99913	--	-0.585606	0.5271	0.99913	--	uncharacterized protein At4g06744 precursor, putative, expressed
LOC_Os04g43200	5.33367	105.424	33.661	45.6005	9.20143	33.309	21.7225	29.4475	-0.786729	0.34845	0.99913	--	1.66222	0.03215	0.711519	up	0.631884	0.4003	0.99913	--	0.630903	0.41225	0.99913	--	-1.67822	0.0378	0.765154	down	-3.09585	0.00115	0.137254	down	-4.30493	5e-05	0.0216929	down	-2.65788	0.0039	0.27448	down	-1.85598	0.0218	0.608082	down	-1.23926	0.1154	0.99913	--	caleosin related protein, putative, expressed
LOC_Os04g45080	0	0.567533	0	0	0	0	0	0	0	1	1	--	Inf	0.02465	0.636806	up	0	1	1	--	0	1	1	--	0	1	1	--	0	1	1	--	-Inf	0.0267	0.655072	down	0	1	1	--	0	1	1	--	0	1	1	--	expressed protein
LOC_Os04g45810	65.9527	36.0088	11.0715	173.152	72.479	23.5955	3.53836	110.559	-0.136133	0.85465	0.99913	--	0.609839	0.41395	0.99913	--	1.6457	0.04795	0.849832	up	0.647221	0.4443	0.99913	--	-0.609179	0.45015	0.99913	--	-1.39253	0.09695	0.99913	--	0.873082	0.23505	0.99913	--	2.57458	0.00135	0.15046	up	1.61906	0.049	0.856998	up	4.35641	5e-05	0.0216929	up	homeobox associated leucine zipper, putative, expressed
LOC_Os04g45870	0.641305	0	1.94241	0.295696	1.02369	1.344	0.624927	1.19402	-0.674693	0.7674	0.99913	--	-Inf	0.0239	0.63259	down	1.63609	0.42345	0.99913	--	-2.01364	0.39015	0.99913	--	-0.222056	0.8842	0.99913	--	1.1169	0.60485	0.99913	--	Inf	0.0921	0.99913	--	-1.59876	0.4265	0.99913	--	-0.392761	0.83955	0.99913	--	0.712016	0.76575	0.99913	--	expressed protein
LOC_Os04g48470	0.302258	0	1.17903	0	0	0	0	0	Inf	1	1	--	0	1	1	--	Inf	0.02495	0.638877	up	0	1	1	--	0	1	1	--	Inf	1	1	--	Inf	1	1	--	-1.96375	0.41495	0.99913	--	0	1	1	--	0	1	1	--	expressed protein
LOC_Os04g49650	0.238667	0.314287	1.10082	0.267668	0.556837	0	0	0.446657	-1.22225	0.4598	0.99913	--	Inf	1	1	--	Inf	0.00015	0.044075	up	-0.738725	1	1	--	0.318087	0.84645	0.99913	--	-0.165442	1	1	--	-0.397083	1	1	--	-2.20551	0.15685	0.99913	--	Inf	0.00975	0.423421	up	Inf	0.00975	0.423421	up	DUF581 domain containing protein, expressed
LOC_Os04g52090	14.0768	26.4888	14.6197	24.7789	56.1839	10.9721	11.0768	25.4612	-1.99684	0.0174	0.546519	down	1.27155	0.11495	0.99913	--	0.400365	0.62215	0.99913	--	-0.0391867	0.95925	0.99913	--	1.14186	0.12965	0.99913	--	-0.815794	0.3025	0.99913	--	-0.912065	0.25775	0.99913	--	-0.0545913	0.9502	0.99913	--	2.35632	0.0049	0.310066	up	2.34261	0.00525	0.321799	up	AP2 domain containing protein, expressed
LOC_Os04g53800	11.1278	5.3592	3.05096	9.61614	2.90436	3.5147	2.60081	11.6809	1.93788	0.0458	0.834235	up	0.608617	0.5312	0.99913	--	0.230306	0.81605	0.99913	--	-0.28062	0.7304	0.99913	--	-2.00786	0.03735	0.761415	down	0.210637	0.79415	0.99913	--	1.05408	0.2291	0.99913	--	1.86683	0.05605	0.904223	--	-0.275181	0.7879	0.99913	--	0.159261	0.8714	0.99913	--	leucoanthocyanidin reductase, putative, expressed
LOC_Os04g54550	0.978299	1.02231	1.14406	0	0.579874	0.360757	0	0.180139	0.754537	0.6904	0.99913	--	1.50273	0.49745	0.99913	--	Inf	0.02185	0.60869	up	-Inf	1	1	--	1.68663	0.5331	0.99913	--	Inf	0.02475	0.636806	up	-0.0634781	0.91305	0.99913	--	-0.22581	0.88415	0.99913	--	0.684712	0.74215	0.99913	--	Inf	0.09095	0.99913	--	AT5MAT, putative, expressed
LOC_Os04g54900	2.60937	8.49014	1.86545	0	0.551719	0.979661	0.475741	3.61726	2.2417	0.376	0.99913	--	3.11543	0.2696	0.99913	--	1.97127	0.5188	0.99913	--	-Inf	0.0208	0.593805	down	-2.71289	0.3294	0.99913	--	Inf	0.02475	0.636806	up	-1.70208	0.3256	0.99913	--	0.484182	0.79925	0.99913	--	-0.828347	0.68355	0.99913	--	0.213757	1	1	--	bHLH family protein, putative, expressed
LOC_Os04g55159	445.099	1.27843e-06	9.33933e-08	2.43334e-06	15.6729	4.35131e-07	1.4179e-07	3.67908	4.82778	0.0029	0.233681	up	1.55485	1	1	--	-0.602362	1	1	--	-20.528	0.194	0.99913	--	2.09085	0.20625	0.99913	--	27.4466	0.19495	0.99913	--	28.3752	0.16185	0.99913	--	32.1501	0.14755	0.99913	--	25.1022	0.17525	0.99913	--	26.7199	0.13825	0.99913	--	LTPL125 - Protease inhibitor/seed storage/LTP family protein precursor, putative, expressed
LOC_Os04g56060	13.1722	0.415175	1.9363	0.647121	3.59217	0.230705	0.464592	3.20103	1.87457	0.03265	0.714685	up	0.84767	1	1	--	2.05926	0.14245	0.99913	--	-2.30643	0.103	0.99913	--	0.166323	0.84505	0.99913	--	4.34732	0.0193	0.574485	up	4.98763	0.01515	0.509846	up	2.76612	0.0063	0.34854	up	3.96073	0.0305	0.694062	up	2.95082	0.05385	0.889467	--	protein kinase domain containing protein, expressed
LOC_Os04g56390	1.41457	0.22876	1.41599	0.19504	0.742705	1.01374	0	0.692445	0.929504	0.65685	0.99913	--	-2.14779	0.3802	0.99913	--	Inf	0.0146	0.501889	up	-1.82793	0.52025	0.99913	--	0.101089	0.8848	0.99913	--	2.85852	0.3126	0.99913	--	2.62846	0.3146	0.99913	--	-0.00144226	0.93965	0.99913	--	-0.448831	0.8108	0.99913	--	Inf	0.07905	0.99913	--	expressed protein
LOC_Os04g57340	24.5131	49.2742	11.2596	31.615	45.3634	13.6914	11.3929	36.9879	-0.887973	0.26625	0.99913	--	1.84756	0.0194	0.575961	up	-0.0169827	0.9833	0.99913	--	-0.226443	0.7574	0.99913	--	0.294476	0.69325	0.99913	--	-0.367053	0.64025	0.99913	--	-1.00728	0.2159	0.99913	--	1.1224	0.21195	0.99913	--	1.72826	0.0298	0.685983	up	1.99339	0.02725	0.660254	up	AP2 domain containing protein, expressed
LOC_Os04g58810	3.14405	27.6456	9.30826	4.57446	17.5693	17.0731	9.69747	5.08386	-2.48236	0.0127	0.471603	down	0.695326	0.3607	0.99913	--	-0.0590975	0.94225	0.99913	--	-0.152322	0.8631	0.99913	--	1.78906	0.0391	0.776921	up	-0.540976	0.5736	0.99913	--	-3.13635	0.0031	0.243106	down	-1.56589	0.1058	0.99913	--	0.0413308	0.95695	0.99913	--	0.857373	0.27535	0.99913	--	CAF1 family ribonuclease containing protein, putative, expressed
LOC_Os04g58860	50.1964	9.28914	14.7015	3.85384	7.62563	3.27914	13.0459	8.94983	2.71865	0.0011	0.133612	up	1.50223	0.11365	0.99913	--	0.172365	0.82465	0.99913	--	-1.21556	0.1969	0.99913	--	-0.231003	0.77475	0.99913	--	3.70322	0.0006	0.0929547	up	2.43397	0.00365	0.265015	up	1.77162	0.0209	0.595172	up	1.21754	0.19	0.99913	--	-0.774671	0.3474	0.99913	--	harpin-induced protein 1 domain containing protein, expressed
LOC_Os05g01810	12.5252	0.118158	1.12122	0.0964763	1.13668	0.196166	1.65411	0.739415	3.46194	0.00835	0.39707	up	-0.731358	1	1	--	-0.560994	0.6133	0.99913	--	-2.93814	0.2117	0.99913	--	0.620365	0.6106	0.99913	--	7.02045	0.1798	0.99913	--	6.72798	0.16375	0.99913	--	3.4817	0.00755	0.378033	up	2.53467	0.12125	0.99913	--	-0.541235	0.6262	0.99913	--	xylem cysteine proteinase 2 precursor, putative, expressed
LOC_Os05g07060	15.6021	2.26225	0.938413	4.13995	3.3123	0.652404	0.234933	3.63402	2.23583	0.02195	0.610221	up	1.79392	0.1973	0.99913	--	1.99797	0.20515	0.99913	--	0.188049	0.8574	0.99913	--	-0.133731	0.89775	0.99913	--	1.91405	0.048	0.850227	up	2.78591	0.00605	0.344075	up	4.05537	0.00265	0.222297	up	2.344	0.11205	0.99913	--	3.81751	0.0548	0.895361	--	fasciclin domain containing protein, expressed
LOC_Os05g09704	61.3712	0.553451	2.10114	0.415768	2.33778	0.497894	1.27538	1.38467	4.71435	0.0017	0.171701	up	0.152615	1	1	--	0.72025	0.55885	0.99913	--	-1.73569	0.23345	0.99913	--	0.755596	0.54045	0.99913	--	7.20564	0.03115	0.701024	up	6.79296	0.02215	0.612683	up	4.86832	0.00135	0.15046	up	2.23123	0.1515	0.99913	--	0.874214	0.4833	0.99913	--	HAD superfamily phosphatase, putative, expressed
LOC_Os05g09740	348.642	56.3047	47.8038	13.4063	198.253	13.1954	58.9668	76.4122	0.814408	0.40395	0.99913	--	2.09322	0.01225	0.465864	up	-0.302776	0.69075	0.99913	--	-2.51089	0.00295	0.235657	down	1.37547	0.1038	0.99913	--	4.70076	5e-05	0.0216929	up	2.63042	0.0091	0.412535	up	2.86655	0.0051	0.316568	up	3.90924	0.00025	0.0580581	up	1.74937	0.04625	0.837509	up	HAD superfamily phosphatase, putative, expressed
LOC_Os05g10210	142.484	5.34092	9.28082	2.50514	42.3626	1.24579	13.0377	26.9716	1.74994	0.0286	0.675	up	2.10003	0.06195	0.941434	--	-0.490369	0.5574	0.99913	--	-3.42848	0.0021	0.19407	down	0.651348	0.388	0.99913	--	5.82977	0.00015	0.044075	up	4.73757	5e-05	0.0216929	up	3.94041	5e-05	0.0216929	up	5.08766	0.00125	0.144083	up	1.7001	0.03885	0.774675	up	HAD superfamily phosphatase, putative, expressed
LOC_Os05g11300	0.263559	0.405436	0.353762	0	0.734737	0	0.634326	0.861793	-1.4791	0.49365	0.99913	--	Inf	1	1	--	-0.842445	0.6793	0.99913	--	-Inf	0.0117	0.455851	down	-0.230113	0.8791	0.99913	--	Inf	1	1	--	-0.621349	1	1	--	-0.424653	1	1	--	Inf	0.0148	0.503711	up	0.212003	0.89565	0.99913	--	expressed protein
LOC_Os05g11990	19.4247	1.66194	1.59433	1.13354	6.02763	1.64529	1.54108	2.2729	1.68823	0.0328	0.716515	up	0.0145217	0.9877	0.99913	--	0.0490047	0.9633	0.99913	--	-1.0037	0.3818	0.99913	--	1.40706	0.1413	0.99913	--	4.09899	0.0023	0.20504	up	3.54695	0.0008	0.110224	up	3.60687	0.0003	0.0633797	up	1.87325	0.05085	0.870284	--	1.96765	0.06575	0.962748	--	TTL1, putative, expressed
LOC_Os05g12000	0.560574	0	0	0	0	0	0	0	Inf	0.01695	0.538569	up	0	1	1	--	0	1	1	--	0	1	1	--	0	1	1	--	Inf	0.01695	0.538569	up	Inf	0.01695	0.538569	up	Inf	0.01695	0.538569	up	0	1	1	--	0	1	1	--	expressed protein
LOC_Os05g12040	0.435323	43.4883	0.703642	5.38165	0.374221	6.47813	0.259829	2.61101	0.218194	1	1	--	2.74698	0.0011	0.133612	up	1.43728	0.3153	0.99913	--	1.04344	0.26285	0.99913	--	-2.80265	0.07325	0.99913	--	-3.62789	0.03185	0.708675	down	-6.6424	0.0129	0.475004	down	-0.692756	0.61165	0.99913	--	-4.11361	0.0262	0.652839	down	0.526331	1	1	--	cytochrome P450 51, putative, expressed
LOC_Os05g12630	514.386	103.167	50.5085	560.8	495.628	76.6656	11.8635	499.381	0.0535957	0.95855	0.99913	--	0.428332	0.55075	0.99913	--	2.09	0.00925	0.415296	up	0.167346	0.87005	0.99913	--	-0.0108834	0.9912	0.99913	--	-0.124634	0.898	0.99913	--	2.31787	0.02585	0.64822	up	3.34825	0.0046	0.300885	up	2.69261	0.00295	0.235657	up	5.38466	5e-05	0.0216929	up	expressed protein
LOC_Os05g12640	102.283	26.0514	17.2466	121.322	25.4579	15.3638	2.74208	87.2436	2.00638	0.01045	0.436669	up	0.761825	0.29235	0.99913	--	2.65297	0.00605	0.344075	up	0.475721	0.5365	0.99913	--	-1.77693	0.01645	0.531906	down	-0.246277	0.7626	0.99913	--	1.97313	0.01185	0.458994	up	2.56818	0.0012	0.140346	up	0.728577	0.31915	0.99913	--	3.21477	0.00145	0.156574	up	BURP domain containing protein, expressed
LOC_Os05g13620	1.44538	1.87229	0.632778	0.0914892	0	1.18554	0.15218	0.0780326	Inf	0.0062	0.34613	up	0.659262	0.62735	0.99913	--	2.05592	0.36325	0.99913	--	0.229525	1	1	--	-Inf	1	1	--	3.9817	0.27305	0.99913	--	-0.373354	0.78505	0.99913	--	1.19168	0.476	0.99913	--	-Inf	0.0091	0.412535	down	-Inf	1	1	--	RNA recognition motif containing protein, putative, expressed
LOC_Os05g15850	2.67973	0	0	0	0	0	0	0	Inf	5e-05	0.0216929	up	0	1	1	--	0	1	1	--	0	1	1	--	0	1	1	--	Inf	5e-05	0.0216929	up	Inf	5e-05	0.0216929	up	Inf	5e-05	0.0216929	up	0	1	1	--	0	1	1	--	glycosyl hydrolase, putative, expressed
LOC_Os05g15880	0.195194	1.63422	1.49314	0.626126	0.359535	2.39565	0.800237	0	-0.881222	1	1	--	-0.551818	0.6592	0.99913	--	0.899847	0.524	0.99913	--	Inf	0.00985	0.425008	up	Inf	1	1	--	-1.68154	0.42275	0.99913	--	-3.06562	0.19375	0.99913	--	-2.93536	0.20035	0.99913	--	-2.73621	0.09485	0.99913	--	-1.15429	0.4869	0.99913	--	glycosyl hydrolase, putative, expressed
LOC_Os05g18730	1.28081	3.85566	2.9371	2.58818	3.42283	6.00611	9.95376	5.71204	-1.41814	0.1472	0.99913	--	-0.639453	0.46835	0.99913	--	-1.76085	0.04125	0.795103	down	-1.14207	0.19355	0.99913	--	-0.738816	0.3978	0.99913	--	-1.01489	0.2891	0.99913	--	-1.58993	0.112	0.99913	--	-1.19734	0.2214	0.99913	--	-0.811241	0.3501	0.99913	--	-1.54005	0.0705	0.99077	--	generative cell specific-1, putative, expressed
LOC_Os05g25250	1.05237	0.559945	0.567777	0.266464	0	1.34726	0.380579	0.404706	Inf	0.02475	0.636806	up	-1.26667	0.54165	0.99913	--	0.577128	0.77435	0.99913	--	-0.602932	1	1	--	-Inf	1	1	--	1.98163	0.4167	0.99913	--	0.910288	0.67005	0.99913	--	0.890249	0.67345	0.99913	--	-Inf	0.01945	0.576682	down	-Inf	1	1	--	expressed protein
LOC_Os05g27000	4.90888	0.665351	1.11995	0.439428	7.15573	0	1.35523	5.20783	-0.543705	0.5905	0.99913	--	Inf	0.0184	0.559968	up	-0.275102	0.862	0.99913	--	-3.56698	0.16885	0.99913	--	0.458416	0.6515	0.99913	--	3.48169	0.17225	0.99913	--	2.88321	0.0755	0.99913	--	2.13196	0.13265	0.99913	--	Inf	5e-05	0.0216929	up	2.40056	0.0988	0.99913	--	expressed protein
LOC_Os05g30010	3.76817	0.410768	0.571389	0.138529	0.23277	0.414491	0.669972	0.134488	4.01689	0.02295	0.623185	up	-0.0130155	1	1	--	-0.229628	0.85605	0.99913	--	0.0427126	1	1	--	0.791426	1	1	--	4.7656	0.025	0.639483	up	3.19747	0.00845	0.399576	up	2.72132	0.02295	0.623185	up	-0.832438	1	1	--	-1.5252	0.30865	0.99913	--	WD domain, G-beta repeat domain containing protein, expressed
LOC_Os05g30700	1.31089	1.23305	3.70379	0.943982	11.337	10.7032	22.5899	8.93984	-3.11242	0.0128	0.473776	down	-3.11774	0.01145	0.451882	down	-2.6086	0.0042	0.286057	down	-3.24342	0.0096	0.420353	down	0.342724	0.67835	0.99913	--	0.473718	0.6989	0.99913	--	0.0883149	0.93955	0.99913	--	-1.49845	0.16745	0.99913	--	0.0830036	0.9223	0.99913	--	-0.994632	0.21725	0.99913	--	expressed protein
LOC_Os05g30730	0	0	1.57862	0.684227	3.60276	0.567644	2.09026	1.18355	-Inf	0.0204	0.588994	down	-Inf	0.12485	0.99913	--	-0.405021	0.8284	0.99913	--	-0.790569	0.6892	0.99913	--	1.60599	0.4347	0.99913	--	-Inf	0.12305	0.99913	--	0	1	1	--	-Inf	0.09885	0.99913	--	2.66604	0.3316	0.99913	--	0.78542	0.69805	0.99913	--	expressed protein
LOC_Os05g33130	0.491884	5.013	0.800595	1.06342	0.655077	0.509717	2.34032	0.881682	-0.413346	0.76595	0.99913	--	3.29791	0.0452	0.829164	up	-1.54756	0.17585	0.99913	--	0.270379	0.82475	0.99913	--	-0.428595	0.7166	0.99913	--	-1.11232	0.4279	0.99913	--	-3.34928	0.03875	0.773766	down	-0.702754	0.60575	0.99913	--	0.361968	0.7928	0.99913	--	-1.83697	0.10705	0.99913	--	CHIT17 - Chitinase family protein precursor, expressed
LOC_Os05g33140	0.253449	0.117187	0.975703	0	0.0579779	0.0257458	0.0278537	1.08659	2.12812	1	1	--	2.18641	1	1	--	5.1305	0.2526	0.99913	--	-Inf	0.00015	0.044075	down	-4.22816	0.2137	0.99913	--	Inf	1	1	--	1.11288	1	1	--	-1.94475	0.1954	0.99913	--	1.17117	1	1	--	1.05763	1	1	--	CHIT5 - Chitinase family protein precursor, expressed
LOC_Os05g36020	0	5.58706	0	0	0	3.07623	3.70556	0.865351	0	1	1	--	0.860927	0.67125	0.99913	--	-Inf	0.03265	0.714685	down	-Inf	0.12535	0.99913	--	-Inf	0.12535	0.99913	--	0	1	1	--	-Inf	0.0204	0.588994	down	0	1	1	--	-Inf	0.0789	0.99913	--	-Inf	0.03265	0.714685	down	expressed protein
LOC_Os05g36380	0	0.324621	0.107268	0.582456	0.647227	0.114401	0	0.235127	-Inf	0.02685	0.655358	down	1.50466	1	1	--	Inf	1	1	--	1.30871	0.61715	0.99913	--	1.46083	0.501	0.99913	--	-Inf	0.0813	0.99913	--	-Inf	1	1	--	-Inf	1	1	--	2.50017	0.3517	0.99913	--	Inf	0.0263	0.653152	up	expressed protein
LOC_Os05g37050	0	0.290627	0.392079	0	1.14846	1.20728	0	0.213658	-Inf	0.02685	0.655358	down	-2.05452	0.38325	0.99913	--	Inf	1	1	--	-Inf	1	1	--	2.42633	0.3562	0.99913	--	0	1	1	--	-Inf	1	1	--	-Inf	1	1	--	-0.0720571	0.91655	0.99913	--	Inf	0.0263	0.653152	up	MYB family transcription factor, putative, expressed
LOC_Os05g37600	2.80716	2.08459	3.00778	0.151745	0.239808	1.47125	6.26799	1.14938	3.54916	0.0408	0.791667	up	0.502727	0.6226	0.99913	--	-1.0593	0.2232	0.99913	--	-2.92113	0.09355	0.99913	--	-2.2609	0.1449	0.99913	--	4.20939	0.05285	0.883164	--	0.429346	0.6518	0.99913	--	-0.0995872	0.9085	0.99913	--	-2.61709	0.0803	0.99913	--	-4.70805	0.0254	0.643835	down	glycerol-3-phosphate acyltransferase, putative, expressed
LOC_Os05g39990	32.1229	5.96447	7.78422	6.11053	26.956	6.2475	26.7006	14.3448	0.252996	0.7341	0.99913	--	-0.066886	0.93895	0.99913	--	-1.77825	0.02925	0.680283	down	-1.23116	0.1416	0.99913	--	0.910077	0.2276	0.99913	--	2.39423	0.0083	0.395823	up	2.42913	0.00875	0.406634	up	2.04498	0.0134	0.481338	up	2.10925	0.01835	0.559968	up	0.0137342	0.9863	0.99913	--	expansin precursor, putative, expressed
LOC_Os05g42040	16.4678	30.95	50.7031	26.5509	15.261	25.3858	16.7447	20.784	0.109796	0.88395	0.99913	--	0.285918	0.70565	0.99913	--	1.59836	0.0357	0.745515	up	0.353288	0.6415	0.99913	--	-0.445621	0.55035	0.99913	--	-0.689113	0.36235	0.99913	--	-0.910292	0.23335	0.99913	--	-1.62243	0.0336	0.725102	down	-0.73417	0.33365	0.99913	--	-0.133857	0.8539	0.99913	--	UDP-glucoronosyl and UDP-glucosyl transferase domain containing protein, expressed
LOC_Os05g45180	83.4546	8.51247	13.8123	7.01897	51.3456	4.31735	18.0489	29.3909	0.700751	0.37225	0.99913	--	0.97943	0.25725	0.99913	--	-0.385952	0.60515	0.99913	--	-2.06604	0.0122	0.465864	down	0.804868	0.2814	0.99913	--	3.57166	0.0001	0.0350373	up	3.29334	0.0006	0.0929547	up	2.59503	0.0028	0.228915	up	3.57202	0.00015	0.044075	up	1.50833	0.04845	0.853398	up	anthocyanidin 5,3-O-glucosyltransferase, putative, expressed
LOC_Os05g45690	0.357746	0	0.219092	0.208026	0.109277	0.599522	0.130087	0.190475	1.71094	1	1	--	-Inf	0.01105	0.446189	down	0.752061	1	1	--	0.127164	1	1	--	-0.801608	1	1	--	0.782169	1	1	--	Inf	1	1	--	0.707399	1	1	--	-2.45582	0.3197	0.99913	--	-0.251481	1	1	--	expressed protein
LOC_Os05g46480	0.184089	47.9866	2.00018	43.9694	1.90525	12.2758	1.6177	16.5524	-3.3715	0.02505	0.640115	down	1.96681	0.01115	0.447529	up	0.306181	0.7875	0.99913	--	1.40946	0.06785	0.974518	--	-3.11899	0.00775	0.381716	down	-7.89995	0.0154	0.514692	down	-8.02608	0.0154	0.514692	down	-3.44165	0.0238	0.63259	down	-2.68777	0.01635	0.52973	down	0.23603	0.83995	0.99913	--	OsLEA3
LOC_Os05g46510	2.13055	17.7372	10.5437	4.75237	1.67785	4.34376	8.19322	3.83991	0.344611	0.7381	0.99913	--	2.02976	0.0212	0.59938	up	0.363877	0.64605	0.99913	--	0.307574	0.7451	0.99913	--	-1.19446	0.22995	0.99913	--	-1.15742	0.2528	0.99913	--	-3.05748	0.0038	0.270447	down	-2.30708	0.02105	0.597342	down	-1.37233	0.1628	0.99913	--	-2.28782	0.0237	0.63212	down	polygalacturonase, putative, expressed
LOC_Os05g49730	0.455125	5.70261	3.13171	3.70681	0.835891	1.13609	1.35184	2.41763	-0.877053	0.52765	0.99913	--	2.32755	0.0436	0.816365	up	1.21202	0.2654	0.99913	--	0.616585	0.52525	0.99913	--	-1.53221	0.18665	0.99913	--	-3.02584	0.0513	0.873496	--	-3.64729	0.0298	0.685983	down	-2.78262	0.06505	0.958859	--	-0.442689	0.72155	0.99913	--	-0.69354	0.58095	0.99913	--	protein phosphatase 2C, putative, expressed
LOC_Os05g49960	0	0	0	0	0	0	0	0.771521	0	1	1	--	0	1	1	--	0	1	1	--	-Inf	0.03055	0.694062	down	-Inf	0.03055	0.694062	down	0	1	1	--	0	1	1	--	0	1	1	--	0	1	1	--	0	1	1	--	expressed protein
LOC_Os05g50240	0	0.4247	0.562649	0	0.670946	0.325265	0.289959	2.51621	-Inf	0.10635	0.99913	--	0.384827	1	1	--	0.956385	0.67125	0.99913	--	-Inf	0.01465	0.501889	down	-1.90698	0.39805	0.99913	--	0	1	1	--	-Inf	1	1	--	-Inf	0.1174	0.99913	--	1.04458	0.58905	0.99913	--	1.21035	0.5855	0.99913	--	expressed protein
LOC_Os06g04169	3.25109	1.58085	2.37573	0.440727	1.01703	1.41874	0.805727	4.07399	1.67656	0.07315	0.99913	--	0.15609	0.8794	0.99913	--	1.56	0.1564	0.99913	--	-3.20848	0.0087	0.405507	down	-2.00208	0.0391	0.776921	down	2.88297	0.0137	0.48707	up	1.04022	0.26965	0.99913	--	0.452557	0.59235	0.99913	--	-0.480246	0.63505	0.99913	--	0.336003	0.76065	0.99913	--	hydrolase, alpha/beta fold family domain containing protein, expressed
LOC_Os06g04630	0	0	0	0	1.03082	0	0	0	-Inf	0.02685	0.655358	down	0	1	1	--	0	1	1	--	0	1	1	--	Inf	0.0263	0.653152	up	0	1	1	--	0	1	1	--	0	1	1	--	Inf	0.0263	0.653152	up	Inf	0.0263	0.653152	up	expressed protein
LOC_Os06g04870	5.6375	17.2085	3.6422	3.88129	6.10763	5.54712	2.13896	4.13567	-0.115558	0.8911	0.99913	--	1.63331	0.0392	0.777874	up	0.767902	0.42415	0.99913	--	-0.0915873	0.91905	0.99913	--	0.562491	0.5098	0.99913	--	0.53852	0.5556	0.99913	--	-1.60999	0.0649	0.957884	--	0.630245	0.4894	0.99913	--	0.138875	0.85975	0.99913	--	1.51371	0.10065	0.99913	--	homeobox associated leucine zipper, putative, expressed
LOC_Os06g05450	1.34408	0	0	0.552521	0.529783	2.39526	2.11959	0	1.34315	0.5867	0.99913	--	-Inf	0.02925	0.680283	down	-Inf	0.03265	0.714685	down	Inf	1	1	--	Inf	1	1	--	1.28252	0.59965	0.99913	--	Inf	0.0921	0.99913	--	Inf	0.0921	0.99913	--	-2.17671	0.3775	0.99913	--	-2.00031	0.3878	0.99913	--	expressed protein
LOC_Os06g06340	3.16201	1.30583	0	0	7.4516	0	0	0.22328	-1.23671	0.3805	0.99913	--	Inf	0.02465	0.636806	up	0	1	1	--	-Inf	1	1	--	5.06062	0.25245	0.99913	--	Inf	0.00755	0.378033	up	1.27588	0.45315	0.99913	--	Inf	0.00755	0.378033	up	Inf	0.00015	0.044075	up	Inf	0.00015	0.044075	up	LTPL20 - Protease inhibitor/seed storage/LTP family protein precursor, putative, expressed
LOC_Os06g09240	8.97986	0.780257	2.07644	1.32393	18.0809	1.28338	2.60791	12.5003	-1.0097	0.17625	0.99913	--	-0.717926	0.51005	0.99913	--	-0.328782	0.7527	0.99913	--	-3.23906	0.0119	0.460136	down	0.532501	0.48175	0.99913	--	2.76186	0.02395	0.63262	up	3.52467	0.00545	0.327242	up	2.11258	0.0288	0.67747	up	3.81645	0.00095	0.122113	up	2.7935	0.00755	0.378033	up	anthocyanidin 3-O-glucosyltransferase, putative, expressed
LOC_Os06g10920	2.6828	0.945794	1.88334	0	0.892758	0.109426	0.85866	0.682069	1.5874	0.15555	0.99913	--	3.11157	0.0808	0.99913	--	1.13313	0.29025	0.99913	--	-Inf	0.00035	0.0689435	down	0.388351	0.757	0.99913	--	Inf	5e-05	0.0216929	up	1.50414	0.17835	0.99913	--	0.510449	0.5604	0.99913	--	3.02832	0.08275	0.99913	--	0.0561822	0.96675	0.99913	--	xyloglucan fucosyltransferase, putative, expressed
LOC_Os06g11980	10.1296	41.382	16.3001	43.3433	10.3072	11.8594	3.52992	36.4086	-0.0250712	0.9751	0.99913	--	1.80297	0.03005	0.688826	up	2.20718	0.02675	0.655358	up	0.25153	0.7394	0.99913	--	-1.82063	0.027	0.657505	down	-2.09723	0.01185	0.458994	down	-2.03042	0.01575	0.520508	down	-0.686302	0.41245	0.99913	--	-0.202377	0.80215	0.99913	--	1.54594	0.1027	0.99913	--	DUF581 domain containing protein, expressed
LOC_Os06g15730	3.64284	3.17042	3.00995	2.09906	9.27922	13.4312	13.1863	4.3733	-1.34894	0.09065	0.99913	--	-2.08284	0.012	0.46204	down	-2.13123	0.0087	0.405507	down	-1.05898	0.2296	0.99913	--	1.08528	0.176	0.99913	--	0.795319	0.35545	0.99913	--	0.200391	0.8102	0.99913	--	0.275322	0.7349	0.99913	--	-0.533508	0.48035	0.99913	--	-0.506965	0.502	0.99913	--	expressed protein
LOC_Os06g16640	103.393	60.9731	54.6005	12.0544	40.6912	19.5417	27.9122	33.2863	1.34534	0.09845	0.99913	--	1.64162	0.0308	0.697051	up	0.968017	0.2038	0.99913	--	-1.46536	0.07445	0.99913	--	0.289789	0.70065	0.99913	--	3.10049	0.00085	0.114328	up	0.761886	0.3289	0.99913	--	0.921146	0.24075	0.99913	--	1.05816	0.1685	0.99913	--	0.54382	0.4769	0.99913	--	carboxyl-terminal peptidase, putative, expressed
LOC_Os06g18670	265.338	32.1764	17.294	197.255	215.054	18.3429	5.20105	163.66	0.303131	0.7536	0.99913	--	0.810777	0.2839	0.99913	--	1.7334	0.0325	0.714685	up	0.26936	0.7664	0.99913	--	0.393999	0.66355	0.99913	--	0.427769	0.66545	0.99913	--	3.04376	0.00175	0.174781	up	3.93949	0.00025	0.0580581	up	3.55141	0.0008	0.110224	up	5.36976	5e-05	0.0216929	up	anthocyanidin 3-O-glucosyltransferase, putative, expressed
LOC_Os06g21250	6.3076	0	0	0	0	0	0	0	Inf	5e-05	0.0216929	up	0	1	1	--	0	1	1	--	0	1	1	--	0	1	1	--	Inf	5e-05	0.0216929	up	Inf	5e-05	0.0216929	up	Inf	5e-05	0.0216929	up	0	1	1	--	0	1	1	--	glycine rich protein family protein, putative, expressed
LOC_Os06g21270	88.2307	0.126048	0.967391	0.487171	4.41084	0	0.175129	3.20013	4.32215	0.00095	0.122113	up	Inf	1	1	--	2.46568	0.173	0.99913	--	-2.71563	0.1014	0.99913	--	0.462925	0.69895	0.99913	--	7.50071	0.05425	0.892078	--	9.45116	0.2083	0.99913	--	6.51104	0.00585	0.339133	up	Inf	5e-05	0.0216929	up	4.65456	0.08215	0.99913	--	glycine rich protein family protein, putative, expressed
LOC_Os06g29900	0	3.33566	1.79367	0.811997	2.7329	0	0.567871	0	-Inf	0.08065	0.99913	--	Inf	0.02465	0.636806	up	1.65928	0.52305	0.99913	--	Inf	0.1258	0.99913	--	Inf	0.07905	0.99913	--	-Inf	0.12305	0.99913	--	-Inf	0.0267	0.655072	down	-Inf	0.09885	0.99913	--	Inf	0.07905	0.99913	--	2.2668	0.48175	0.99913	--	integral membrane protein, putative, expressed
LOC_Os06g30730	4.39295	0.056171	0.0171078	0.0244455	0.441408	0.11307	0.137955	0.0793537	3.31501	0.0067	0.358715	up	-1.00932	1	1	--	-3.01147	1	1	--	-1.69873	1	1	--	2.47574	1	1	--	7.48948	0.2491	0.99913	--	6.28922	0.18775	0.99913	--	8.0044	0.2506	0.99913	--	1.9649	1	1	--	1.67792	1	1	--	ABC-2 type transporter domain containing protein, expressed
LOC_Os06g32910	0	0	0	0.890844	4.30069	0.775201	0	0	-Inf	0.02685	0.655358	down	-Inf	0.12485	0.99913	--	0	1	1	--	Inf	0.1258	0.99913	--	Inf	0.0263	0.653152	up	-Inf	0.12305	0.99913	--	0	1	1	--	0	1	1	--	2.47192	0.3519	0.99913	--	Inf	0.0263	0.653152	up	uncharacterized Cys-rich domain containing protein, putative, expressed
LOC_Os06g32990	0.411103	1.3428	2.12231	0.404051	0.940518	0.339767	8.09881	0.656016	-1.19396	0.38535	0.99913	--	1.98263	0.1884	0.99913	--	-1.93207	0.04175	0.798717	down	-0.699194	0.67555	0.99913	--	0.519723	0.7077	0.99913	--	0.0249616	1	1	--	-1.70768	0.2369	0.99913	--	-2.36807	0.0984	0.99913	--	1.46891	0.29295	0.99913	--	-3.10618	0.0101	0.429623	down	peroxidase precursor, putative, expressed
LOC_Os06g34550	0.679264	0	0	0.227387	0	0	0.0830957	0	Inf	0.01335	0.480668	up	0	1	1	--	-Inf	1	1	--	Inf	1	1	--	0	1	1	--	1.57882	0.48155	0.99913	--	Inf	0.01335	0.480668	up	Inf	0.01335	0.480668	up	0	1	1	--	-Inf	1	1	--	expressed protein
LOC_Os06g35165	1.33205	1.2085	1.15567	1.38943	13.6699	14.3178	16.5205	19.9086	-3.35927	0.0377	0.764165	down	-3.56651	0.0323	0.713321	down	-3.83745	0.0287	0.6761	down	-3.84083	0.0033	0.251086	down	-0.542391	0.50585	0.99913	--	-0.0608392	0.9676	0.99913	--	0.140431	0.92775	0.99913	--	0.204918	0.9007	0.99913	--	-0.0668096	0.9316	0.99913	--	-0.273256	0.73885	0.99913	--	expressed protein
LOC_Os06g36330	3.64978	7.24343	2.18649	2.81815	7.7703	21.4533	10.6809	2.65686	-1.09016	0.22345	0.99913	--	-1.56645	0.0533	0.886413	--	-2.28835	0.02075	0.593541	down	0.0850266	0.9185	0.99913	--	1.54825	0.08275	0.99913	--	0.373062	0.67195	0.99913	--	-0.988864	0.2697	0.99913	--	0.739191	0.4617	0.99913	--	-1.46516	0.0724	0.99913	--	-0.458994	0.55855	0.99913	--	MATE domain containing protein, expressed
LOC_Os06g36450	7.23888	0.235015	2.75977	1.87718	8.17804	3.86347	4.59767	2.0544	-0.17599	0.83485	0.99913	--	-4.03907	0.0323	0.713321	down	-0.736352	0.38125	0.99913	--	-0.130148	0.90075	0.99913	--	1.99304	0.04345	0.814918	up	1.9472	0.04345	0.814918	up	4.94494	0.0272	0.659673	up	1.39122	0.1154	0.99913	--	1.08186	0.22735	0.99913	--	0.830854	0.3137	0.99913	--	ferroportin1 domain containing protein, expressed
LOC_Os06g36560	8.76193	6.268	3.2558	3.02227	1.7054	2.84669	2.88897	2.37367	2.36114	0.0145	0.500636	up	1.13872	0.1904	0.99913	--	0.172459	0.84515	0.99913	--	0.348513	0.71355	0.99913	--	-0.477009	0.63955	0.99913	--	1.53561	0.07	0.987889	--	0.483244	0.54615	0.99913	--	1.42824	0.09	0.99913	--	-0.739175	0.42935	0.99913	--	-0.760443	0.41825	0.99913	--	inositol oxygenase, putative, expressed
LOC_Os06g37300	8.95619	36.8731	7.03051	2.05173	28.5376	29.7101	5.8132	2.70655	-1.67191	0.03255	0.714685	down	0.311613	0.68555	0.99913	--	0.274295	0.7418	0.99913	--	-0.399616	0.67495	0.99913	--	3.39834	0.0003	0.0633797	up	2.12604	0.03005	0.688826	up	-2.04161	0.01025	0.431811	down	0.349257	0.6552	0.99913	--	-0.0580892	0.93965	0.99913	--	2.29546	0.00635	0.349218	up	cytochrome P450, putative, expressed
LOC_Os06g39390	24.4896	2.09125	2.9357	0.800534	23.1289	0.413465	2.45359	16.414	0.0824706	0.91125	0.99913	--	2.33853	0.1127	0.99913	--	0.258813	0.7845	0.99913	--	-4.35782	0.00215	0.196786	down	0.494772	0.50725	0.99913	--	4.93506	0.0016	0.165855	up	3.54973	0.00195	0.185928	up	3.06039	0.00155	0.162933	up	5.80579	0.01345	0.48248	up	3.23673	0.00345	0.256962	up	transferase family protein, putative, expressed
LOC_Os06g39718	1.53587	0	4.23095	0	2.84718	3.15759	2.87512	1.08838	-0.890476	0.66565	0.99913	--	-Inf	0.01125	0.448331	down	0.557356	0.7318	0.99913	--	-Inf	0.09245	0.99913	--	1.38735	0.5006	0.99913	--	Inf	0.07735	0.99913	--	Inf	0.07735	0.99913	--	-1.46192	0.48575	0.99913	--	-0.149292	0.9213	0.99913	--	-0.0140916	0.93665	0.99913	--	chloroplast 50S ribosomal protein L33, putative, expressed
LOC_Os06g41910	9.89173	0.218121	0.383906	0.439594	2.82407	0.176357	0.14709	1.63365	1.80845	0.03545	0.742797	up	0.306633	1	1	--	1.38406	1	1	--	-1.89385	0.17215	0.99913	--	0.789678	0.39835	0.99913	--	4.49198	0.0218	0.608082	up	5.50302	0.0268	0.655358	up	4.6874	0.0195	0.57743	up	4.00121	0.0417	0.798284	up	4.26301	0.05235	0.879323	--	expressed protein
LOC_Os06g42205	0.665409	0	0.805531	1.35365	1.17824	0.759139	1.04331	1.007	-0.824318	0.61525	0.99913	--	-Inf	0.01315	0.478763	down	-0.373155	0.8132	0.99913	--	0.426792	0.7863	0.99913	--	0.226567	0.88395	0.99913	--	-1.02454	0.5074	0.99913	--	Inf	0.01695	0.538569	up	-0.275699	0.8617	0.99913	--	0.634194	0.692	0.99913	--	0.175465	0.9096	0.99913	--	expressed protein
LOC_Os06g43620	177.777	25.2139	28.631	36.4206	50.6658	18.6155	19.6364	64.2178	1.81099	0.03105	0.6998	up	0.437714	0.56685	0.99913	--	0.544052	0.4737	0.99913	--	-0.81822	0.26635	0.99913	--	-0.341962	0.64255	0.99913	--	2.28724	0.00805	0.388898	up	2.81778	0.002	0.18878	up	2.63442	0.00295	0.235657	up	1.44451	0.06135	0.937697	--	1.36748	0.07325	0.99913	--	haemolysin-III, putative, expressed
LOC_Os06g44190	0	38.5032	15.3387	59.8756	10.364	33.2165	4.97101	50.8672	-Inf	0.02685	0.655358	down	0.213078	0.8967	0.99913	--	1.62556	0.5413	0.99913	--	0.235233	0.86145	0.99913	--	-2.29515	0.21445	0.99913	--	-Inf	0.00025	0.0580581	down	-Inf	0.00605	0.344075	down	-Inf	0.078	0.99913	--	-1.68032	0.33255	0.99913	--	1.05997	0.56735	0.99913	--	expressed protein
LOC_Os06g44260	2.32044	13.8629	0.250348	7.75035	1.34336	1.93889	0.0400499	2.25669	0.78856	0.477	0.99913	--	2.83793	0.0216	0.605023	up	2.64407	1	1	--	1.78005	0.07835	0.99913	--	-0.748366	0.4921	0.99913	--	-1.73986	0.0866	0.99913	--	-2.57876	0.0108	0.442069	down	3.21239	0.0591	0.923932	--	-0.529387	0.6679	0.99913	--	5.0679	0.25195	0.99913	--	synthase, putative, expressed
LOC_Os06g46950	9.22816	48.261	12.3699	10.7109	32.2306	32.2366	9.88577	10.7862	-1.80431	0.0361	0.749089	down	0.582158	0.44185	0.99913	--	0.323403	0.7256	0.99913	--	-0.0101046	0.99225	0.99913	--	1.57925	0.06815	0.976299	--	-0.214961	0.81375	0.99913	--	-2.38674	0.0092	0.41468	down	-0.422713	0.6492	0.99913	--	-0.000270199	0.99735	0.99913	--	1.705	0.0515	0.875034	--	EF hand family protein, putative, expressed
LOC_Os06g48200	139.896	145.759	106.909	18.4973	124.571	100.579	92.7401	55.6702	0.16739	0.82775	0.99913	--	0.535264	0.50095	0.99913	--	0.20512	0.80145	0.99913	--	-1.58959	0.0357	0.745515	down	1.16199	0.13705	0.99913	--	2.91897	0.0009	0.118295	up	-0.0592357	0.9401	0.99913	--	0.387967	0.627	0.99913	--	0.308638	0.7046	0.99913	--	0.425697	0.59975	0.99913	--	glycosyl hydrolases family 16, putative, expressed
LOC_Os06g50970	0	31.9215	8.21688	8.26928	11.4344	0	13.4878	0	-Inf	0.10635	0.99913	--	Inf	0.02465	0.636806	up	-0.714994	0.6658	0.99913	--	Inf	0.1258	0.99913	--	Inf	0.10445	0.99913	--	-Inf	0.12305	0.99913	--	-Inf	0.0267	0.655072	down	-Inf	0.1248	0.99913	--	Inf	0.10445	0.99913	--	-0.238274	0.79385	0.99913	--	expressed protein
LOC_Os07g01370	17.8762	0.370274	3.32265	11.1234	2.21881	0.190951	1.82957	6.36112	3.01018	0.0045	0.296575	up	0.955388	1	1	--	0.86083	0.35935	0.99913	--	0.80625	0.32395	0.99913	--	-1.5195	0.10305	0.99913	--	0.684436	0.3942	0.99913	--	5.5933	0.02215	0.612683	up	2.42763	0.0061	0.344075	up	3.53851	0.0554	0.900041	--	0.278281	0.7823	0.99913	--	peroxidase precursor, putative, expressed
LOC_Os07g03040	1.4397	1.62161	1.05642	0.981089	4.61128	6.60375	3.75807	2.53101	-1.6794	0.13815	0.99913	--	-2.02586	0.04275	0.808163	down	-1.83081	0.0473	0.844502	down	-1.36726	0.20095	0.99913	--	0.865457	0.4009	0.99913	--	0.553314	0.61775	0.99913	--	-0.171654	0.87025	0.99913	--	0.44659	0.6624	0.99913	--	-0.518116	0.6046	0.99913	--	0.295177	0.7525	0.99913	--	expressed protein
LOC_Os07g03750	0.181584	0	0.366308	0.328806	1.43784	2.54272	0.370776	0	-2.9852	0.29555	0.99913	--	-Inf	0.00505	0.315075	down	-0.017491	1	1	--	Inf	1	1	--	Inf	0.0112	0.447932	up	-0.856602	1	1	--	Inf	1	1	--	-1.01242	1	1	--	-0.822465	0.6149	0.99913	--	1.95529	0.3857	0.99913	--	SCP-like extracellular protein, expressed
LOC_Os07g04430	0.0814961	0.361218	0	0	0.123735	0.320241	0.734369	0.113361	-0.602452	1	1	--	0.17371	1	1	--	-Inf	0.0076	0.378811	down	-Inf	1	1	--	0.126328	1	1	--	Inf	1	1	--	-2.14807	1	1	--	Inf	1	1	--	-1.37191	1	1	--	-2.56925	0.30675	0.99913	--	expressed protein
LOC_Os07g05460	1.42063	0.370787	0.0465238	0	0.5847	0.156241	0	1.34944	1.28077	0.3602	0.99913	--	1.24681	1	1	--	Inf	1	1	--	-Inf	0.0002	0.0516552	down	-1.20659	0.39145	0.99913	--	Inf	0.00045	0.0784097	up	1.93787	0.2048	0.99913	--	4.93242	0.25195	0.99913	--	1.90392	0.39405	0.99913	--	Inf	0.0112	0.447932	up	flavonol sulfotransferase, putative, expressed
LOC_Os07g05840	0	0.0953462	0.206274	0.124281	30.9317	33.1446	25.115	26.0597	-Inf	5e-05	0.0216929	down	-8.44138	0.19535	0.99913	--	-6.92784	0.0518	0.87691	--	-7.71208	0.17905	0.99913	--	0.247263	0.7429	0.99913	--	-Inf	1	1	--	-Inf	1	1	--	-Inf	1	1	--	-0.0996878	0.89405	0.99913	--	0.300533	0.6965	0.99913	--	expressed protein
LOC_Os07g09190	5.25848	24.6216	8.92415	1.1356	17.3902	16.4927	6.14702	0.937867	-1.72556	0.02345	0.629835	down	0.578095	0.4393	0.99913	--	0.537828	0.47005	0.99913	--	0.275999	0.78655	0.99913	--	4.21275	0.00055	0.0878238	up	2.21119	0.0224	0.616437	up	-2.22721	0.0042	0.286057	down	-0.763068	0.3057	0.99913	--	0.0764452	0.91585	0.99913	--	1.50032	0.04635	0.838226	up	transketolase, putative, expressed
LOC_Os07g09880	0	0	0	0	0.429242	0.637348	0.625274	0.761091	-Inf	1	1	--	-Inf	0.0115	0.452354	down	-Inf	0.0107	0.440762	down	-Inf	0.01095	0.444772	down	-0.82628	0.6187	0.99913	--	0	1	1	--	0	1	1	--	0	1	1	--	-0.570291	0.7403	0.99913	--	-0.5427	0.74405	0.99913	--	expressed protein
LOC_Os07g13090	0.120789	0.438836	0	0.0525195	1.86848	8.10003	2.37565	0.0881142	-3.95131	0.19045	0.99913	--	-4.20617	0.031	0.699241	down	-Inf	0.0001	0.0350373	down	-0.746521	1	1	--	4.40635	0.2229	0.99913	--	1.20156	1	1	--	-1.86119	1	1	--	Inf	1	1	--	-2.11606	0.0568	0.909198	--	-0.346456	0.75245	0.99913	--	expressed protein
LOC_Os07g13100	0.139275	0	0.0918709	0	1.77849	5.09626	0.658975	0.103121	-3.67464	0.2672	0.99913	--	-Inf	0.0001	0.0350373	down	-2.84254	0.3152	0.99913	--	-Inf	1	1	--	4.10824	0.27535	0.99913	--	Inf	1	1	--	Inf	1	1	--	0.600259	1	1	--	-1.51879	0.24665	0.99913	--	1.43236	0.39435	0.99913	--	DNA binding protein, putative, expressed
LOC_Os07g13360	1.7949	1.19236	4.14075	0	3.93574	2.63272	6.92954	3.19948	-1.13273	0.487	0.99913	--	-1.14274	0.5606	0.99913	--	-0.742868	0.58795	0.99913	--	-Inf	0.009	0.410878	down	0.298797	0.8509	0.99913	--	Inf	0.01695	0.538569	up	0.590087	0.7325	0.99913	--	-1.20599	0.4661	0.99913	--	0.580082	0.7305	0.99913	--	-0.816123	0.5523	0.99913	--	expressed protein
LOC_Os07g13770	9.5228	2.22252	7.24504	3.08912	11.1058	8.27437	24.2313	6.65367	-0.22185	0.77985	0.99913	--	-1.89645	0.05045	0.867003	--	-1.74181	0.03385	0.727801	down	-1.10695	0.242	0.99913	--	0.739084	0.3405	0.99913	--	1.62419	0.0956	0.99913	--	2.09919	0.0336	0.725102	up	0.394393	0.6398	0.99913	--	0.424586	0.58025	0.99913	--	-1.12556	0.1348	0.99913	--	UDP-glucoronosyl and UDP-glucosyl transferase domain containing protein, expressed
LOC_Os07g18070	0	0.239359	0	0	0.910368	0	0.156632	0.171154	-Inf	0.02685	0.655358	down	Inf	1	1	--	-Inf	1	1	--	-Inf	1	1	--	2.41116	0.35665	0.99913	--	0	1	1	--	-Inf	1	1	--	0	1	1	--	Inf	0.0263	0.653152	up	2.53907	0.3519	0.99913	--	expressed protein
LOC_Os07g18750	1.69893	0.134947	0	0	0	0	0	0	Inf	0.0062	0.34613	up	Inf	1	1	--	0	1	1	--	0	1	1	--	0	1	1	--	Inf	0.0062	0.34613	up	3.65417	0.26725	0.99913	--	Inf	0.0062	0.34613	up	0	1	1	--	0	1	1	--	LTPL42 - Protease inhibitor/seed storage/LTP family protein precursor, expressed
LOC_Os07g18960	0.671498	0.0928637	0.844812	0.235167	0	0.268217	0.557595	0.199431	Inf	0.0123	0.465864	up	-1.53021	1	1	--	0.599413	0.6936	0.99913	--	0.237793	1	1	--	-Inf	1	1	--	1.5137	0.4824	0.99913	--	2.8542	0.30275	0.99913	--	-0.331247	0.83575	0.99913	--	-Inf	1	1	--	-Inf	0.0129	0.475004	down	GCRP14 - Glycine and cysteine rich family protein precursor, putative, expressed
LOC_Os07g20100	1.19862	0	0.722695	1.06525	0.468293	1.05222	0.334206	0.862029	1.35588	0.4204	0.99913	--	-Inf	0.00765	0.379485	down	1.11265	0.503	0.99913	--	0.305385	0.8504	0.99913	--	-0.880324	0.59785	0.99913	--	0.170176	0.91375	0.99913	--	Inf	0.00635	0.349218	up	0.729911	0.6576	0.99913	--	-1.16795	0.49245	0.99913	--	0.486676	1	1	--	expressed protein
LOC_Os07g25004	0.754453	1.05839	0.31547	0	0.239871	0.633972	0.296962	0.674088	1.65317	0.42625	0.99913	--	0.739377	0.63525	0.99913	--	0.0872242	1	1	--	-Inf	0.01255	0.468962	down	-1.49068	0.48835	0.99913	--	Inf	0.0123	0.465864	up	-0.488364	0.7587	0.99913	--	1.25793	0.53785	0.99913	--	-1.40216	0.49785	0.99913	--	-0.308019	1	1	--	NADPH-dependent oxidoreductase, putative, expressed
LOC_Os07g25050	0	5.92042	2.14515	7.77309	26.2592	14.7649	16.1325	12.0365	-Inf	0.0094	0.417431	down	-1.3184	0.54095	0.99913	--	-2.91082	0.3056	0.99913	--	-0.630858	0.7344	0.99913	--	1.12541	0.49835	0.99913	--	-Inf	0.08695	0.99913	--	-Inf	0.09185	0.99913	--	-Inf	0.1248	0.99913	--	0.830658	0.6066	0.99913	--	0.702854	0.66155	0.99913	--	thionin-like peptide, putative, expressed
LOC_Os07g26100	0	1.0869	0.661159	1.16995	5.76943	6.82676	10.7213	10.3529	-Inf	5e-05	0.0216929	down	-2.65098	0.02415	0.635053	down	-4.01934	0.02775	0.665807	down	-3.14551	0.01145	0.451882	down	-0.843528	0.32875	0.99913	--	-Inf	0.00035	0.0689435	down	-Inf	0.00025	0.0580581	down	-Inf	0.00765	0.379485	down	-0.242772	0.78745	0.99913	--	-0.893976	0.3032	0.99913	--	expressed protein
LOC_Os07g26960	0	0.186381	0	1.26463	0	0	0.241276	0	0	1	1	--	Inf	1	1	--	-Inf	1	1	--	Inf	0.0125	0.468962	up	0	1	1	--	-Inf	0.0117	0.455851	down	-Inf	1	1	--	0	1	1	--	0	1	1	--	-Inf	1	1	--	kinesin-like protein, identical, putative, expressed
LOC_Os07g33280	0	8.88483	0.337994	0.874283	0.0643695	1.82092	0.21081	0.984887	-Inf	1	1	--	2.28668	0.04545	0.831264	up	0.681055	1	1	--	-0.171859	0.90955	0.99913	--	-3.93551	0.27415	0.99913	--	-Inf	0.00775	0.381716	down	-Inf	5e-05	0.0216929	down	-Inf	1	1	--	-4.82214	0.25065	0.99913	--	-1.71149	1	1	--	expressed protein
LOC_Os07g33898	0.963957	0.722981	0.490326	0.817322	0.361584	0.675072	1.16207	0	1.41464	0.50075	0.99913	--	0.0989162	0.92235	0.99913	--	-1.24489	0.5426	0.99913	--	Inf	0.01425	0.496149	up	Inf	1	1	--	0.238064	0.8844	0.99913	--	0.415012	0.8154	0.99913	--	0.975227	0.65515	0.99913	--	-0.900709	0.6733	0.99913	--	-1.6843	0.42735	0.99913	--	60S ribosomal protein L44, putative, expressed
LOC_Os07g36110	0.581234	0.110846	0.5821	0.174618	0	0	0.429256	0.143299	Inf	0.0115	0.452354	up	Inf	1	1	--	0.43943	0.81625	0.99913	--	0.285167	1	1	--	-Inf	1	1	--	1.73492	0.40175	0.99913	--	2.39057	0.2582	0.99913	--	-0.00214806	0.94085	0.99913	--	0	1	1	--	-Inf	1	1	--	expressed protein
LOC_Os07g36430	0	1.31572	0	0	0	0.129621	0	0.931723	0	1	1	--	3.34348	0.29335	0.99913	--	0	1	1	--	-Inf	0.0208	0.593805	down	-Inf	0.0208	0.593805	down	0	1	1	--	-Inf	0.0138	0.488658	down	0	1	1	--	-Inf	1	1	--	0	1	1	--	expressed protein
LOC_Os07g36630	3.04131	0.107648	0.18458	0.0709412	0.315384	0	0.0179442	0.156102	3.26951	0.04535	0.83053	up	Inf	1	1	--	3.36266	1	1	--	-1.1378	1	1	--	1.01462	1	1	--	5.42193	0.17985	0.99913	--	4.8203	0.05395	0.890034	--	4.04238	0.02925	0.680283	up	Inf	1	1	--	4.13552	1	1	--	CSLF8 - cellulose synthase-like family F; beta1,3;1,4 glucan synthase, expressed
LOC_Os07g37385	20.2379	2.81445	13.5669	0.109205	0	0	0	1.58982	Inf	5e-05	0.0216929	up	Inf	5e-05	0.0216929	up	Inf	5e-05	0.0216929	up	-3.86375	0.28165	0.99913	--	-Inf	0.00945	0.418407	down	7.53388	0.2491	0.99913	--	2.84614	0.0178	0.552913	up	0.576972	0.501	0.99913	--	0	1	1	--	0	1	1	--	LTPL109 - Protease inhibitor/seed storage/LTP family protein precursor, expressed
LOC_Os07g37700	24.7503	49.5472	0	5.95739	12.3655	26.0482	28.5189	7.73997	1.00113	0.57205	0.99913	--	0.927619	0.5905	0.99913	--	-Inf	0.0267	0.655072	down	-0.377647	0.66625	0.99913	--	0.675917	0.6979	0.99913	--	2.05469	0.38555	0.99913	--	-1.00136	0.5082	0.99913	--	Inf	0.02475	0.636806	up	-1.07487	0.579	0.99913	--	-1.2056	0.55935	0.99913	--	expressed protein
LOC_Os07g38590	8.63811	1.51149	2.53176	4.19702	2.18407	2.07703	2.26674	3.82559	1.9837	0.0402	0.785967	up	-0.458544	0.6576	0.99913	--	0.159521	0.85275	0.99913	--	0.133683	0.8735	0.99913	--	-0.808663	0.41405	0.99913	--	1.04135	0.17385	0.99913	--	2.51474	0.01105	0.446189	up	1.77058	0.0381	0.767866	up	0.0724993	0.94465	0.99913	--	-0.0535995	0.9544	0.99913	--	carboxyl-terminal peptidase, putative, expressed
LOC_Os07g39740	4.68562	13.2915	7.49907	36.7066	4.81935	7.66472	2.02181	20.5065	-0.0406005	0.9634	0.99913	--	0.794201	0.3119	0.99913	--	1.89106	0.0479	0.849333	up	0.839961	0.26275	0.99913	--	-2.08917	0.0212	0.59938	down	-2.96973	0.00225	0.202254	down	-1.5042	0.0762	0.99913	--	-0.678474	0.43045	0.99913	--	-0.669394	0.445	0.99913	--	1.25319	0.1992	0.99913	--	GDSL-like lipase/acylhydrolase, putative, expressed
LOC_Os07g40690	15.0849	3.05119	3.65186	1.5257	4.10846	2.26014	4.20865	1.89653	1.87643	0.02815	0.670134	up	0.432965	0.6725	0.99913	--	-0.204727	0.81385	0.99913	--	-0.313889	0.7756	0.99913	--	1.11524	0.2432	0.99913	--	3.30556	0.00965	0.421276	up	2.30566	0.0199	0.583815	up	2.0464	0.01875	0.565422	up	0.86219	0.36905	0.99913	--	-0.0347586	0.96855	0.99913	--	NAD dependent epimerase/dehydratase family protein, putative, expressed
LOC_Os07g41050	2.32023	0.138222	0.240356	0	0.158529	0	0	0.0984402	3.87145	0.04535	0.83053	up	Inf	1	1	--	Inf	1	1	--	-Inf	1	1	--	0.687424	1	1	--	Inf	5e-05	0.0216929	up	4.0692	0.05545	0.900251	--	3.27102	0.04865	0.854441	up	Inf	1	1	--	Inf	1	1	--	NAD dependent epimerase/dehydratase family protein, putative, expressed
LOC_Os07g41620	0	0	0.467181	0.113994	0.581608	0.318552	0.278299	0.302835	-Inf	0.02685	0.655358	down	-Inf	1	1	--	0.747346	1	1	--	-1.40958	1	1	--	0.941516	0.6738	0.99913	--	-Inf	1	1	--	0	1	1	--	-Inf	1	1	--	0.868519	0.6796	0.99913	--	1.06341	0.5726	0.99913	--	expressed protein
LOC_Os07g43140	1.42855	0.33198	1.24739	0	0.250507	0.116469	0.327862	0.56465	2.51162	0.31275	0.99913	--	1.51115	1	1	--	1.92775	0.38555	0.99913	--	-Inf	0.03055	0.694062	down	-1.1725	0.5558	0.99913	--	Inf	0.0096	0.420353	up	2.10538	0.34655	0.99913	--	0.195636	0.9021	0.99913	--	1.10491	1	1	--	-0.388235	1	1	--	VQ domain containing protein, putative, expressed
LOC_Os07g44090	9.3549	0.497589	1.73042	2.92912	2.42891	0.240826	0.604474	3.50222	1.94542	0.0391	0.776921	up	1.04696	1	1	--	1.51737	0.17305	0.99913	--	-0.257801	0.79665	0.99913	--	-0.527963	0.6043	0.99913	--	1.67525	0.06945	0.984012	--	4.2327	0.01235	0.467181	up	2.4346	0.0132	0.479774	up	3.33425	0.03055	0.694062	up	2.00656	0.07445	0.99913	--	myb-related protein Hv33, putative, expressed
LOC_Os07g44370	1.74462	0	0.0537738	1.03232	0	0	0	0.828182	Inf	0.00015	0.044075	up	0	1	1	--	Inf	1	1	--	0.317864	0.84595	0.99913	--	-Inf	0.00905	0.411806	down	0.757029	0.5818	0.99913	--	Inf	0.00015	0.044075	up	5.01987	0.25145	0.99913	--	0	1	1	--	0	1	1	--	dirigent, putative, expressed
LOC_Os07g44780	11.5271	12.3903	15.4012	9.36478	12.0596	3.78307	9.53518	8.99362	-0.0651442	0.9292	0.99913	--	1.71158	0.043	0.810653	up	0.691711	0.3827	0.99913	--	0.0583442	0.9439	0.99913	--	0.423205	0.57855	0.99913	--	0.299717	0.6978	0.99913	--	-0.104179	0.8872	0.99913	--	-0.418008	0.57795	0.99913	--	1.67255	0.04665	0.840391	up	0.338847	0.6539	0.99913	--	GDSL-like lipase/acylhydrolase, putative, expressed
LOC_Os07g46480	1.0839	0.0357664	0	0	0	0.0235585	0	0	Inf	0.00015	0.044075	up	0.602357	1	1	--	0	1	1	--	0	1	1	--	0	1	1	--	Inf	0.00015	0.044075	up	4.92148	0.23875	0.99913	--	Inf	0.00015	0.044075	up	-Inf	1	1	--	0	1	1	--	eukaryotic aspartyl protease domain containing protein, expressed
LOC_Os07g47960	1.70289	0.739459	0.502116	0.850936	0.788677	0	0.286052	1.39887	1.11048	0.50355	0.99913	--	Inf	0.0135	0.483054	up	0.811744	1	1	--	-0.717142	0.65535	0.99913	--	-0.826758	0.60445	0.99913	--	1.00087	0.52695	0.99913	--	1.20344	0.4731	0.99913	--	1.76189	0.311	0.99913	--	Inf	0.0123	0.465864	up	1.46316	0.4899	0.99913	--	basic helix-loop-helix domain containing protein, expressed
LOC_Os07g48020	65.8391	73.2659	182.257	55.839	15.9117	48.6276	113.784	49.0083	2.04886	0.00835	0.39707	up	0.591367	0.42995	0.99913	--	0.679679	0.42755	0.99913	--	0.188247	0.8029	0.99913	--	-1.62294	0.0349	0.737987	down	0.237672	0.74415	0.99913	--	-0.154198	0.8296	0.99913	--	-1.46896	0.0815	0.99913	--	-1.61169	0.036	0.74848	down	-2.83814	0.0012	0.140346	down	peroxidase precursor, putative, expressed
LOC_Os07g48050	6.27995	1.50843	0.795506	0.453898	1.07567	0.552262	0.741206	0.180347	2.54552	0.0268	0.655358	up	1.44962	0.32085	0.99913	--	0.101999	0.94695	0.99913	--	1.33159	1	1	--	2.57639	0.2372	0.99913	--	3.79031	0.03485	0.737464	up	2.05771	0.0701	0.988486	--	2.98081	0.05845	0.919742	--	0.961807	0.4973	0.99913	--	0.537286	0.6957	0.99913	--	peroxidase precursor, putative, expressed
LOC_Os07g48280	2.57549	6.53406	5.10018	3.95057	11.3864	6.4908	5.65554	2.98295	-2.14439	0.0151	0.508809	down	0.00958299	0.99005	0.99913	--	-0.149116	0.8509	0.99913	--	0.405321	0.62795	0.99913	--	1.9325	0.0298	0.685983	up	-0.617215	0.4593	0.99913	--	-1.34313	0.1105	0.99913	--	-0.985704	0.2411	0.99913	--	0.810839	0.3129	0.99913	--	1.00957	0.2194	0.99913	--	expressed protein
LOC_Os07g48460	13.6818	38.4417	22.987	48.6415	11.2975	28.4183	6.55301	45.3628	0.276254	0.70765	0.99913	--	0.43585	0.5645	0.99913	--	1.81059	0.0258	0.647607	up	0.100678	0.8914	0.99913	--	-2.0055	0.01045	0.436669	down	-1.82993	0.0192	0.573002	down	-1.49041	0.0518	0.87691	--	-0.748557	0.32045	0.99913	--	-1.33081	0.0808	0.99913	--	0.785778	0.3121	0.99913	--	stress responsive protein, putative, expressed
LOC_Os07g49020	7.68468	0	21.3602	3.89864	10.9413	15.9312	8.39251	12.5233	-0.509733	0.8127	0.99913	--	-Inf	0.0239	0.63259	down	1.34775	0.5158	0.99913	--	-1.68357	0.52865	0.99913	--	-0.194826	0.865	0.99913	--	0.979014	0.6972	0.99913	--	Inf	0.0921	0.99913	--	-1.47487	0.5064	0.99913	--	-0.542064	0.79295	0.99913	--	0.382615	0.83795	0.99913	--	expressed protein
LOC_Os08g04540	3.26367	19.5038	1.63427	0.486528	15.8034	8.62236	0.898614	0.782546	-2.27567	0.01185	0.458994	down	1.1776	0.14875	0.99913	--	0.862878	0.43695	0.99913	--	-0.685654	0.61555	0.99913	--	4.33592	0.00105	0.130005	up	2.7459	0.06825	0.976843	--	-2.57919	0.0044	0.293235	down	0.997847	0.3069	0.99913	--	0.874085	0.27795	0.99913	--	4.13639	0.00175	0.174781	up	decarboxylase, putative, expressed
LOC_Os08g04560	4.47767	18.5586	4.59773	11.7193	14.6691	8.33	2.35657	10.314	-1.71196	0.03255	0.714685	down	1.1557	0.12595	0.99913	--	0.964232	0.30395	0.99913	--	0.184275	0.8008	0.99913	--	0.508172	0.4964	0.99913	--	-1.38807	0.07725	0.99913	--	-2.05127	0.01225	0.465864	down	-0.0381749	0.9625	0.99913	--	0.816393	0.27735	0.99913	--	2.63802	0.0109	0.443854	up	decarboxylase, putative, expressed
LOC_Os08g06210	0	3.06942	2.92046	0.188279	0.915211	1.01867	2.32025	0.166851	-Inf	0.02685	0.655358	down	1.59128	0.34565	0.99913	--	0.331918	0.83675	0.99913	--	0.174312	1	1	--	2.45555	0.3562	0.99913	--	-Inf	1	1	--	-Inf	0.00605	0.344075	down	-Inf	0.00755	0.378033	down	-0.15451	0.9094	0.99913	--	-1.3421	0.42195	0.99913	--	expressed protein
LOC_Os08g07080	12.1169	1.19066	0.34618	1.64589	2.19643	0.62937	0.0397685	0.577182	2.46379	0.03625	0.750811	up	0.919786	0.50925	0.99913	--	3.12183	1	1	--	1.51177	0.28925	0.99913	--	1.92806	0.19735	0.99913	--	2.88008	0.0144	0.49869	up	3.34719	0.0081	0.390472	up	5.12936	0.0354	0.742336	up	1.80318	0.22895	0.99913	--	5.78739	0.2514	0.99913	--	terpene synthase, putative, expressed
LOC_Os08g09080	0	0.628769	0.248572	0.204894	0.207863	0	0.42617	0	-Inf	1	1	--	Inf	0.01915	0.572037	up	-0.777763	1	1	--	Inf	1	1	--	Inf	1	1	--	-Inf	1	1	--	-Inf	0.01865	0.563748	down	-Inf	1	1	--	Inf	1	1	--	-1.0358	1	1	--	Cupin domain containing protein, expressed
LOC_Os08g11760	0.214284	0.325671	0.256568	1.03389	0.46297	0.461927	0	0	-1.1114	1	1	--	-0.50425	1	1	--	Inf	1	1	--	Inf	0.03635	0.751627	up	Inf	1	1	--	-2.2705	0.41115	0.99913	--	-0.603893	1	1	--	-0.259823	1	1	--	0.00325244	1	1	--	Inf	1	1	--	expressed protein
LOC_Os08g15600	5.68998	4.19184	1.95792	2.54788	1.29722	0	1.76495	0	2.133	0.3549	0.99913	--	Inf	0.0184	0.559968	up	0.149699	0.8362	0.99913	--	Inf	0.09055	0.99913	--	Inf	0.10445	0.99913	--	1.15913	0.5614	0.99913	--	0.440839	0.7805	0.99913	--	1.5391	0.47985	0.99913	--	Inf	0.10445	0.99913	--	-0.4442	0.79	0.99913	--	stomatin-like protein 2, putative, expressed
LOC_Os08g16260	76.7311	0	0.103098	0.0696349	1.56141	0.0281009	0.0273185	0.95004	5.61889	0.0003	0.0633797	up	-Inf	1	1	--	1.91607	1	1	--	-3.77011	0.213	0.99913	--	0.716787	0.5177	0.99913	--	10.1058	0.2106	0.99913	--	Inf	5e-05	0.0216929	up	9.53965	0.1747	0.99913	--	5.79608	0.2504	0.99913	--	5.83682	0.2516	0.99913	--	cytochrome P450 protein, putative, expressed
LOC_Os08g20410	0.117798	0.100622	0.28568	0	0.809916	0	0.0669118	0.768269	-2.78145	0.31145	0.99913	--	Inf	1	1	--	2.09407	1	1	--	-Inf	0.01255	0.468962	down	0.0761607	0.94555	0.99913	--	Inf	1	1	--	0.227369	1	1	--	-1.27808	1	1	--	Inf	0.0123	0.465864	up	3.59744	0.2893	0.99913	--	expressed protein
LOC_Os08g24670	0	0	0.30607	0.0818724	0	0.760284	0.415572	0	0	1	1	--	-Inf	0.01055	0.438052	down	-0.441236	1	1	--	Inf	1	1	--	0	1	1	--	-Inf	1	1	--	0	1	1	--	-Inf	1	1	--	-Inf	0.01055	0.438052	down	-Inf	1	1	--	legume lectins beta domain containing protein, putative, expressed
LOC_Os08g25860	0	0	0	0	0	0	0.852947	0	0	1	1	--	0	1	1	--	-Inf	0.03265	0.714685	down	0	1	1	--	0	1	1	--	0	1	1	--	0	1	1	--	0	1	1	--	0	1	1	--	-Inf	0.03265	0.714685	down	expressed protein
LOC_Os08g30540	1.53814	1.65064	0.109346	6.06199	0	0.953233	0.113178	1.21228	Inf	0.0096	0.420353	up	0.792126	0.63335	0.99913	--	-0.0496861	1	1	--	2.32207	0.1352	0.99913	--	-Inf	0.01255	0.468962	down	-1.97861	0.19695	0.99913	--	-0.101843	0.94975	0.99913	--	3.81421	0.2807	0.99913	--	-Inf	0.01315	0.478763	down	-Inf	1	1	--	expressed protein
LOC_Os08g32160	35.9991	10.5578	9.25256	6.62744	10.2321	4.74608	9.05132	18.2613	1.81486	0.02885	0.678098	up	1.15351	0.19425	0.99913	--	0.0317242	0.96595	0.99913	--	-1.46226	0.0664	0.966099	--	-0.835687	0.2992	0.99913	--	2.44144	0.00265	0.222297	up	1.76965	0.0317	0.707526	up	1.96004	0.01945	0.576682	up	1.10829	0.21395	0.99913	--	0.1769	0.83325	0.99913	--	oxidoreductase, 2OG-FeII oxygenase domain containing protein, putative, expressed
LOC_Os08g33940	17.1785	2.4862	5.9279	3.93945	5.33682	2.82927	5.38873	9.0128	1.68655	0.03815	0.768236	up	-0.18649	0.8495	0.99913	--	0.137575	0.86335	0.99913	--	-1.19398	0.17925	0.99913	--	-0.755995	0.36625	0.99913	--	2.12453	0.0191	0.571187	up	2.78859	0.00725	0.37265	up	1.53501	0.05605	0.904223	--	0.91555	0.28495	0.99913	--	-0.0139653	0.98575	0.99913	--	MYB family transcription factor, putative, expressed
LOC_Os08g34000	0	0.541273	0.117285	0.471283	0.710066	0.764997	0	0.265023	-Inf	0.02685	0.655358	down	-0.499097	0.7954	0.99913	--	Inf	1	1	--	0.830476	1	1	--	1.42183	0.50525	0.99913	--	-Inf	1	1	--	-Inf	1	1	--	-Inf	1	1	--	-0.1075	0.91615	0.99913	--	Inf	0.0263	0.653152	up	glycosyl transferase family 1 protein, putative, expressed
LOC_Os08g34510	0	10.2623	9.03326	0	0	1.13176	0	0	0	1	1	--	3.18071	0.29715	0.99913	--	Inf	0.02495	0.638877	up	0	1	1	--	0	1	1	--	0	1	1	--	-Inf	0.0134	0.481338	down	-Inf	0.0283	0.671236	down	-Inf	0.12485	0.99913	--	0	1	1	--	expressed protein
LOC_Os08g35160	18.9616	7.79898	2.62084	13.1369	19.7148	6.7362	14.6524	13.2187	-0.0561984	0.94985	0.99913	--	0.211349	0.79395	0.99913	--	-2.48304	0.0341	0.730239	down	-0.00895063	0.99015	0.99913	--	0.5767	0.4858	0.99913	--	0.529452	0.52155	0.99913	--	1.28172	0.13815	0.99913	--	2.85498	0.0183	0.559379	up	1.54927	0.08785	0.99913	--	0.428139	0.64335	0.99913	--	heat shoWT protein DnaJ, putative, expressed
LOC_Os08g36330	0	0.363707	1.06409	0.251845	0.66227	0.409533	0.193319	0.164845	-Inf	0.0099	0.425558	down	-0.171202	1	1	--	2.46056	0.3084	0.99913	--	0.611423	1	1	--	2.00631	0.35475	0.99913	--	-Inf	1	1	--	-Inf	1	1	--	-Inf	0.00755	0.378033	down	0.693441	0.6759	0.99913	--	1.77644	0.41935	0.99913	--	POLE2B - Putative DNA polymerase epsilon complex subunit, expressed
LOC_Os08g36680	0.887871	0.344337	0.944069	1.01747	0.517709	0.249657	0.188611	0	0.778207	0.603	0.99913	--	0.463874	1	1	--	2.32348	0.22505	0.99913	--	Inf	0.00585	0.339133	up	Inf	1	1	--	-0.196568	0.89955	0.99913	--	1.36653	0.3915	0.99913	--	-0.0885426	0.9529	0.99913	--	1.05219	1	1	--	1.45673	1	1	--	bifunctional monodehydroascorbate reductase and carbonic anhydrasenectarin-3 precursor, putative, expressed
LOC_Os08g36760	12.4355	1.89415	2.89544	0.225823	7.97318	1.0056	2.18144	4.19174	0.641237	0.3899	0.99913	--	0.913497	0.33265	0.99913	--	0.408503	0.6571	0.99913	--	-4.21428	0.02605	0.650938	down	0.927608	0.23595	0.99913	--	5.78313	0.01795	0.554351	up	2.71484	0.00365	0.265015	up	2.10261	0.0185	0.561779	up	2.9871	0.0039	0.27448	up	1.86988	0.02915	0.680283	up	remorin C-terminal domain containing protein, putative, expressed
LOC_Os08g37590	0	2.37407	8.78359	3.44713	9.18381	5.45938	3.06933	3.55473	-Inf	0.02685	0.655358	down	-1.20138	0.61435	0.99913	--	1.51689	0.5063	0.99913	--	-0.0443436	0.79805	0.99913	--	1.36935	0.51435	0.99913	--	-Inf	0.10545	0.99913	--	-Inf	0.11805	0.99913	--	-Inf	0.0283	0.671236	down	0.750357	0.69795	0.99913	--	1.58117	0.5081	0.99913	--	expressed protein
LOC_Os08g39290	0.322786	0.334141	0.63093	0.144152	0	0.466391	0	0.117832	Inf	1	1	--	-0.481085	1	1	--	Inf	0.02495	0.638877	up	0.290855	1	1	--	-Inf	1	1	--	1.16299	1	1	--	-0.049877	1	1	--	-0.966902	0.6752	0.99913	--	-Inf	1	1	--	0	1	1	--	EF hand family protein, expressed
LOC_Os08g39360	0	0.487348	0	1.02384	0.56902	0.246187	0	1.13542	-Inf	0.0204	0.588994	down	0.985198	1	1	--	0	1	1	--	-0.14923	0.9279	0.99913	--	-0.996674	0.5799	0.99913	--	-Inf	0.0117	0.455851	down	-Inf	1	1	--	0	1	1	--	1.20872	0.55915	0.99913	--	Inf	0.0206	0.591807	up	expressed protein
LOC_Os08g43790	0	1.25392	1.34048	1.1837	1.2281	0.84018	0.723372	1.08019	-Inf	0.0108	0.442069	down	0.577675	0.7515	0.99913	--	0.889936	0.5947	0.99913	--	0.132013	0.92715	0.99913	--	0.18514	0.91165	0.99913	--	-Inf	0.01255	0.468962	down	-Inf	0.0138	0.488658	down	-Inf	0.0108	0.442069	down	0.547658	0.7479	0.99913	--	0.763619	0.63095	0.99913	--	carrier, putative, expressed
LOC_Os08g44040	0.666698	0.0483383	0	0.0798802	0	0	0	0.0359928	Inf	0.00635	0.349218	up	Inf	1	1	--	0	1	1	--	1.15013	1	1	--	-Inf	1	1	--	3.06113	0.26445	0.99913	--	3.78579	0.266	0.99913	--	Inf	0.00635	0.349218	up	0	1	1	--	0	1	1	--	rhamnogalacturonate lyase, putative, expressed
LOC_Os09g03140	0.867104	0.094542	0.0877546	0	1.59062	0	0.0323726	0.575506	-0.875311	0.4896	0.99913	--	Inf	1	1	--	1.4387	1	1	--	-Inf	0.00605	0.344075	down	1.46668	0.32055	0.99913	--	Inf	0.00045	0.0784097	up	3.19718	0.2031	0.99913	--	3.30466	0.208	0.99913	--	Inf	5e-05	0.0216929	up	5.61867	0.25165	0.99913	--	cytokinin-O-glucosyltransferase 2, putative, expressed
LOC_Os09g03939	27.419	5.07956	3.64843	5.19572	8.02961	4.12671	3.6808	8.45323	1.77177	0.0274	0.661852	up	0.299711	0.7271	0.99913	--	-0.0127417	0.98895	0.99913	--	-0.702178	0.39235	0.99913	--	-0.074172	0.9303	0.99913	--	2.39978	0.00405	0.28053	up	2.4324	0.00275	0.226736	up	2.90983	0.0016	0.165855	up	0.960339	0.2808	0.99913	--	1.12531	0.19785	0.99913	--	white-brown complex homolog protein 11, putative, expressed
LOC_Os09g07100	0.239672	0	0	1.93355	0.791063	0.499569	0	0	-1.72273	0.5288	0.99913	--	-Inf	1	1	--	0	1	1	--	Inf	0.01255	0.468962	up	Inf	0.07905	0.99913	--	-3.01212	0.2888	0.99913	--	Inf	1	1	--	Inf	1	1	--	0.663109	0.7696	0.99913	--	Inf	0.07905	0.99913	--	hypothetical protein
LOC_Os09g07154	0.237359	0.921983	0.497399	0	0.0900118	0	2.28399	0	1.39888	1	1	--	Inf	0.009	0.410878	up	-2.19908	0.16285	0.99913	--	0	1	1	--	Inf	1	1	--	Inf	1	1	--	-1.95767	0.38235	0.99913	--	-1.06733	1	1	--	Inf	1	1	--	-4.6653	0.2511	0.99913	--	expressed protein
LOC_Os09g08990	3.22865	0.914048	1.26898	0.183293	0.585212	0.321629	0.0729737	0.742617	2.4639	0.0322	0.712166	up	1.50687	0.30095	0.99913	--	4.12014	0.19465	0.99913	--	-2.01847	0.17635	0.99913	--	-0.343657	0.775	0.99913	--	4.13871	0.0417	0.798284	up	1.82059	0.10255	0.99913	--	1.34726	0.22725	0.99913	--	0.863563	0.53135	0.99913	--	3.00351	0.2132	0.99913	--	cytochrome P450, putative, expressed
LOC_Os09g09410	0.682157	0	0.213883	0.273129	1.5884	2.54915	1.05145	2.36529	-1.2194	0.55935	0.99913	--	-Inf	0.01055	0.438052	down	-2.29748	0.3744	0.99913	--	-3.11436	0.3044	0.99913	--	-0.574439	0.7454	0.99913	--	1.32052	0.59965	0.99913	--	Inf	0.0921	0.99913	--	1.67328	0.5239	0.99913	--	-0.682441	0.67255	0.99913	--	0.595197	0.69895	0.99913	--	retrotransposon protein, putative, Ty3-gypsy subclass
LOC_Os09g10210	0	0	5.08203	0	19.2701	20.0674	16.0737	17.9842	-Inf	0.02685	0.655358	down	-Inf	0.02925	0.680283	down	-1.66122	0.52695	0.99913	--	-Inf	0.09245	0.99913	--	0.0996334	0.88285	0.99913	--	0	1	1	--	0	1	1	--	-Inf	0.1248	0.99913	--	-0.0584877	0.9106	0.99913	--	0.261665	0.87625	0.99913	--	expressed protein
LOC_Os09g10620	0	0.701042	0	0.4161	0	0	0	0.0825524	0	1	1	--	Inf	0.01305	0.477269	up	0	1	1	--	2.33355	1	1	--	-Inf	1	1	--	-Inf	1	1	--	-Inf	0.0134	0.481338	down	0	1	1	--	0	1	1	--	0	1	1	--	seed maturation protein LEA 4, putative, expressed
LOC_Os09g13650	79.358	7.57345	12.8123	8.48066	59.9792	1.19528	20.1905	55.6086	0.403912	0.6039	0.99913	--	2.6636	0.06145	0.938339	--	-0.656151	0.46995	0.99913	--	-2.71306	0.00405	0.28053	down	0.109155	0.89375	0.99913	--	3.22613	0.0009	0.118295	up	3.38935	0.00165	0.168698	up	2.63085	0.00305	0.240447	up	5.64905	0.00855	0.40202	up	1.57078	0.0738	0.99913	--	microtubule-associated protein, putative, expressed
LOC_Os09g15700	0.460726	0.0901274	0.844648	0.211057	0.733199	2.90925	2.12321	0.337096	-0.670295	0.58605	0.99913	--	-5.01254	0.049	0.856998	down	-1.32983	0.23255	0.99913	--	-0.67553	1	1	--	1.12104	0.4409	0.99913	--	1.12628	1	1	--	2.35387	1	1	--	-0.87444	0.48325	0.99913	--	-1.98837	0.08735	0.99913	--	-1.53397	0.16795	0.99913	--	receptor-like protein kinase 5 precursor, putative, expressed
LOC_Os09g15760	0	1.47021	0	1.06997	0.517168	0	1.00504	0.233711	-Inf	1	1	--	Inf	0.0184	0.559968	up	-Inf	0.03265	0.714685	down	2.19478	0.48685	0.99913	--	1.14591	1	1	--	-Inf	0.0813	0.99913	--	-Inf	0.0204	0.588994	down	0	1	1	--	Inf	1	1	--	-0.958545	0.67575	0.99913	--	expressed protein
LOC_Os09g17740	11789	6870	394.77	13479.9	12260.9	8642.15	425.348	11237.6	-0.0566257	5e-05	0.0216929	down	-0.33108	0.22015	0.99913	--	-0.107634	0.90845	0.99913	--	0.262477	5e-05	0.0216929	up	0.125737	5e-05	0.0216929	up	-0.193366	5e-05	0.0216929	down	0.779058	0.21795	0.99913	--	4.90029	5e-05	0.0216929	up	0.504604	5e-05	0.0216929	up	4.84928	5e-05	0.0216929	up	chlorophyll A-B binding protein, putative, expressed
LOC_Os09g20684	22.7308	0.950034	0.828932	0.603072	3.56688	1.0881	0.459821	1.75125	2.67191	0.0044	0.293235	up	-0.195756	0.87645	0.99913	--	0.850181	0.5421	0.99913	--	-1.53798	0.25275	0.99913	--	1.02628	0.286	0.99913	--	5.23617	0.01355	0.484011	up	4.58052	0.0014	0.153277	up	4.77725	0.0015	0.159869	up	1.71286	0.12555	0.99913	--	2.95552	0.0543	0.892296	--	SMP-30/Gluconolaconase/LRE-like region containing protein, expressed
LOC_Os09g25000	11.6688	0.32228	0.554697	1.30909	3.35612	0.409447	0.393622	3.11378	1.79779	0.03825	0.769425	up	-0.345361	1	1	--	0.494887	1	1	--	-1.2501	0.2422	0.99913	--	0.108126	0.89705	0.99913	--	3.15602	0.0117	0.455851	up	5.1782	0.02225	0.614312	up	4.39481	0.0169	0.538569	up	3.03505	0.05305	0.884654	--	3.09191	0.0508	0.869914	--	spotted leaf 11, putative, expressed
LOC_Os09g25490	33.9308	12.7319	16.223	41.9949	23.133	4.50764	10.8635	33.9689	0.552642	0.49725	0.99913	--	1.498	0.04655	0.839966	up	0.578558	0.4354	0.99913	--	0.305999	0.697	0.99913	--	-0.554261	0.49095	0.99913	--	-0.307618	0.69575	0.99913	--	1.41415	0.07255	0.99913	--	1.06455	0.17175	0.99913	--	2.35951	0.0054	0.325582	up	1.09047	0.1776	0.99913	--	CESA9 - cellulose synthase, expressed
LOC_Os09g25625	1.94075	0.843143	1.83961	2.43271	0.0170198	4.18129	0.000341749	0.00187501	6.83326	0.30285	0.99913	--	-2.3101	0.45215	0.99913	--	12.3942	0.44855	0.99913	--	10.3414	0.02035	0.588994	up	3.18224	1	1	--	-0.325947	0.20075	0.99913	--	1.20277	0.52085	0.99913	--	0.0772132	0.4852	0.99913	--	-7.94059	0.14725	0.99913	--	5.63813	1	1	--	S-adenosyl-l-methionine decarboxylase leader peptide, putative, expressed
LOC_Os09g25850	107.425	32.1708	7.78115	49.8258	31.0999	15.8337	5.85976	52.3971	1.78835	0.0333	0.722185	up	1.02276	0.17255	0.99913	--	0.409141	0.608	0.99913	--	-0.0725935	0.9292	0.99913	--	-0.752578	0.3309	0.99913	--	1.10837	0.19715	0.99913	--	1.73951	0.03735	0.761415	up	3.78721	0.0001	0.0350373	up	0.97391	0.19255	0.99913	--	2.40799	0.00465	0.302458	up	WAX2, putative, expressed
LOC_Os09g26530	5.86872	7.25475	9.82718	5.92282	13.421	27.3667	35.6123	13.8577	-1.19338	0.1578	0.99913	--	-1.91542	0.0205	0.590564	down	-1.85753	0.0254	0.643835	down	-1.22633	0.1506	0.99913	--	-0.0461906	0.9494	0.99913	--	-0.0132391	0.98885	0.99913	--	-0.305881	0.7265	0.99913	--	-0.743732	0.4022	0.99913	--	-1.02793	0.1783	0.99913	--	-1.40788	0.06675	0.967904	--	expressed protein
LOC_Os09g27250	1.01603	0	0.107178	0	0	0.0402715	0.038663	0.237541	Inf	0.0004	0.07399	up	-Inf	1	1	--	1.47099	1	1	--	-Inf	1	1	--	-Inf	1	1	--	Inf	0.0004	0.07399	up	Inf	0.0004	0.07399	up	3.24486	0.21035	0.99913	--	-Inf	1	1	--	-Inf	1	1	--	plant viral response family protein, putative, expressed
LOC_Os09g29710	0.665272	2.04406	0.510876	2.16178	0.523977	0	0.543176	1.2819	0.34444	0.82845	0.99913	--	Inf	0.0002	0.0516552	up	-0.0884476	1	1	--	0.753936	0.5925	0.99913	--	-1.29071	0.45395	0.99913	--	-1.7002	0.2465	0.99913	--	-1.61942	0.26195	0.99913	--	0.380973	0.81955	0.99913	--	Inf	1	1	--	-0.0519151	1	1	--	beta-expansin precursor, putative, expressed
LOC_Os09g30418	2.93087	0.713734	4.64034	1.99835	0.0649346	2.74678	0.848422	1.98383	5.4962	0.2455	0.99913	--	-1.94429	0.09905	0.99913	--	2.45138	0.0476	0.846926	up	0.0105201	0.9931	0.99913	--	-4.93316	0.2472	0.99913	--	0.552516	0.56405	0.99913	--	2.03787	0.08665	0.99913	--	-0.662902	0.4506	0.99913	--	-5.40261	0.2472	0.99913	--	-3.70772	0.25705	0.99913	--	heat shoWT protein, putative, expressed
LOC_Os09g31430	0.861341	18.0926	7.93295	2.08609	2.15929	27.7749	23.3575	23.6696	-1.3259	0.28645	0.99913	--	-0.61838	0.40465	0.99913	--	-1.55796	0.0479	0.849333	down	-3.50416	0.0012	0.140346	down	-3.45441	0.00165	0.168698	down	-1.27614	0.3097	0.99913	--	-4.39267	0.01125	0.448331	down	-3.2032	0.02975	0.685563	down	-3.68515	0.0012	0.140346	down	-3.43526	0.0018	0.177553	down	Os9bglu30 - beta-glucosidase, similar to Os4bglu12 exoglucanase, expressed
LOC_Os09g32964	3.98293	1.10063	4.36031	0.380488	0.76846	1.21506	3.78756	1.11742	2.37379	0.03915	0.777384	up	-0.142702	0.9061	0.99913	--	0.203159	0.832	0.99913	--	-1.55425	0.2807	0.99913	--	-0.540132	0.643	0.99913	--	3.3879	0.04235	0.80428	up	1.8555	0.09135	0.99913	--	-0.1306	0.88485	0.99913	--	-0.660987	0.57725	0.99913	--	-2.30123	0.0503	0.865932	--	peroxidase precursor, putative, expressed
LOC_Os09g33640	0	0	0	0	0.298128	0.682689	0.256709	0	-Inf	1	1	--	-Inf	0.02925	0.680283	down	-Inf	1	1	--	0	1	1	--	Inf	1	1	--	0	1	1	--	0	1	1	--	0	1	1	--	-1.1953	0.55925	0.99913	--	0.215799	1	1	--	expressed protein
LOC_Os09g34230	67.3093	81.0459	1.9217	14.3011	23.4162	14.5162	2.29151	12.8716	1.5233	0.05425	0.892078	--	2.48108	0.004	0.278723	up	-0.253916	0.79105	0.99913	--	0.151931	0.8414	0.99913	--	0.863316	0.2556	0.99913	--	2.23468	0.00665	0.35745	up	-0.267932	0.7302	0.99913	--	5.13035	5e-05	0.0216929	up	0.68985	0.361	0.99913	--	3.35314	0.0003	0.0633797	up	UDP-glucoronosyl/UDP-glucosyl transferase, putative, expressed
LOC_Os09g35030	0.52603	8.10034	0.588459	0.221431	5.19066	4.43273	0.986672	0.134645	-3.3027	0.0416	0.797733	down	0.869788	0.3138	0.99913	--	-0.745628	0.5869	0.99913	--	0.717699	1	1	--	5.26869	0.1669	0.99913	--	1.24829	1	1	--	-3.94476	0.0249	0.63886	down	-0.161797	0.9194	0.99913	--	0.227723	0.8025	0.99913	--	2.39527	0.0408	0.791667	up	dehydration-responsive element-binding protein, putative, expressed
LOC_Os09g36244	0.658908	0.571041	0	1.86343	2.69393	1.65557	0.773498	1.47842	-2.03156	0.35315	0.99913	--	-1.53566	0.4719	0.99913	--	-Inf	0.0267	0.655072	down	0.333901	0.83305	0.99913	--	0.865652	0.5959	0.99913	--	-1.49981	0.47935	0.99913	--	0.206482	0.87875	0.99913	--	Inf	0.07735	0.99913	--	0.702385	0.65895	0.99913	--	1.80024	0.3059	0.99913	--	expressed protein
LOC_Os09g38239	37.773	8.88935	9.51462	1.92476	26.9636	2.97797	9.27591	8.1543	0.48634	0.51685	0.99913	--	1.57775	0.10375	0.99913	--	0.0366563	0.9627	0.99913	--	-2.08288	0.0286	0.675	down	1.72538	0.0333	0.722185	up	4.2946	0.0004	0.07399	up	2.0872	0.0126	0.469866	up	1.98914	0.01745	0.547322	up	3.17861	0.00315	0.245212	up	1.53945	0.061	0.935439	--	sulfotransferase domain containing protein, expressed
LOC_Os09g39430	39.0166	14.979	8.70582	25.4974	13.3924	9.73213	9.33567	27.3257	1.54267	0.04525	0.829794	up	0.622118	0.40695	0.99913	--	-0.100774	0.9012	0.99913	--	-0.099909	0.8938	0.99913	--	-1.02884	0.17505	0.99913	--	0.613739	0.414	0.99913	--	1.38114	0.0702	0.989106	--	2.16403	0.0104	0.435611	up	0.460593	0.54085	0.99913	--	0.520594	0.51515	0.99913	--	GDSL-like lipase/acylhydrolase, putative, expressed
LOC_Os10g03855	0	0.177355	1.66917	0	0.8583	0.731038	0.735734	0.266835	-Inf	0.0204	0.588994	down	-2.04331	0.38325	0.99913	--	1.18187	0.4774	0.99913	--	-Inf	1	1	--	1.68553	0.43395	0.99913	--	0	1	1	--	-Inf	1	1	--	-Inf	0.0095	0.419156	down	0.231537	0.8818	0.99913	--	0.222298	0.8892	0.99913	--	expressed protein
LOC_Os10g07978	3.11875	0	2.66548	1.45773	0	0	0	0	Inf	5e-05	0.0216929	up	0	1	1	--	Inf	5e-05	0.0216929	up	Inf	5e-05	0.0216929	up	0	1	1	--	1.09725	0.2405	0.99913	--	Inf	5e-05	0.0216929	up	0.226574	0.81015	0.99913	--	0	1	1	--	0	1	1	--	disease resistance protein RPM1, putative, expressed
LOC_Os10g07994	4.78174	0	2.70273	2.14164	0	0	0	0	Inf	5e-05	0.0216929	up	0	1	1	--	Inf	5e-05	0.0216929	up	Inf	5e-05	0.0216929	up	0	1	1	--	1.15882	0.25385	0.99913	--	Inf	5e-05	0.0216929	up	0.823118	0.3661	0.99913	--	0	1	1	--	0	1	1	--	autophagy protein 9, putative, expressed
LOC_Os10g08014	4.27283	0.127118	2.23434	3.23986	0.373068	0.142303	0.128498	0.0930408	3.51768	0.04425	0.821775	up	-0.162796	1	1	--	4.12003	0.19535	0.99913	--	5.12192	0.21995	0.99913	--	2.0035	1	1	--	0.399261	0.7005	0.99913	--	5.07095	0.18775	0.99913	--	0.935342	0.41595	0.99913	--	1.39047	1	1	--	1.53769	1	1	--	white-brown complex homolog protein 11, putative, expressed
LOC_Os10g09240	21.3675	28.2535	24.0814	134.728	36.532	12.7183	5.26209	97.7451	-0.773741	0.33275	0.99913	--	1.15152	0.1366	0.99913	--	2.19421	0.02595	0.649582	up	0.462952	0.5325	0.99913	--	-1.41986	0.0626	0.946007	--	-2.65656	0.0025	0.215357	down	-0.403011	0.6132	0.99913	--	-0.172499	0.836	0.99913	--	1.52225	0.05275	0.882151	--	2.79545	0.0061	0.344075	up	expressed protein
LOC_Os10g09990	16.5191	10.2096	13.5025	33.5893	4.73518	6.55581	4.89093	7.74357	1.80264	0.02895	0.679134	up	0.639088	0.42575	0.99913	--	1.46505	0.06995	0.987614	--	2.11693	0.012	0.46204	up	-0.709577	0.39845	0.99913	--	-1.02387	0.1812	0.99913	--	0.694203	0.3577	0.99913	--	0.290906	0.7034	0.99913	--	-0.469352	0.57645	0.99913	--	-0.0466888	0.95385	0.99913	--	cytokinin-O-glucosyltransferase 3, putative, expressed
LOC_Os10g14180	12.5825	10.0106	15.1261	5.46049	12.3496	37.8884	25.3134	2.21268	0.0269533	0.97065	0.99913	--	-1.92022	0.02565	0.646572	down	-0.742861	0.3347	0.99913	--	1.30324	0.1288	0.99913	--	2.4806	0.006	0.343522	up	1.20431	0.1128	0.99913	--	0.329885	0.65235	0.99913	--	-0.265622	0.7202	0.99913	--	-1.61729	0.0635	0.950682	--	-1.03544	0.1879	0.99913	--	expressed protein
LOC_Os10g19980	0	0	0.148424	0	0.91942	0.321206	0	0.302521	-Inf	0.02685	0.655358	down	-Inf	1	1	--	Inf	1	1	--	-Inf	1	1	--	1.60369	0.4358	0.99913	--	0	1	1	--	0	1	1	--	-Inf	1	1	--	1.51723	0.4993	0.99913	--	Inf	0.0263	0.653152	up	conserved hypothetical protein
LOC_Os10g20610	0.77535	7.82286	2.17528	0.0482362	5.03597	2.42792	2.10524	0.103228	-2.69935	0.02395	0.63262	down	1.68798	0.046	0.835735	up	0.0472222	0.9565	0.99913	--	-1.09765	1	1	--	5.60836	0.061	0.935439	--	4.00666	0.2151	0.99913	--	-3.33478	0.0091	0.412535	down	-1.48828	0.17035	0.99913	--	1.05255	0.2242	0.99913	--	1.25829	0.1499	0.99913	--	laccase-15 precursor, putative, expressed
LOC_Os10g20890	1.18549	0.401104	0.126222	0	0.468021	0	0	0.718631	1.34084	0.5058	0.99913	--	Inf	1	1	--	Inf	1	1	--	-Inf	0.03055	0.694062	down	-0.618678	0.7302	0.99913	--	Inf	0.01335	0.480668	up	1.56343	0.47555	0.99913	--	3.23144	0.2975	0.99913	--	Inf	1	1	--	Inf	1	1	--	LTPL137 - Protease inhibitor/seed storage/LTP family protein precursor, expressed
LOC_Os10g21398	0.437254	0	1.53274	0	1.00638	0.567278	0	0.278772	-1.20264	0.60575	0.99913	--	-Inf	0.10885	0.99913	--	Inf	0.02495	0.638877	up	-Inf	1	1	--	1.85202	0.5252	0.99913	--	Inf	1	1	--	Inf	1	1	--	-1.80957	0.41905	0.99913	--	0.82705	0.72555	0.99913	--	Inf	0.09095	0.99913	--	NADPH-dependent oxidoreductase, putative, expressed
LOC_Os10g21784	0	0.356108	0	1.04802	0	0.0870432	0.640302	0.958402	0	1	1	--	2.03251	1	1	--	-Inf	0.0159	0.521971	down	0.128969	0.9331	0.99913	--	-Inf	0.009	0.410878	down	-Inf	0.0088	0.406977	down	-Inf	1	1	--	0	1	1	--	-Inf	1	1	--	-Inf	0.0159	0.521971	down	expressed protein
LOC_Os10g25040	8.96153	6.39442	4.65434	16.1024	4.05681	1.18005	1.22164	2.94779	1.1434	0.1648	0.99913	--	2.43796	0.03235	0.713668	up	1.92975	0.0816	0.99913	--	2.44957	0.0062	0.34613	up	0.460714	0.60755	0.99913	--	-0.845455	0.2588	0.99913	--	0.486931	0.5297	0.99913	--	0.945169	0.2568	0.99913	--	1.78149	0.10195	0.99913	--	1.73152	0.1096	0.99913	--	red chlorophyll catabolite reductase, putative, expressed
LOC_Os10g25400	1.95798	26.6473	3.93373	1.6233	1.58979	8.11938	3.6713	1.83256	0.300526	0.7668	0.99913	--	1.71455	0.0374	0.761821	up	0.0996059	0.9142	0.99913	--	-0.174938	0.87295	0.99913	--	-0.205024	0.8339	0.99913	--	0.27044	0.81265	0.99913	--	-3.76655	0.0005	0.083693	down	-1.00653	0.29655	0.99913	--	-2.35253	0.0197	0.580109	down	-1.20745	0.2036	0.99913	--	GDSL-like lipase/acylhydrolase, putative, expressed
LOC_Os10g25850	0.35276	0.154612	0.859492	0	3.07276	2.45106	3.76215	1.97554	-3.12278	0.2044	0.99913	--	-3.98667	0.26435	0.99913	--	-2.13	0.16635	0.99913	--	-Inf	0.00605	0.344075	down	0.637287	0.64755	0.99913	--	Inf	1	1	--	1.19003	1	1	--	-1.2848	0.5399	0.99913	--	0.326132	0.8052	0.99913	--	-0.29202	0.8045	0.99913	--	nuclear transcription factor Y subunit, putative, expressed
LOC_Os10g26940	1.08445	6.30942	18.9593	1.00074	2.5719	3.01562	75.8448	0.146913	-1.24587	0.37765	0.99913	--	1.06505	0.3573	0.99913	--	-2.00015	0.01405	0.493343	down	2.76804	0.2951	0.99913	--	4.1298	0.22155	0.99913	--	0.115889	0.94245	0.99913	--	-2.54054	0.09075	0.99913	--	-4.12787	0.0268	0.655358	down	-0.229621	0.84985	0.99913	--	-4.88214	0.00065	0.0971866	down	BURP domain containing protein, expressed
LOC_Os10g29640	0	0	0.0907266	0	1.01374	1.04474	0.659366	0.1027	-Inf	0.01295	0.475403	down	-Inf	0.0115	0.452354	down	-2.86148	0.3151	0.99913	--	-Inf	1	1	--	3.30318	0.2982	0.99913	--	0	1	1	--	0	1	1	--	-Inf	1	1	--	-0.0434567	0.9478	0.99913	--	0.620531	0.69075	0.99913	--	expressed protein
LOC_Os10g29870	0.446703	0	0.286363	1.42211	1.73048	1.58175	0.565915	3.15889	-1.95379	0.4111	0.99913	--	-Inf	0.02925	0.680283	down	-0.982741	0.66155	0.99913	--	-1.15138	0.5681	0.99913	--	-0.868244	0.61295	0.99913	--	-1.67065	0.53315	0.99913	--	Inf	1	1	--	0.641471	1	1	--	0.12965	0.90875	0.99913	--	1.61252	0.43995	0.99913	--	expressed protein
LOC_Os10g32980	43.9358	13.5179	18.8076	50.2521	36.2607	4.09833	12.1358	38.6664	0.276991	0.7374	0.99913	--	1.72177	0.0234	0.629072	up	0.632048	0.3913	0.99913	--	0.378103	0.6518	0.99913	--	-0.0926759	0.90575	0.99913	--	-0.193788	0.82945	0.99913	--	1.70052	0.04955	0.861009	up	1.22408	0.1386	0.99913	--	3.1453	0.00045	0.0784097	up	1.57914	0.0471	0.843179	up	CESA7 - cellulose synthase, expressed
LOC_Os10g33370	22.0718	4.26184	5.67236	2.70991	18.5166	5.50791	1.66463	17.7724	0.253383	0.7406	0.99913	--	-0.370027	0.6513	0.99913	--	1.76875	0.07295	0.99913	--	-2.71332	0.0033	0.251086	down	0.0591825	0.9365	0.99913	--	3.02589	0.0018	0.177553	up	2.37266	0.0045	0.296575	up	1.96018	0.02085	0.594562	up	1.74924	0.03425	0.731516	up	3.47555	0.00135	0.15046	up	3-ketoacyl-CoA synthase precursor, putative, expressed
LOC_Os10g33520	12.6583	0.696525	2.57061	0.789766	0.7836	0.575882	1.41108	2.13954	4.01382	0.0039	0.27448	up	0.274401	0.8207	0.99913	--	0.865314	0.3687	0.99913	--	-1.43781	0.17755	0.99913	--	-1.44911	0.18095	0.99913	--	4.00251	0.0027	0.224552	up	4.18376	0.0027	0.224552	up	2.2999	0.01085	0.443181	up	0.444344	0.7111	0.99913	--	-0.848605	0.4513	0.99913	--	alcohol oxidase, putative, expressed
LOC_Os10g34480	108.459	4.18125	7.0622	1.78562	5.45833	3.10649	2.52628	4.72729	4.31254	0.0014	0.153277	up	0.428649	0.7036	0.99913	--	1.48311	0.21415	0.99913	--	-1.40459	0.4032	0.99913	--	0.207445	0.87345	0.99913	--	5.92458	0.00675	0.359904	up	4.69707	0.00065	0.0971866	up	3.94089	0.00045	0.0784097	up	0.813173	0.48615	0.99913	--	1.11145	0.3867	0.99913	--	cytochrome P450, putative, expressed
LOC_Os10g36626	0.702357	0.459711	1.5884	1.66577	0.730232	0.509237	0	1.99197	-0.0561503	0.8872	0.99913	--	-0.14761	1	1	--	Inf	0.01165	0.455364	up	-0.258009	0.879	0.99913	--	-1.44777	0.4928	0.99913	--	-1.24591	0.54045	0.99913	--	0.611477	0.75905	0.99913	--	-1.1773	0.5581	0.99913	--	0.520017	0.8111	0.99913	--	Inf	0.07905	0.99913	--	expressed protein
LOC_Os10g36960	2.05906	8.06979	2.09233	1.89647	1.86048	1.63638	0.389591	1.96182	0.146312	0.88525	0.99913	--	2.30203	0.0468	0.841558	up	2.42508	0.0972	0.99913	--	-0.0488719	0.96065	0.99913	--	-0.07652	0.93975	0.99913	--	0.118664	0.9083	0.99913	--	-1.97055	0.0407	0.791097	down	-0.023128	0.98355	0.99913	--	0.185167	0.8704	0.99913	--	2.25564	0.11405	0.99913	--	transposon protein, putative, unclassified, expressed
LOC_Os10g39210	0	0.68669	0	0	0.13519	0	0	0	-Inf	1	1	--	Inf	0.02465	0.636806	up	0	1	1	--	0	1	1	--	Inf	1	1	--	0	1	1	--	-Inf	0.0267	0.655072	down	0	1	1	--	Inf	1	1	--	Inf	1	1	--	heavy metal-associated domain containing protein, expressed
LOC_Os10g40230	1.32408	0	0.137018	0.18109	0	0	0.134014	0.602591	Inf	0.01335	0.480668	up	0	1	1	--	0.0319876	1	1	--	-1.73447	0.52885	0.99913	--	-Inf	0.08565	0.99913	--	2.87021	0.3126	0.99913	--	Inf	0.01335	0.480668	up	3.27255	0.2971	0.99913	--	0	1	1	--	-Inf	1	1	--	expressed protein
LOC_Os10g41330	1.58298	2.96379	3.66383	1.83866	11.2752	6.19377	4.42279	1.61863	-2.83243	0.00615	0.345524	down	-1.06337	0.2619	0.99913	--	-0.271605	0.76475	0.99913	--	0.183877	0.8506	0.99913	--	2.8003	0.0055	0.328653	up	-0.216008	0.82765	0.99913	--	-0.904799	0.38725	0.99913	--	-1.21071	0.2094	0.99913	--	0.864258	0.2719	0.99913	--	1.35012	0.1101	0.99913	--	AP2 domain containing protein, expressed
LOC_Os11g01790	1.05366	0	0.160118	0.203897	0	0.116982	0.164405	0.262138	Inf	0.0001	0.0350373	up	-Inf	1	1	--	-0.0381161	1	1	--	-0.362486	1	1	--	-Inf	1	1	--	2.3695	0.13	0.99913	--	Inf	0.0001	0.0350373	up	2.71821	0.11035	0.99913	--	-Inf	1	1	--	-Inf	1	1	--	protein phosphatase 2c, putative, expressed
LOC_Os11g02220	0	0	0	0	1.34728	1.21984	0.111723	0.999079	-Inf	0.0099	0.425558	down	-Inf	0.0115	0.452354	down	-Inf	1	1	--	-Inf	0.01465	0.501889	down	0.431383	0.7897	0.99913	--	0	1	1	--	0	1	1	--	0	1	1	--	0.143362	0.9314	0.99913	--	3.59206	0.2864	0.99913	--	retrotransposon protein, putative, SINE subclass
LOC_Os11g02369	6374.92	304.717	885.887	1724.73	1620.5	182.118	294.586	2279.89	1.97597	0.03145	0.704754	up	0.742598	0.3518	0.99913	--	1.58843	0.03685	0.757022	up	-0.402594	0.6114	0.99913	--	-0.492525	0.53345	0.99913	--	1.88604	0.0396	0.780759	up	4.38686	5e-05	0.0216929	up	2.84721	0.0024	0.210098	up	3.15349	0.00075	0.10571	up	2.45968	0.0037	0.26685	up	LTPL7 - Protease inhibitor/seed storage/LTP family protein precursor, expressed
LOC_Os11g02720	0.561913	0.76271	1.5727	0.285069	17.743	23.4704	14.776	6.68434	-4.98076	0.0249	0.63886	down	-4.94356	0.0191	0.571187	down	-3.23194	0.01085	0.443181	down	-4.5514	0.04865	0.854441	down	1.40839	0.1128	0.99913	--	0.979034	0.6002	0.99913	--	-0.440787	0.7823	0.99913	--	-1.48482	0.3016	0.99913	--	-0.403594	0.60365	0.99913	--	0.263997	0.7479	0.99913	--	expressed protein
LOC_Os11g03450	0	0.449106	2.17235	1.43355	1.67121	2.5811	2.28508	1.54593	-Inf	0.02685	0.655358	down	-2.52286	0.32955	0.99913	--	-0.0729852	0.9314	0.99913	--	-0.10889	0.89505	0.99913	--	0.112418	0.90745	0.99913	--	-Inf	0.0813	0.99913	--	-Inf	1	1	--	-Inf	0.0177	0.551394	down	-0.62709	0.7026	0.99913	--	-0.451347	0.78365	0.99913	--	expressed protein
LOC_Os11g04104	14.2944	43.0695	8.17784	21.3311	14.971	14.1404	6.36248	19.0337	-0.0667282	0.93595	0.99913	--	1.60684	0.0462	0.837176	up	0.362129	0.67605	0.99913	--	0.164399	0.8383	0.99913	--	-0.346386	0.6822	0.99913	--	-0.577513	0.4609	0.99913	--	-1.59122	0.0612	0.936608	--	0.805654	0.33425	0.99913	--	0.0823516	0.91515	0.99913	--	1.23451	0.1629	0.99913	--	major facilitator superfamily antiporter, putative, expressed
LOC_Os11g04935	0.155177	0.627658	0.48904	0.801737	0.48622	0	0.322605	0.339539	-1.64769	1	1	--	Inf	0.02465	0.636806	up	0.600183	1	1	--	1.23955	0.5428	0.99913	--	0.518031	1	1	--	-2.36921	0.33935	0.99913	--	-2.01606	0.37835	0.99913	--	-1.65603	1	1	--	Inf	1	1	--	0.59184	1	1	--	GIY-YIG catalytic domain containing protein, putative, expressed
LOC_Os11g05470	0	0	0.443525	0.454654	0.739396	0.326403	0.34355	0.704035	-Inf	0.0108	0.442069	down	-Inf	1	1	--	0.368496	1	1	--	-0.630879	0.696	0.99913	--	0.0707001	0.9403	0.99913	--	-Inf	1	1	--	0	1	1	--	-Inf	1	1	--	1.1797	0.5503	0.99913	--	1.10583	0.5016	0.99913	--	RCN1 Centroradialis-like1 homogous to TFL1 gene; contains Pfam profile PF01161: Phosphatidylethanolamine-binding protein, expressed
LOC_Os11g06770	0.0419724	8.53197	0.625247	0.127375	0.137049	0.847926	0.299629	0.361947	-1.70718	1	1	--	3.33087	0.0053	0.322489	up	1.06125	0.4159	0.99913	--	-1.50669	1	1	--	-1.40109	1	1	--	-1.60157	1	1	--	-7.6673	0.2107	0.99913	--	-3.89692	0.2135	0.99913	--	-2.62925	0.10465	0.99913	--	-1.12849	1	1	--	ethylene-responsive transcription factor ERF110, putative, expressed
LOC_Os11g06980	83.5194	32.6005	47.0335	6.82005	54.6775	18.7745	52.8109	25.5973	0.611164	0.4457	0.99913	--	0.796118	0.29505	0.99913	--	-0.167147	0.81985	0.99913	--	-1.90813	0.0243	0.636806	down	1.09496	0.16325	0.99913	--	3.61426	0.00015	0.044075	up	1.35722	0.09685	0.99913	--	0.828422	0.30425	0.99913	--	1.54217	0.04475	0.825614	up	0.0501108	0.94425	0.99913	--	BURP domain containing protein, expressed
LOC_Os11g13750	13.1259	6.69021	13.4448	6.40393	7.45272	1.37623	2.32809	5.14872	0.816576	0.4128	0.99913	--	2.28133	0.1236	0.99913	--	2.52983	0.0326	0.714685	up	0.314744	0.75525	0.99913	--	0.533553	0.60525	0.99913	--	1.03539	0.28885	0.99913	--	0.972292	0.32715	0.99913	--	-0.034632	0.96775	0.99913	--	2.43705	0.1059	0.99913	--	1.67862	0.1473	0.99913	--	expressed protein
LOC_Os11g16260	0.813638	7.29744	0.935251	0	2.78892	1.33526	0.507813	0	-1.77725	0.10525	0.99913	--	2.45026	0.01535	0.513846	up	0.881057	0.46615	0.99913	--	0	1	1	--	Inf	5e-05	0.0216929	up	Inf	0.0001	0.0350373	up	-3.16493	0.01015	0.430556	down	-0.200967	0.86715	0.99913	--	1.06258	0.2743	0.99913	--	2.45734	0.03205	0.710737	up	laccase precursor protein, putative, expressed
LOC_Os11g18570	155.48	60.5276	81.764	53.6802	91.7164	30.6373	47.375	162.059	0.761477	0.31055	0.99913	--	0.982306	0.1953	0.99913	--	0.78734	0.2864	0.99913	--	-1.59406	0.0431	0.8112	down	-0.821265	0.2779	0.99913	--	1.53427	0.0517	0.876541	--	1.36106	0.0797	0.99913	--	0.92719	0.2212	0.99913	--	1.58189	0.03885	0.774675	up	0.953053	0.19885	0.99913	--	cytochrome P450, putative, expressed
LOC_Os11g18730	48.8442	15.887	6.6182	2.66456	15.809	9.21531	6.77102	3.90215	1.62744	0.04275	0.808163	up	0.78574	0.30265	0.99913	--	-0.0329355	0.96605	0.99913	--	-0.550373	0.5329	0.99913	--	2.01841	0.0139	0.490381	up	4.19622	0.0001	0.0350373	up	1.62034	0.04445	0.822971	up	2.88368	0.0008	0.110224	up	0.778645	0.3047	0.99913	--	1.2233	0.10625	0.99913	--	glycosyl hydrolase family 3 protein, putative, expressed
LOC_Os11g20080	0.866611	0	0.0370511	0	0	0	0.0394404	0	Inf	0.00415	0.284079	up	0	1	1	--	-0.0901592	1	1	--	0	1	1	--	0	1	1	--	Inf	0.00415	0.284079	up	Inf	0.00415	0.284079	up	4.5478	0.2655	0.99913	--	0	1	1	--	-Inf	1	1	--	O-methyltransferase, putative, expressed
LOC_Os11g26190	16.2208	0.438535	2.44071	0.382838	2.90053	0.230075	0.672476	1.73721	2.48346	0.02745	0.662345	up	0.930586	1	1	--	1.85975	0.2116	0.99913	--	-2.18197	0.2721	0.99913	--	0.739542	0.54075	0.99913	--	5.40497	0.1585	0.99913	--	5.20901	0.05375	0.888798	--	2.73247	0.01905	0.570424	up	3.65614	0.19855	0.99913	--	2.10876	0.16385	0.99913	--	RALFL23 - Rapid ALkalinization Factor RALF family protein precursor, expressed
LOC_Os11g27264	12.3403	0.623729	0.685409	0.252294	2.21672	0.302026	0.389589	1.34007	2.47688	0.0256	0.646206	up	1.04625	0.47265	0.99913	--	0.815013	0.5864	0.99913	--	-2.40913	0.10735	0.99913	--	0.72612	0.53645	0.99913	--	5.61213	0.02895	0.679134	up	4.30632	0.0109	0.443854	up	4.17027	0.01225	0.465864	up	2.87568	0.06635	0.965974	--	2.50841	0.0827	0.99913	--	OsSCP60 - Putative Serine Carboxypeptidase homologue, expressed
LOC_Os11g29100	0	0	0.206723	0.572695	0.16481	0.143135	0	0	-Inf	1	1	--	-Inf	1	1	--	Inf	1	1	--	Inf	0.0202	0.587089	up	Inf	1	1	--	-Inf	0.02	0.585246	down	0	1	1	--	-Inf	1	1	--	0.203427	1	1	--	Inf	1	1	--	expressed protein
LOC_Os11g30560	33.7717	17.3361	21.1272	3.18842	8.62866	4.68991	11.4928	11.6194	1.96861	0.01795	0.554351	up	1.88615	0.03715	0.75989	up	0.878368	0.244	0.99913	--	-1.86562	0.0287	0.6761	down	-0.429328	0.5864	0.99913	--	3.4049	0.0005	0.083693	up	0.96204	0.2053	0.99913	--	0.676718	0.37115	0.99913	--	0.879577	0.32375	0.99913	--	-0.413524	0.59665	0.99913	--	dehydrogenase/reductase, putative, expressed
LOC_Os11g31770	0.568373	0.331387	0.614055	0.265034	2.9207	2.46185	2.05994	1.62595	-2.3614	0.06475	0.957198	--	-2.89315	0.03395	0.728258	down	-1.74616	0.1074	0.99913	--	-2.61703	0.0591	0.923932	--	0.845033	0.42675	0.99913	--	1.10066	0.42425	0.99913	--	0.778323	0.56665	0.99913	--	-0.11153	0.92685	0.99913	--	0.246571	0.7825	0.99913	--	0.503713	0.5929	0.99913	--	expressed protein
LOC_Os11g31820	0.163943	0.0338612	0.269931	0	1.38276	1.24436	0.796016	0.79506	-3.07628	0.0815	0.99913	--	-5.19963	0.24395	0.99913	--	-1.5602	0.28655	0.99913	--	-Inf	5e-05	0.0216929	down	0.798411	0.5175	0.99913	--	Inf	1	1	--	2.27549	1	1	--	-0.719396	1	1	--	0.152141	0.90715	0.99913	--	0.796678	0.5276	0.99913	--	expressed protein
LOC_Os11g31850	0.561581	0	0.385177	0	0.456507	0.133888	0.912924	1.26996	0.298856	0.85225	0.99913	--	-Inf	1	1	--	-1.24497	0.5368	0.99913	--	-Inf	0.0117	0.455851	down	-1.47608	0.48535	0.99913	--	Inf	0.07735	0.99913	--	Inf	0.07735	0.99913	--	0.543972	0.8037	0.99913	--	1.76961	1	1	--	-0.999858	0.66355	0.99913	--	expressed protein
LOC_Os11g32820	0	0.229061	0.302926	0	37.1375	40.8372	31.9231	32.8318	-Inf	5e-05	0.0216929	down	-7.47801	0.2427	0.99913	--	-6.71949	0.22775	0.99913	--	-Inf	5e-05	0.0216929	down	0.177779	0.8228	0.99913	--	0	1	1	--	-Inf	1	1	--	-Inf	1	1	--	-0.137008	0.86445	0.99913	--	0.218274	0.78375	0.99913	--	expressed protein
LOC_Os11g32890	0	0.573185	0.0998014	12.7168	0	0.38093	0.0559657	3.47203	0	1	1	--	0.589472	0.6974	0.99913	--	0.834518	1	1	--	1.87289	0.0479	0.849333	up	-Inf	0.00025	0.0580581	down	-Inf	5e-05	0.0216929	down	-Inf	0.0138	0.488658	down	-Inf	1	1	--	-Inf	1	1	--	-Inf	1	1	--	expressed protein
LOC_Os11g33270	16.4037	4.70551	0.885229	3.90138	46.7401	5.41955	2.1674	2.97749	-1.51064	0.0463	0.837764	down	-0.203823	0.82975	0.99913	--	-1.29184	0.2498	0.99913	--	0.389888	0.6858	0.99913	--	3.97249	0.0006	0.0929547	up	2.07197	0.0174	0.546519	up	1.8016	0.03795	0.766354	up	4.21183	0.0019	0.183564	up	3.10841	0.00105	0.130005	up	4.43062	0.00035	0.0689435	up	glycosyl hydrolases family 16, putative, expressed
LOC_Os11g35540	0	0	0.0176728	0	0.370896	2.18705	1.09996	0.0389674	-Inf	1	1	--	-Inf	5e-05	0.0216929	down	-5.95978	0.24545	0.99913	--	-Inf	1	1	--	3.25067	1	1	--	0	1	1	--	0	1	1	--	-Inf	1	1	--	-2.5599	0.08475	0.99913	--	-1.56837	0.249	0.99913	--	expressed protein
LOC_Os11g35710	35.9686	0.240583	0.55718	0.230699	1.82207	0.226128	0.160511	1.41539	4.30309	0.00055	0.0878238	up	0.0893917	1	1	--	1.79547	0.21925	0.99913	--	-2.61712	0.0833	0.99913	--	0.364373	0.7231	0.99913	--	7.28459	0.0242	0.635909	up	7.22406	0.02215	0.612683	up	6.01245	0.0005	0.083693	up	3.01036	0.05965	0.927058	--	3.50483	0.04405	0.819995	up	cycloartenol synthase, putative, expressed
LOC_Os11g41610	0	152.364	448.027	370.213	291.292	44.0084	207.556	152.075	-Inf	0.0148	0.503711	down	1.79167	0.51925	0.99913	--	1.11008	0.5103	0.99913	--	1.28358	0.5234	0.99913	--	0.937684	0.6508	0.99913	--	-Inf	0.01635	0.52973	down	-Inf	0.08005	0.99913	--	-Inf	0.0207	0.592722	down	2.72661	0.32205	0.99913	--	0.488962	0.76275	0.99913	--	40S ribosomal protein S29, putative, expressed
LOC_Os11g42200	16.0422	85.4318	13.6036	0.938442	51.3601	46.5667	10.1956	3.02597	-1.67877	0.04195	0.800126	down	0.875475	0.243	0.99913	--	0.416054	0.5804	0.99913	--	-1.68906	0.129	0.99913	--	4.08518	0.00065	0.0971866	up	4.09546	0.0035	0.259261	up	-2.4129	0.00335	0.252908	down	0.23788	0.75225	0.99913	--	0.141349	0.851	0.99913	--	2.33271	0.00595	0.341734	up	laccase precursor protein, putative, expressed
LOC_Os11g42220	18.0846	0.0979792	0.17003	0.19105	5.06839	0.208679	0.365504	2.23766	1.83517	0.02595	0.649582	up	-1.09074	1	1	--	-1.10409	1	1	--	-3.54996	0.04195	0.800126	down	1.17954	0.2094	0.99913	--	6.56467	0.03115	0.701024	up	7.52807	0.16375	0.99913	--	6.73283	0.03535	0.741848	up	4.60217	0.02445	0.636806	up	3.79357	0.02725	0.660254	up	laccase precursor protein, putative, expressed
LOC_Os11g42240	0.609694	0	0	0.0633961	0	0	0	0.0531542	Inf	0.0002	0.0516552	up	0	1	1	--	0	1	1	--	0.25421	1	1	--	-Inf	1	1	--	3.26562	0.22255	0.99913	--	Inf	0.0002	0.0516552	up	Inf	0.0002	0.0516552	up	0	1	1	--	0	1	1	--	OsFBX431 - F-box domain containing protein, expressed
LOC_Os11g42500	404.815	25.1159	55.3058	16.8954	200.392	7.85118	48.4583	132.758	1.01444	0.29155	0.99913	--	1.67762	0.0579	0.916508	--	0.190687	0.80005	0.99913	--	-2.9741	0.00115	0.137254	down	0.594023	0.48195	0.99913	--	4.58256	5e-05	0.0216929	up	4.01059	0.00025	0.0580581	up	2.87176	0.00395	0.276762	up	4.67377	0.0002	0.0516552	up	2.04801	0.02105	0.597342	up	dirigent, putative, expressed
LOC_Os11g42550	139.213	9.19865	12.2901	2.30608	97.0351	3.74973	9.37106	52.026	0.520716	0.51395	0.99913	--	1.29464	0.17685	0.99913	--	0.391216	0.6283	0.99913	--	-4.49572	0.00245	0.212622	down	0.899276	0.25625	0.99913	--	5.91571	0.0003	0.0633797	up	3.91973	5e-05	0.0216929	up	3.50172	0.00025	0.0580581	up	4.69365	0.0001	0.0350373	up	3.37222	0.0002	0.0516552	up	dirigent, putative, expressed
LOC_Os11g42570	0	0	0	0	0.48467	2.71587	0	0.910998	-Inf	1	1	--	-Inf	0.0239	0.63259	down	0	1	1	--	-Inf	0.11115	0.99913	--	-0.910444	0.6838	0.99913	--	0	1	1	--	0	1	1	--	0	1	1	--	-2.48634	0.35075	0.99913	--	Inf	1	1	--	NBS-LRR type disease resistance protein, putative, expressed
LOC_Os11g45060	1.1452	0.925346	1.05912	0.368812	1.95876	4.49252	2.61552	0.365834	-0.774343	0.4552	0.99913	--	-2.27946	0.021	0.596562	down	-1.30423	0.18285	0.99913	--	0.0116958	1	1	--	2.42068	0.10105	0.99913	--	1.63464	0.22735	0.99913	--	0.307535	0.7551	0.99913	--	0.112736	0.90955	0.99913	--	-1.19758	0.20755	0.99913	--	-0.417154	0.6683	0.99913	--	NB-ARC domain containing protein, expressed
LOC_Os11g45190	0.555986	0.517388	0.453796	0.0792387	2.33756	3.96482	1.97641	0.194063	-2.07188	0.0663	0.965632	--	-2.93794	0.01535	0.513846	down	-2.12277	0.0549	0.89604	--	-1.29225	1	1	--	3.59041	0.03505	0.739254	up	2.81077	1	1	--	0.103803	1	1	--	0.293006	1	1	--	-0.762249	0.3789	0.99913	--	0.242123	0.7811	0.99913	--	NB-ARC domain containing protein, expressed
LOC_Os11g45990	3.12277	0.3317	1.43447	0.194428	0.581494	0.409233	0.13311	0.0197317	2.42499	0.03705	0.75907	up	-0.303044	1	1	--	3.42983	0.05335	0.886662	--	3.30065	1	1	--	4.88118	0.25315	0.99913	--	4.00552	0.02985	0.68651	up	3.23488	0.04185	0.799501	up	1.12231	0.2555	0.99913	--	0.50684	0.71895	0.99913	--	2.12715	0.1679	0.99913	--	von Willebrand factor type A domain containing protein, putative, expressed
LOC_Os11g47700	0	0.937964	0	0	0.54151	0	0.155867	0	-Inf	1	1	--	Inf	0.02465	0.636806	up	-Inf	1	1	--	0	1	1	--	Inf	1	1	--	0	1	1	--	-Inf	0.0267	0.655072	down	0	1	1	--	Inf	1	1	--	1.79668	1	1	--	zinc finger, C3HC4 type domain containing protein, expressed
LOC_Os12g01750	1.5976	0	3.57951	2.48498	0	1.16603	0	1.35138	Inf	0.0921	0.99913	--	-Inf	0.10885	0.99913	--	Inf	0.02495	0.638877	up	0.878798	0.7282	0.99913	--	-Inf	0.11115	0.99913	--	-0.637328	0.7661	0.99913	--	Inf	0.0921	0.99913	--	-1.16385	0.57005	0.99913	--	-Inf	0.10885	0.99913	--	0	1	1	--	zinc finger, C3HC4 type domain containing protein, expressed
LOC_Os12g02170	0	0	0	0	0.666239	1.13606	0.162911	0.180889	-Inf	0.0099	0.425558	down	-Inf	0.0058	0.337915	down	-Inf	1	1	--	-Inf	1	1	--	1.88094	0.3914	0.99913	--	0	1	1	--	0	1	1	--	0	1	1	--	-0.769932	0.64605	0.99913	--	2.03196	0.35255	0.99913	--	retrotransposon protein, putative, SINE subclass, expressed
LOC_Os12g02300	11.6052	0.654766	0.384156	0.621241	1.51242	0	0.117694	1.57894	2.93984	0.01315	0.478763	up	Inf	0.01115	0.447529	up	1.70665	1	1	--	-1.34573	0.3418	0.99913	--	-0.0620966	0.9576	0.99913	--	4.22347	0.0278	0.666321	up	4.14765	0.0268	0.655358	up	4.91694	0.0411	0.79442	up	Inf	0.00015	0.044075	up	3.68374	0.2293	0.99913	--	LTPL26 - Protease inhibitor/seed storage/LTP family protein precursor, expressed
LOC_Os12g05210	0.438046	44.9772	8.05383	11.0621	0.899944	14.3483	4.58142	9.04413	-1.03875	0.5067	0.99913	--	1.64832	0.0404	0.788105	up	0.813878	0.3973	0.99913	--	0.290576	0.75465	0.99913	--	-3.32908	0.04275	0.808163	down	-4.6584	0.03455	0.734263	down	-6.68197	0.03425	0.731516	down	-4.20052	0.03565	0.745031	down	-3.9949	0.0286	0.675	down	-2.34789	0.105	0.99913	--	expressed protein
LOC_Os12g07030	0.455213	13.8806	2.36912	1.22846	0.513095	2.46957	1.56308	0.493004	-0.172683	1	1	--	2.49073	0.00615	0.345524	up	0.599958	0.52555	0.99913	--	1.31718	0.29285	0.99913	--	0.057628	1	1	--	-1.43223	0.3363	0.99913	--	-4.93038	0.01225	0.465864	down	-2.37974	0.0939	0.99913	--	-2.26696	0.04455	0.823985	down	-1.6071	0.15355	0.99913	--	expressed protein
LOC_Os12g07160	8.07685	2.70262	2.75304	1.89731	2.08212	1.42822	2.84888	2.72099	1.95574	0.03075	0.696487	up	0.920144	0.3596	0.99913	--	-0.0493723	0.9586	0.99913	--	-0.520171	0.54325	0.99913	--	-0.386079	0.64935	0.99913	--	2.08983	0.02425	0.636505	up	1.57943	0.08045	0.99913	--	1.55277	0.0764	0.99913	--	0.543834	0.58595	0.99913	--	-0.452346	0.6178	0.99913	--
LOC_Os12g08720	5.96857	0.458966	0.307113	0.23085	1.49686	0.135684	0.158106	0.814635	1.99544	0.03665	0.75499	up	1.75813	1	1	--	0.957881	1	1	--	-1.8192	0.2124	0.99913	--	0.877716	0.42295	0.99913	--	4.69236	0.03145	0.704754	up	3.70093	0.0274	0.661852	up	4.28054	0.02505	0.640115	up	3.46362	0.0639	0.952315	--	3.24298	0.0677	0.973467	--	H-BTB8 - Bric-a-Brac, TramtraWT, Broad Complex BTB domain with H family conserved sequence, expressed
LOC_Os12g12470	16.9755	0.749158	0.428772	2.20988	2.65081	0.65918	0.379982	2.54965	2.67895	0.00815	0.39178	up	0.184596	0.8904	0.99913	--	0.174279	1	1	--	-0.206332	0.836	0.99913	--	0.0561318	0.95435	0.99913	--	2.94141	0.00375	0.268661	up	4.50204	0.0012	0.140346	up	5.3071	0.0191	0.571187	up	2.00769	0.15585	0.99913	--	2.80243	0.0732	0.99913	--	NADP-dependent oxidoreductase, putative, expressed
LOC_Os12g13445	0	0.13494	0	0	5.21356	2.84724	5.3735	3.26768	-Inf	0.0001	0.0350373	down	-4.39918	0.24485	0.99913	--	-Inf	0.0001	0.0350373	down	-Inf	0.00025	0.0580581	down	0.674002	0.5868	0.99913	--	0	1	1	--	-Inf	1	1	--	0	1	1	--	0.872703	0.4805	0.99913	--	-0.0435938	0.9708	0.99913	--	expressed protein
LOC_Os12g13450	0	0	0	0	3.82421	4.36138	3.7591	3.85876	-Inf	5e-05	0.0216929	down	-Inf	5e-05	0.0216929	down	-Inf	5e-05	0.0216929	down	-Inf	5e-05	0.0216929	down	-0.0129744	0.98995	0.99913	--	0	1	1	--	0	1	1	--	0	1	1	--	-0.189624	0.84945	0.99913	--	0.0247751	0.98195	0.99913	--	retrotransposon protein, putative, unclassified, expressed
LOC_Os12g13910	3.81915	23.9473	33.0504	20.5425	5.71276	12.4155	9.41814	16.015	-0.580935	0.50215	0.99913	--	0.947718	0.2111	0.99913	--	1.81115	0.0181	0.556418	up	0.359182	0.63315	0.99913	--	-1.48717	0.06755	0.972558	--	-2.42728	0.0093	0.416226	down	-2.64854	0.0053	0.322489	down	-3.11334	0.00155	0.162933	down	-1.11989	0.1606	0.99913	--	-0.721256	0.34715	0.99913	--	expressed protein
LOC_Os12g14440	18.2613	31.5587	70.2243	17.2301	4.10532	18.9512	13.5256	2.36022	2.15322	0.02595	0.649582	up	0.735746	0.35505	0.99913	--	2.37628	0.00445	0.294914	up	2.86793	0.01805	0.555761	up	0.798571	0.4694	0.99913	--	0.0838582	0.92015	0.99913	--	-0.789251	0.31395	0.99913	--	-1.94318	0.0191	0.571187	down	-2.20672	0.02565	0.646572	down	-1.72013	0.0674	0.971815	--	Jacalin-like lectin domain containing protein, putative, expressed
LOC_Os12g14870	1.04999	0	0.471529	1.0239	0.709888	0.987538	0.24241	1.70811	0.56472	0.7505	0.99913	--	-Inf	0.01315	0.478763	down	0.959895	1	1	--	-0.738328	0.64185	0.99913	--	-1.26674	0.45295	0.99913	--	0.0363073	0.93495	0.99913	--	Inf	0.01335	0.480668	up	1.15496	0.56325	0.99913	--	-0.476246	0.78025	0.99913	--	1.55014	0.5081	0.99913	--	expressed protein
LOC_Os12g17600	13761.5	4162.73	2875.32	7704.13	16307.3	5050.38	3710.4	6176.53	-0.244882	5e-05	0.0216929	down	-0.278864	0.8714	0.99913	--	-0.367856	0.8576	0.99913	--	0.318835	0.87295	0.99913	--	1.40065	0.1848	0.99913	--	0.836933	0.38085	0.99913	--	1.72504	0.18695	0.99913	--	2.25885	0.15815	0.99913	--	1.69105	0.16485	0.99913	--	2.13587	0.14275	0.99913	--	ribulose bisphosphate carboxylase small chain, chloroplast precursor, putative, expressed
LOC_Os12g24310	0	0	0	0	2.5207	5.07951	3.08938	1.92806	-Inf	0.00035	0.0689435	down	-Inf	5e-05	0.0216929	down	-Inf	0.0001	0.0350373	down	-Inf	0.0001	0.0350373	down	0.386675	0.7511	0.99913	--	0	1	1	--	0	1	1	--	0	1	1	--	-1.01087	0.38075	0.99913	--	-0.293495	0.79425	0.99913	--	expressed protein
LOC_Os12g24320	27.2953	30.3531	26.6393	3.07004	3.78424	11.2391	18.3106	1.7316	2.85058	0.0026	0.220324	up	1.43331	0.05855	0.92052	--	0.540876	0.4683	0.99913	--	0.826146	0.38055	0.99913	--	1.12789	0.2492	0.99913	--	3.15232	0.00145	0.156574	up	-0.153193	0.8337	0.99913	--	0.0350967	0.96105	0.99913	--	-1.57046	0.0682	0.97656	--	-2.2746	0.0116	0.454569	down	ATPase 3, putative, expressed
LOC_Os12g26290	7.21139	32.4495	12.554	11.7818	6.26406	10.481	6.59445	8.81317	0.203178	0.8013	0.99913	--	1.63042	0.0293	0.680522	up	0.928821	0.2535	0.99913	--	0.418826	0.5911	0.99913	--	-0.492562	0.55135	0.99913	--	-0.70821	0.36965	0.99913	--	-2.16985	0.00625	0.347092	down	-0.799796	0.3087	0.99913	--	-0.742603	0.3563	0.99913	--	-0.0741538	0.9325	0.99913	--	alpha-DOX2, putative, expressed
LOC_Os12g26960	0	0.897789	0.72795	0	0	0	0.885646	0.159696	0	1	1	--	Inf	0.02465	0.636806	up	-0.28289	0.86315	0.99913	--	-Inf	1	1	--	-Inf	1	1	--	0	1	1	--	-Inf	0.0267	0.655072	down	-Inf	0.078	0.99913	--	0	1	1	--	-Inf	0.0267	0.655072	down	THION34 - Plant thionin family protein precursor, expressed
LOC_Os12g28770	12.0035	0	0.299051	1.07717	1.4647	0.0375414	0.039168	3.05736	3.03478	0.0127	0.471603	up	-Inf	1	1	--	2.93264	1	1	--	-1.50504	0.1852	0.99913	--	-1.06168	0.3454	0.99913	--	3.47814	0.0063	0.34854	up	Inf	5e-05	0.0216929	up	5.32693	0.03255	0.714685	up	5.28598	0.25135	0.99913	--	5.22479	0.25255	0.99913	--	POEI19 - Pollen Ole e I allergen and extensin family protein precursor, expressed
LOC_Os12g29160	17.9485	5.75379	9.58268	0.548177	4.72249	2.08055	1.26947	3.33656	1.92624	0.01995	0.584693	up	1.46755	0.09795	0.99913	--	2.9162	0.005	0.313197	up	-2.60565	0.02965	0.684504	down	0.501183	0.5674	0.99913	--	5.03308	0.00155	0.162933	up	1.64128	0.0471	0.843179	up	0.905361	0.23255	0.99913	--	1.18258	0.174	0.99913	--	1.89532	0.0513	0.873496	--	LTPL105 - Protease inhibitor/seed storage/LTP family protein precursor, putative, expressed
LOC_Os12g29690	0	0	0	0	1.10065	1.20856	1.32741	0.652993	-Inf	5e-05	0.0216929	down	-Inf	5e-05	0.0216929	down	-Inf	5e-05	0.0216929	down	-Inf	5e-05	0.0216929	down	0.75321	0.5124	0.99913	--	0	1	1	--	0	1	1	--	0	1	1	--	-0.134936	0.89665	0.99913	--	-0.27026	0.77655	0.99913	--	NBS-LRR disease resistance protein, putative, expressed
LOC_Os12g32610	0	0.724552	0.0765257	0.657693	0.743701	0.161344	0.163962	0.627422	-Inf	0.0061	0.344075	down	2.16695	0.3387	0.99913	--	-1.09934	1	1	--	0.0679796	0.9591	0.99913	--	0.245287	0.8792	0.99913	--	-Inf	0.00775	0.381716	down	-Inf	0.0067	0.358715	down	-Inf	1	1	--	2.20458	0.32455	0.99913	--	2.18136	0.34135	0.99913	--	expressed protein
LOC_Os12g32930	0.56471	0.291917	0.270292	0.376373	0	0	0.387931	0	Inf	0.02475	0.636806	up	Inf	1	1	--	-0.521282	1	1	--	Inf	1	1	--	0	1	1	--	0.585348	0.7352	0.99913	--	0.951952	0.66975	0.99913	--	1.06299	0.56965	0.99913	--	0	1	1	--	-Inf	1	1	--	expressed protein
LOC_Os12g34524	25.5174	8.35662	4.14017	0.861955	7.57243	6.35261	9.74005	6.63259	1.75265	0.03275	0.715825	up	0.395569	0.63045	0.99913	--	-1.23424	0.16655	0.99913	--	-2.94389	0.01525	0.511586	down	0.191184	0.8156	0.99913	--	4.88772	0.0018	0.177553	up	1.61049	0.04735	0.844852	up	2.62372	0.0048	0.306804	up	0.253405	0.75655	0.99913	--	-0.363174	0.66705	0.99913	--	peroxidase precursor, putative, expressed
LOC_Os12g35470	0	0	0.155777	0.190079	0.940803	0.506672	1.14021	2.08879	-Inf	0.0099	0.425558	down	-Inf	1	1	--	-2.87175	0.288	0.99913	--	-3.458	0.21685	0.99913	--	-1.1507	0.4168	0.99913	--	-Inf	1	1	--	0	1	1	--	-Inf	1	1	--	0.89284	0.6045	0.99913	--	-0.277337	0.8682	0.99913	--	expressed protein
LOC_Os12g35910	0	0	0	0	3.49483	0	0	0.819518	-Inf	0.0003	0.0633797	down	0	1	1	--	0	1	1	--	-Inf	0.01465	0.501889	down	2.09238	0.1647	0.99913	--	0	1	1	--	0	1	1	--	0	1	1	--	Inf	0.00015	0.044075	up	Inf	0.00015	0.044075	up	expressed protein
LOC_Os12g36210	0.277243	4.42371	7.15317	0	0	1.58659	2.2018	0.612756	Inf	1	1	--	1.47933	0.3202	0.99913	--	1.6999	0.1357	0.99913	--	-Inf	0.0257	0.646881	down	-Inf	0.0257	0.646881	down	Inf	1	1	--	-3.99603	0.18985	0.99913	--	-4.68936	0.1852	0.99913	--	-Inf	0.0071	0.368779	down	-Inf	0.00055	0.0878238	down	inhibitor I family protein, putative, expressed
LOC_Os12g36750	1.38393	0.267126	1.52006	0.462086	1.12664	2.536	1.52562	1.12828	0.296744	0.82035	0.99913	--	-3.24696	0.02345	0.629835	down	-0.00526262	0.9949	0.99913	--	-1.28789	0.3715	0.99913	--	-0.00209197	0.99665	0.99913	--	1.58254	0.3837	0.99913	--	2.37318	0.12585	0.99913	--	-0.135354	0.9123	0.99913	--	-1.17052	0.28015	0.99913	--	-0.437361	0.69705	0.99913	--	expressed protein
LOC_Os12g37260	75.0558	283.866	320.676	40.2672	30.5633	80.7217	64.6092	13.2589	1.29616	0.1413	0.99913	--	1.81418	0.0738	0.99913	--	2.3113	0.02425	0.636505	up	1.60265	0.04655	0.839966	up	1.20484	0.13145	0.99913	--	0.898358	0.29265	0.99913	--	-1.91918	0.06175	0.940259	--	-2.09508	0.03805	0.767389	down	-1.40116	0.10925	0.99913	--	-1.07994	0.2222	0.99913	--	lipoxygenase 2.1, chloroplast precursor, putative, expressed
LOC_Os12g37510	32.6272	14.8994	10.5508	5.37228	20.2999	6.22175	5.11201	18.6555	0.6846	0.3617	0.99913	--	1.25987	0.1148	0.99913	--	1.04539	0.178	0.99913	--	-1.796	0.0275	0.662756	down	0.12187	0.8685	0.99913	--	2.60247	0.0016	0.165855	up	1.13081	0.1385	0.99913	--	1.62872	0.0331	0.71975	up	1.70608	0.03585	0.746987	up	1.98951	0.0145	0.500636	up	UDP-glucoronosyl and UDP-glucosyl transferase domain containing protein, expressed
LOC_Os12g38720	25.1227	9.03045	28.6546	21.478	9.73126	3.19383	6.64986	4.50418	1.36829	0.11765	0.99913	--	1.49951	0.1647	0.99913	--	2.10737	0.0351	0.739666	up	2.25352	0.0221	0.61223	up	1.11136	0.2407	0.99913	--	0.226136	0.78405	0.99913	--	1.47612	0.091	0.99913	--	-0.189772	0.8158	0.99913	--	1.60734	0.13725	0.99913	--	0.549304	0.56535	0.99913	--	expressed protein
LOC_Os12g44280	0	0	0	0	0.683163	0.076156	0.571012	0.351195	-Inf	0.0061	0.344075	down	-Inf	1	1	--	-Inf	0.0076	0.378811	down	-Inf	1	1	--	0.959956	0.56435	0.99913	--	0	1	1	--	0	1	1	--	0	1	1	--	3.1652	0.2661	0.99913	--	0.258707	0.87555	0.99913	--	subtilase, putative, expressed
