# Supplementary material for: Stress-Activated Protein Kinase OsSAPK9 Regulates Tolerance to Salt Stress and Resistance to Bacterial Blight in Rice
Source: Rice (N Y). 2019 Nov 11;12:80. doi: 10.1186/s12284-019-0338-2 (PMC6848426; doi:10.1186/s12284-019-0338-2)
Supplement: Supplementary file 12 — Additional file 12: Table S5. Differentially expressed genes (DEGs) in wild-type (WT) compared with the OsSAPK9-RNAi line after inoculation with Xanthomonas oryzae pv. oryzae (Xoo). [file 12284_2019_338_MOESM12_ESM.xlsx]

## Sheet: Sheet2
Table S5. Differentially expressed genes (DEGs) in wild-type (WT) compared with the OsSAPK9-RNAi line after inoculation with Xanthomonas oryzae pv. oryzae (Xoo).
	FPKM								WT-Xoo-0h_VS_S9-Xoo-0h				WT-Xoo-2h_VS_S9-Xoo-2h				WT-Xoo-48h_VS_S9-Xoo-48h				WT-Xoo-72h_VS_S9-Xoo-72h
gene_id	WT-Xoo-0h	WT-Xoo-2h	WT-Xoo-48h	WT-Xoo-72h	S9-Xoo-0h	S9-Xoo-2h	S9-Xoo-48h	S9-Xoo-72h	log2(fold_change) (WT-Xoo-0h_VS_S9-Xoo-0h)	p_value	q_value	significant	log2(fold_change) (WT-Xoo-2h_VS_S9-Xoo-2h)	p_value	q_value	significant	log2(fold_change) (WT-Xoo-48h_VS_S9-Xoo-48h)	p_value	q_value	significant	log2(fold_change) (WT-Xoo-72h_VS_S9-Xoo-72h)	p_value	q_value	significant	log2(fold_change) (WT-Xoo-0h_VS_WT-Xoo-2h)	p_value	q_value	significant	log2(fold_change) (WT-Xoo-0h_VS_WT-Xoo-48h)	p_value	q_value	significant	log2(fold_change) (WT-Xoo-0h_VS_WT-Xoo-72h)	p_value	q_value	significant	log2(fold_change) (S9-Xoo-0h_VS_S9-Xoo-2h)	p_value	q_value	significant	log2(fold_change) (S9-Xoo-0h_VS_S9-Xoo-48h)	p_value	q_value	significant	log2(fold_change) (S9-Xoo-0h_VS_S9-Xoo-72h)	p_value	q_value	significant	MSU description
LOC_Os04g54790	46.5903	99.6767	107.394	126.357	9.40114	73.054	68.9211	83.6126	2.30912	0.031	0.962834	up	0.448293	0.6396	0.999202	--	0.639902	0.51335	0.999202	--	0.595717	0.5772	0.999202	--	-1.09723	0.27025	0.999202	--	-1.20482	0.22585	0.999202	--	-1.43941	0.20715	0.999202	--	-2.95806	0.00655	0.536632	down	-2.87404	0.00735	0.568864	down	-3.15281	0.0037	0.390171	down	ELMO/CED-12 family protein, putative, expressed
LOC_Os03g03610	46.8495	39.5995	38.6424	50.0729	7.33663	37.716	36.9047	42.7628	2.67484	0.01195	0.711597	up	0.0703065	0.9383	0.999202	--	0.0663826	0.9412	0.999202	--	0.227671	0.84	0.999202	--	0.242549	0.8071	0.999202	--	0.277846	0.7779	0.999202	--	-0.0959963	0.92815	0.999202	--	-2.36199	0.01235	0.721864	down	-2.33061	0.01085	0.681649	down	-2.54317	0.0194	0.864968	down	1,3-beta-glucan synthase component domain containing protein, expressed
LOC_Os06g26234	32.073	12.366	3.31787	13.6092	7.75932	11.5316	1.85966	9.92801	2.04736	0.0341	0.979758	up	0.10078	0.90585	0.999202	--	0.835216	0.4614	0.999202	--	0.455003	0.6578	0.999202	--	1.37498	0.14615	0.999202	--	3.27303	0.00125	0.208182	up	1.23678	0.1915	0.999202	--	-0.571594	0.5025	0.999202	--	2.06089	0.0932	0.999202	--	-0.355574	0.7261	0.999202	--	1,4-alpha-glucan-branching enzyme, putative, expressed
LOC_Os01g27230	20.1313	4.41717	5.77876	4.07796	4.42422	2.35671	4.05864	1.88154	2.18595	0.0272	0.940637	up	0.906349	0.4158	0.999202	--	0.509765	0.6137	0.999202	--	1.11593	0.3066	0.999202	--	2.18825	0.02735	0.942089	up	1.80061	0.0659	0.999202	--	2.30352	0.0196	0.867786	up	0.908648	0.4146	0.999202	--	0.124426	0.90045	0.999202	--	1.23351	0.2643	0.999202	--	12-oxophytodienoate reductase, putative, expressed
LOC_Os09g27750	1.87825	3.0072	12.6753	4.17382	14.6681	3.2841	12.1238	5.80762	-2.96522	0.0404	0.999202	down	-0.127079	0.9127	0.999202	--	0.0641722	0.93935	0.999202	--	-0.476578	0.65865	0.999202	--	-0.679035	0.60435	0.999202	--	-2.75456	0.05025	0.999202	--	-1.15198	0.40755	0.999202	--	2.15911	0.04875	0.999202	up	0.274832	0.7507	0.999202	--	1.33666	0.1525	0.999202	--	1-aminocyclopropane-1-carboxylate oxidase 1, putative, expressed
LOC_Os09g23740	5.93316	5.43163	35.4825	4.95556	1.2501	5.658	25.1394	5.81408	2.24676	0.03335	0.976349	up	-0.058907	0.9459	0.999202	--	0.497156	0.6147	0.999202	--	-0.230504	0.78675	0.999202	--	0.127414	0.88105	0.999202	--	-2.58023	0.0077	0.581679	down	0.259753	0.75865	0.999202	--	-2.17825	0.04235	0.999202	down	-4.32983	0.00095	0.187468	down	-2.21751	0.0392	0.999202	down	1-phosphatidylinositol-4-phosphate 5-kinase/ zinc ion binding protein, putative, expressed
LOC_Os03g28140	5.09908	5.26162	19.6745	6.92934	0.55961	7.50147	21.8406	7.5546	3.18774	0.0204	0.87983	up	-0.511666	0.5496	0.999202	--	-0.150685	0.85425	0.999202	--	-0.124638	0.8851	0.999202	--	-0.0452699	0.9585	0.999202	--	-1.94802	0.02755	0.943795	down	-0.44248	0.60495	0.999202	--	-3.74468	0.0096	0.644767	down	-5.28645	0.00275	0.323886	down	-3.75486	0.00945	0.640239	down	1-phosphatidylinositol-4-phosphate 5-kinase/ zinc ion binding protein, putative, expressed
LOC_Os04g33970	5.30989	5.13431	4.47563	6.83017	0	3.93666	2.79605	4.25578	Inf	5e-05	0.0292283	up	0.3832	0.73595	0.999202	--	0.678702	0.59405	0.999202	--	0.682496	0.56455	0.999202	--	0.0485108	0.96745	0.999202	--	0.246592	0.8291	0.999202	--	-0.363238	0.7561	0.999202	--	-Inf	5e-05	0.0292283	down	-Inf	0.00045	0.142494	down	-Inf	5e-05	0.0292283	down	2-Cys peroxiredoxin BAS1, chloroplast precursor, putative, expressed
LOC_Os01g47180	1.21052	0.721637	0.225702	0.861878	6.80208	0.331645	0.420146	0.929755	-2.49035	0.0499	0.999202	down	1.12163	0.6249	0.999202	--	-0.896473	1	1	--	-0.109367	0.94635	0.999202	--	0.746286	0.66325	0.999202	--	2.42314	0.22315	0.999202	--	0.490076	0.7756	0.999202	--	4.35826	0.09065	0.999202	--	4.01701	0.09175	0.999202	--	2.87105	0.0307	0.962834	up	3-5 exonuclease domain-containing protein, putative, expressed
LOC_Os03g06190	35.7315	28.7351	27.0705	28.2211	6.21409	27.2693	29.5502	23.0687	2.52358	0.0197	0.868906	up	0.0755394	0.9265	0.999202	--	-0.126448	0.8766	0.999202	--	0.290841	0.7297	0.999202	--	0.31438	0.7277	0.999202	--	0.400476	0.66155	0.999202	--	0.34042	0.708	0.999202	--	-2.13366	0.02895	0.953241	down	-2.24955	0.02195	0.905411	down	-1.89232	0.05375	0.999202	--	3-5 exonuclease family protein, putative, expressed
LOC_Os10g07010	0	0.246255	0.300311	0.961378	0.998553	0.745944	0.724595	0.955628	-Inf	0.00035	0.12614	down	-1.59892	0.36725	0.999202	--	-1.27072	0.47895	0.999202	--	0.00865461	0.9863	0.999202	--	-Inf	1	1	--	-Inf	1	1	--	-Inf	0.00075	0.174384	down	0.420771	0.7669	0.999202	--	0.462664	0.7499	0.999202	--	0.0633902	0.9663	0.999202	--	3-ketoacyl-CoA synthase, putative, expressed
LOC_Os06g15170	4.52659	3.97083	7.07694	4.29305	16.5446	7.57268	10.21	7.80262	-1.86986	0.04795	0.999202	down	-0.931364	0.41215	0.999202	--	-0.528792	0.5728	0.999202	--	-0.861954	0.38195	0.999202	--	0.188986	0.8611	0.999202	--	-0.6447	0.50785	0.999202	--	0.076422	0.9362	0.999202	--	1.12748	0.2349	0.999202	--	0.696367	0.4143	0.999202	--	1.08433	0.24905	0.999202	--	3-ketoacyl-CoA synthase, putative, expressed
LOC_Os01g63260	7.82487	3.45927	2.11189	6.7647	40.0653	6.83937	4.93891	8.38239	-2.35622	0.02755	0.943795	down	-0.983395	0.43055	0.999202	--	-1.22565	0.39745	0.999202	--	-0.309334	0.7855	0.999202	--	1.1776	0.34885	0.999202	--	1.88953	0.14375	0.999202	--	0.21004	0.844	0.999202	--	2.55042	0.0172	0.826057	up	3.02009	0.03525	0.98428	up	2.25692	0.03715	0.99884	up	3-oxo-5-alpha-steroid 4-dehydrogenase, putative, expressed
LOC_Os06g48620	5.48519	9.74743	30.7594	12.5282	0.834783	9.92229	23.6025	11.0951	2.71607	0.04655	0.999202	up	-0.0256518	0.9749	0.999202	--	0.382085	0.6773	0.999202	--	0.175251	0.83685	0.999202	--	-0.82948	0.37925	0.999202	--	-2.48741	0.02155	0.897934	down	-1.19157	0.21555	0.999202	--	-3.5712	0.01565	0.794904	down	-4.8214	0.00405	0.411158	down	-3.73238	0.01335	0.74595	down	4-amino-4-deoxychorismate synthase, putative, expressed
LOC_Os05g07130	94.4098	65.5317	134.893	58.4456	21.8888	55.6056	117.983	54.4369	2.10874	0.0472	0.999202	up	0.236961	0.83355	0.999202	--	0.19323	0.85645	0.999202	--	0.10251	0.9094	0.999202	--	0.526744	0.6322	0.999202	--	-0.514804	0.62425	0.999202	--	0.691843	0.4857	0.999202	--	-1.34504	0.2085	0.999202	--	-2.43032	0.02355	0.924676	down	-1.31439	0.1602	0.999202	--	6PF-2-K/Fru-2,6-P2ASE liver isozyme, putative, expressed
LOC_Os04g39420	8.39379	9.90797	9.40875	12.309	33.3935	12.1324	7.52444	11.9601	-1.99217	0.043	0.999202	down	-0.292207	0.78035	0.999202	--	0.322418	0.7483	0.999202	--	0.041487	0.96775	0.999202	--	-0.239267	0.8208	0.999202	--	-0.16468	0.87235	0.999202	--	-0.552319	0.5926	0.999202	--	1.4607	0.1328	0.999202	--	2.14991	0.02955	0.956418	up	1.48134	0.128	0.999202	--	6-phosphofructokinase 2, putative, expressed
LOC_Os11g47970	272.878	1179.62	11824.7	737.883	442.549	1033.71	10010.4	610.587	-0.697584	0.5673	0.999202	--	0.190489	0.92955	0.999202	--	0.240305	5e-05	0.0292283	up	0.273196	0.83045	0.999202	--	-2.112	0.1951	0.999202	--	-5.43741	5e-05	0.0292283	down	-1.43514	0.2299	0.999202	--	-1.22393	0.48745	0.999202	--	-4.49952	0.00375	0.393511	down	-0.464358	0.7371	0.999202	--	AAA-type ATPase family protein, putative, expressed
LOC_Os09g26260	2.27813	1.61717	0.397937	3.66243	13.3338	5.15114	0.113599	11.4002	-2.54916	0.0191	0.860041	down	-1.67142	0.20145	0.999202	--	1.80859	1	1	--	-1.63819	0.12355	0.999202	--	0.494381	0.70595	0.999202	--	2.51724	0.17805	0.999202	--	-0.684948	0.5617	0.999202	--	1.37212	0.1529	0.999202	--	6.87499	0.1089	0.999202	--	0.226022	0.7947	0.999202	--	AAA-type ATPase family protein, putative, expressed
LOC_Os04g56320	17.7158	12.0745	22.5232	13.4972	2.51225	10.7013	16.9971	11.2564	2.81798	0.01135	0.696293	up	0.174179	0.85385	0.999202	--	0.406127	0.63405	0.999202	--	0.261915	0.77485	0.999202	--	0.55307	0.52535	0.999202	--	-0.346375	0.6893	0.999202	--	0.392376	0.65125	0.999202	--	-2.09073	0.06325	0.999202	--	-2.75823	0.01185	0.709197	down	-2.16369	0.05725	0.999202	--	AAA-type ATPase family protein, putative, expressed
LOC_Os03g21530	13.7858	9.83403	4.48633	10.0277	2.27111	13.2663	4.81308	15.5176	2.60171	0.0214	0.895897	up	-0.431912	0.6179	0.999202	--	-0.101423	0.906	0.999202	--	-0.629918	0.46845	0.999202	--	0.487324	0.5819	0.999202	--	1.61957	0.0678	0.999202	--	0.45919	0.60375	0.999202	--	-2.5463	0.0249	0.931551	down	-1.08356	0.2874	0.999202	--	-2.77244	0.01475	0.775509	down	AARP2CN domain containing protein, expressed
LOC_Os01g67720	9.80257	13.3911	39.1968	11.5188	1.52833	10.8534	32.4736	11.3835	2.68121	0.03175	0.964509	up	0.303129	0.75815	0.999202	--	0.271468	0.7955	0.999202	--	0.0170497	0.98395	0.999202	--	-0.450047	0.60775	0.999202	--	-1.9995	0.0605	0.999202	--	-0.232765	0.79115	0.999202	--	-2.82812	0.0342	0.980151	down	-4.40924	0.0025	0.303799	down	-2.89692	0.02345	0.924521	down	ABC1 family domain containing protein, putative, expressed
LOC_Os03g46200	5.74872	4.84218	3.58898	3.41555	44.7149	11.6198	11.1376	3.31765	-2.95944	0.00975	0.649218	down	-1.26286	0.2414	0.999202	--	-1.6338	0.1357	0.999202	--	0.0419547	0.96965	0.999202	--	0.247585	0.82845	0.999202	--	0.679669	0.55055	0.999202	--	0.751125	0.50545	0.999202	--	1.94417	0.0445	0.999202	up	2.00531	0.04005	0.999202	up	3.75252	0.00145	0.21866	up	acetyltransferase, GNAT family, putative, expressed
LOC_Os03g61970	25.4722	28.4771	25.624	25.8495	98.6315	31.9705	25.842	22.3357	-1.95313	0.0486	0.999202	down	-0.16694	0.84485	0.999202	--	-0.0122235	0.9885	0.999202	--	0.210787	0.8063	0.999202	--	-0.160878	0.84985	0.999202	--	-0.00857334	0.99205	0.999202	--	-0.0212123	0.98035	0.999202	--	1.62531	0.0987	0.999202	--	1.93233	0.0506	0.999202	--	2.1427	0.03265	0.970721	up	actin, putative, expressed
LOC_Os01g64630	113.036	143.174	165.039	133.987	453.917	137.312	139.8	92.417	-2.00565	0.04085	0.999202	down	0.0603112	0.9573	0.999202	--	0.239445	0.79095	0.999202	--	0.535864	0.55495	0.999202	--	-0.340996	0.73635	0.999202	--	-0.546032	0.54945	0.999202	--	-0.245316	0.78645	0.999202	--	1.72497	0.11525	0.999202	--	1.69906	0.0815	0.999202	--	2.2962	0.02515	0.932466	up	actin, putative, expressed
LOC_Os03g60580	4.16839	15.6296	20.4863	22.0758	21.9386	29.0395	32.2504	94.4498	-2.39591	0.0629	0.999202	--	-0.893734	0.4114	0.999202	--	-0.654659	0.5118	0.999202	--	-2.09708	0.0294	0.956294	down	-1.90672	0.15575	0.999202	--	-2.2971	0.0689	0.999202	--	-2.4049	0.06085	0.999202	--	-0.404543	0.68	0.999202	--	-0.555845	0.58015	0.999202	--	-2.10608	0.03145	0.962834	down	actin-depolymerizing factor, putative, expressed
LOC_Os03g56790	124.331	164.062	218.605	172.636	584.518	166.209	192.812	154.989	-2.23306	0.04975	0.999202	down	-0.0187566	0.9857	0.999202	--	0.181136	0.84645	0.999202	--	0.155567	0.8729	0.999202	--	-0.400055	0.68845	0.999202	--	-0.814142	0.41425	0.999202	--	-0.473545	0.6342	0.999202	--	1.81425	0.10365	0.999202	--	1.60006	0.14685	0.999202	--	1.91508	0.0875	0.999202	--	actin-depolymerizing factor, putative, expressed
LOC_Os08g43580	74.3294	71.4267	108.083	87.5769	284.252	95.7539	98.8665	108.641	-1.93517	0.0316	0.962834	down	-0.422867	0.63005	0.999202	--	0.12859	0.8828	0.999202	--	-0.310949	0.72735	0.999202	--	0.0574683	0.9469	0.999202	--	-0.540139	0.5426	0.999202	--	-0.236618	0.78965	0.999202	--	1.56977	0.08065	0.999202	--	1.52362	0.08565	0.999202	--	1.3876	0.1191	0.999202	--	acyl carrier protein, putative, expressed
LOC_Os03g22950	62.2504	57.0768	30.1716	49.1742	258.188	69.3742	30.0229	65.9314	-2.05226	0.0346	0.980151	down	-0.281493	0.7463	0.999202	--	0.00712486	0.995	0.999202	--	-0.423064	0.62565	0.999202	--	0.125178	0.88395	0.999202	--	1.04489	0.27875	0.999202	--	0.340182	0.6944	0.999202	--	1.89595	0.0484	0.999202	up	3.10428	0.00395	0.405429	up	1.96938	0.04275	0.999202	up	acyl carrier protein, putative, expressed
LOC_Os06g23870	169.645	114.082	84.3925	101.137	9.94187	92.0439	74.2236	59.6948	4.09285	0.0024	0.296029	up	0.309676	0.75565	0.999202	--	0.185237	0.87355	0.999202	--	0.760627	0.5039	0.999202	--	0.572444	0.60335	0.999202	--	1.00733	0.4092	0.999202	--	0.74621	0.51025	0.999202	--	-3.21073	0.0082	0.601148	down	-2.90029	0.0205	0.880673	down	-2.58602	0.0407	0.999202	down	acyl-CoA dehydrogenase domain protein, putative, expressed
LOC_Os03g30950	0.331879	1.84424	9.56073	0.794924	0.985853	8.37948	11.8601	66.5629	-1.57072	0.4106	0.999202	--	-2.18383	0.05025	0.999202	--	-0.310918	0.73695	0.999202	--	-6.38776	0.0007	0.169832	down	-2.4743	0.17475	0.999202	--	-4.84839	0.06805	0.999202	--	-1.26016	0.4825	0.999202	--	-3.08742	0.0361	0.992085	down	-3.58859	0.0186	0.851817	down	-6.0772	0.00125	0.208182	down	acyl-desaturase, chloroplast precursor, putative, expressed
LOC_Os05g51050	1.85919	0.993695	1.20498	1.08396	0	1.73686	1.03809	1.1563	Inf	0.0011	0.196131	up	-0.80561	0.64695	0.999202	--	0.215087	0.89695	0.999202	--	-0.0932056	0.9421	0.999202	--	0.903796	0.6115	0.999202	--	0.625659	0.647	0.999202	--	0.778361	0.56535	0.999202	--	-Inf	0.0011	0.196131	down	-Inf	0.02525	0.932466	down	-Inf	0.0018	0.244256	down	acyl-protein thioesterase, putative, expressed
LOC_Os01g57004	19.8739	15.0069	76.5404	43.0447	45.3279	21.44	14.8571	42.2245	-1.18953	0.27665	0.999202	--	-0.514677	0.6575	0.999202	--	2.36507	0.0291	0.953368	up	0.0277544	0.97675	0.999202	--	0.405245	0.7264	0.999202	--	-1.94535	0.07235	0.999202	--	-1.11496	0.31535	0.999202	--	1.08009	0.3293	0.999202	--	1.60925	0.13845	0.999202	--	0.10232	0.9194	0.999202	--	adhesive/proline-rich protein, putative, expressed
LOC_Os10g33640	0.860379	0.601404	0.636002	0.48201	0	0.30196	0.248003	0.743345	Inf	0.0012	0.204804	up	0.993977	0.6873	0.999202	--	1.35868	0.55985	0.999202	--	-0.624967	0.78025	0.999202	--	0.516638	0.7599	0.999202	--	0.43594	0.7963	0.999202	--	0.835908	0.6257	0.999202	--	-Inf	1	1	--	-Inf	1	1	--	-Inf	0.02605	0.937318	down	AGC_AGC_other_NDRh_TRCd.3 - ACG kinases include homologs to PKA, PKG and PKC, expressed
LOC_Os02g17970	17.7719	19.1611	57.5492	21.4757	4.0065	19.3701	52.0705	18.9265	2.14919	0.038	0.999202	up	-0.0156527	0.98655	0.999202	--	0.144329	0.8771	0.999202	--	0.182293	0.8434	0.999202	--	-0.10858	0.9023	0.999202	--	-1.6952	0.08635	0.999202	--	-0.273103	0.7862	0.999202	--	-2.27342	0.02655	0.938744	down	-3.70005	0.00065	0.164641	down	-2.24	0.01825	0.846131	down	AGC_PKA/PKG_like.1 - ACG kinases include homologs to PKA, PKG and PKC, expressed
LOC_Os04g23890	119.43	130.283	214.285	161.124	22.3014	117.114	205.227	131.404	2.42096	0.03685	0.998007	up	0.153736	0.895	0.999202	--	0.0623088	0.97105	0.999202	--	0.294164	0.8244	0.999202	--	-0.125481	0.91535	0.999202	--	-0.843358	0.54715	0.999202	--	-0.432002	0.7479	0.999202	--	-2.39271	0.04235	0.999202	down	-3.20201	0.04525	0.999202	down	-2.5588	0.03065	0.961924	down	AGC_PVPK_like_kin82y.10 - ACG kinases include homologs to PKA, PKG and PKC, expressed
LOC_Os10g41290	2.92139	3.17867	0.903591	2.82471	0.286038	4.17393	1.41142	4.00824	3.35238	0.01605	0.803595	up	-0.392982	0.6926	0.999202	--	-0.643402	0.6216	0.999202	--	-0.504867	0.602	0.999202	--	-0.121772	0.89545	0.999202	--	1.69291	0.1749	0.999202	--	0.0485495	0.95815	0.999202	--	-3.86713	0.00855	0.61249	down	-2.30287	0.0805	0.999202	--	-3.80869	0.0086	0.613944	down	AGC_PVPK_like_kin82y.17 - ACG kinases include homologs to PKA, PKG and PKC, expressed
LOC_Os11g01140	25.9799	16.9759	57.0037	18.3232	1.74819	12.4338	43.4418	12.4486	3.89347	0.002	0.261114	up	0.449225	0.6267	0.999202	--	0.391974	0.6747	0.999202	--	0.557686	0.49015	0.999202	--	0.613904	0.5306	0.999202	--	-1.13366	0.231	0.999202	--	0.503726	0.5684	0.999202	--	-2.83034	0.0129	0.73568	down	-4.63515	0.0004	0.133555	down	-2.83205	0.01235	0.721864	down	AGC_PVPK_like_kin82y.18 - ACG kinases include homologs to PKA, PKG and PKC, expressed
LOC_Os03g09880	4.90435	13.1989	8.92469	14.663	21.4927	18.8473	9.85068	19.5243	-2.13171	0.04685	0.999202	down	-0.513948	0.61565	0.999202	--	-0.142421	0.88195	0.999202	--	-0.413088	0.69355	0.999202	--	-1.42828	0.19145	0.999202	--	-0.86374	0.4125	0.999202	--	-1.58005	0.15375	0.999202	--	0.189484	0.8388	0.999202	--	1.12555	0.22565	0.999202	--	0.138571	0.8809	0.999202	--	AIR12, putative, expressed
LOC_Os05g33940	9.9798	65.7295	48.0106	36.5546	66.3515	73.7938	38.4361	70.6317	-2.73305	0.00885	0.621148	down	-0.166959	0.8629	0.999202	--	0.32089	0.7537	0.999202	--	-0.950262	0.2981	0.999202	--	-2.71946	0.01115	0.691239	down	-2.26627	0.03375	0.977101	down	-1.87297	0.05665	0.999202	--	-0.153371	0.8722	0.999202	--	0.787667	0.4325	0.999202	--	-0.090186	0.92375	0.999202	--	alpha/beta hydrolase fold, putative, expressed
LOC_Os06g30310	63.1473	52.6424	33.043	61.9371	7.71778	52.4571	33.3478	61.2384	3.03246	0.0057	0.498525	up	0.00508643	0.99545	0.999202	--	-0.0132456	0.98845	0.999202	--	0.016365	0.98525	0.999202	--	0.262498	0.7763	0.999202	--	0.934376	0.34215	0.999202	--	0.0279189	0.9775	0.999202	--	-2.76488	0.0094	0.639334	down	-2.11133	0.0457	0.999202	down	-2.98818	0.00475	0.449905	down	alpha-glucan water dikinase, chloroplast precursor, putative, expressed
LOC_Os07g48750	0.685206	0.562141	0.0423302	0.433209	0	0.69817	0.156754	1.84679	Inf	0.00035	0.12614	up	-0.312647	0.82355	0.999202	--	-1.88874	1	1	--	-2.09188	0.11735	0.999202	--	0.285605	0.839	0.999202	--	4.01678	0.19125	0.999202	--	0.661475	0.6372	0.999202	--	-Inf	0.00045	0.142494	down	-Inf	1	1	--	-Inf	5e-05	0.0292283	down	alpha-N-arabinofuranosidase, putative, expressed
LOC_Os01g53570	0	0.148965	4.80985	0.440487	0.0346393	0.109048	0.758309	0.5419	-Inf	1	1	--	0.450014	1	1	--	2.66514	0.04465	0.999202	up	-0.298928	0.861	0.999202	--	-Inf	1	1	--	-Inf	5e-05	0.0292283	down	-Inf	1	1	--	-1.65448	1	1	--	-4.45231	0.2401	0.999202	--	-3.96755	0.2413	0.999202	--	aluminum-activated malate transporter, putative, expressed
LOC_Os06g15779	9.99052	13.4657	9.87479	15.4028	1.2558	9.79803	9.58259	13.9266	2.99196	0.04065	0.999202	up	0.458727	0.59085	0.999202	--	0.0433337	0.9595	0.999202	--	0.145348	0.86475	0.999202	--	-0.430659	0.6153	0.999202	--	0.0168103	0.985	0.999202	--	-0.624561	0.4634	0.999202	--	-2.96389	0.04145	0.999202	down	-2.93181	0.0435	0.999202	down	-3.47117	0.0239	0.926687	down	aluminum-activated malate transporter, putative, expressed
LOC_Os03g57070	38.9656	32.4733	24.9057	39.8999	5.38307	29.4332	29.1575	34.8851	2.8557	0.0131	0.740504	up	0.141809	0.91115	0.999202	--	-0.227391	0.81595	0.999202	--	0.193772	0.8384	0.999202	--	0.262949	0.8187	0.999202	--	0.645726	0.57365	0.999202	--	-0.0341836	0.9731	0.999202	--	-2.45094	0.04405	0.999202	down	-2.43737	0.01505	0.781929	down	-2.69611	0.0201	0.874935	down	amine oxidase-related, putative, expressed
LOC_Os01g71710	10.4668	7.24621	7.58606	5.16403	0.976209	9.70226	7.02744	7.12155	3.42248	0.0161	0.805088	up	-0.421095	0.6706	0.999202	--	0.110351	0.9073	0.999202	--	-0.463695	0.67065	0.999202	--	0.530518	0.5913	0.999202	--	0.464394	0.6442	0.999202	--	1.01925	0.3599	0.999202	--	-3.31306	0.017	0.823251	down	-2.84774	0.033	0.97354	down	-2.86693	0.0318	0.964855	down	amino acid permease family protein, putative, expressed
LOC_Os05g34980	13.0079	51.9185	46.4321	44.3751	50.2804	26.0092	35.7717	17.7833	-1.95061	0.04695	0.999202	down	0.997228	0.2816	0.999202	--	0.376304	0.7051	0.999202	--	1.31923	0.17075	0.999202	--	-1.99686	0.04245	0.999202	down	-1.83574	0.05955	0.999202	--	-1.77036	0.0707	0.999202	--	0.950976	0.30235	0.999202	--	0.491177	0.6215	0.999202	--	1.49947	0.1141	0.999202	--	amino acid transporter, putative, expressed
LOC_Os02g49510	2.38076	1.90161	0.46821	1.04557	0	1.67086	0.277255	1.03177	Inf	5e-05	0.0292283	up	0.186635	0.90245	0.999202	--	0.755943	1	1	--	0.0191691	0.9855	0.999202	--	0.324199	0.80495	0.999202	--	2.34619	0.1969	0.999202	--	1.18713	0.34805	0.999202	--	-Inf	0.0003	0.1172	down	-Inf	1	1	--	-Inf	0.00035	0.12614	down	amino acid transporter, putative, expressed
LOC_Os09g19820	59.3975	66.985	63.681	74.7031	2.94232	62.9875	71.2361	59.9949	4.33538	0.0071	0.560234	up	0.0887718	0.92835	0.999202	--	-0.161745	0.8642	0.999202	--	0.316329	0.7491	0.999202	--	-0.173434	0.86045	0.999202	--	-0.100461	0.91335	0.999202	--	-0.330766	0.7424	0.999202	--	-4.42004	0.00655	0.536632	down	-4.59759	0.0052	0.472563	down	-4.34982	0.0072	0.564137	down	aminopeptidase, putative, expressed
LOC_Os01g08270	54.0568	52.0632	49.5134	59.5629	11.5251	43.3718	46.0377	41.2268	2.22969	0.0345	0.980151	up	0.263507	0.79125	0.999202	--	0.105002	0.9142	0.999202	--	0.530831	0.5873	0.999202	--	0.0542128	0.9576	0.999202	--	0.126657	0.89605	0.999202	--	-0.139937	0.8885	0.999202	--	-1.91197	0.0678	0.999202	--	-1.99804	0.0554	0.999202	--	-1.8388	0.0779	0.999202	--	aminotransferase, classes I and II, domain containing protein, expressed
LOC_Os08g14770	8.09912	5.29921	1.96901	5.7259	1.80011	7.35167	2.5994	5.91805	2.16968	0.03695	0.998099	up	-0.472295	0.64195	0.999202	--	-0.400709	0.7316	0.999202	--	-0.0476184	0.9611	0.999202	--	0.611988	0.5093	0.999202	--	2.0403	0.0557	0.999202	--	0.500261	0.5899	0.999202	--	-2.02999	0.06995	0.999202	--	-0.530092	0.64575	0.999202	--	-1.71704	0.1229	0.999202	--	aminotransferase, putative, expressed
LOC_Os03g62200	10.9923	7.6276	12.351	11.7957	32.7972	32.5398	40.0653	14.7357	-1.57708	0.1013	0.999202	--	-2.0929	0.0331	0.973882	down	-1.69773	0.0798	0.999202	--	-0.321058	0.7121	0.999202	--	0.527189	0.56805	0.999202	--	-0.168133	0.84235	0.999202	--	-0.10177	0.9056	0.999202	--	0.0113681	0.9892	0.999202	--	-0.288782	0.7753	0.999202	--	1.15425	0.23035	0.999202	--	ammonium transporter protein, putative, expressed
LOC_Os06g02160	4.28804	4.45146	5.39803	5.18343	0.708121	3.88549	5.86513	4.40916	2.59825	0.0358	0.989002	up	0.196182	0.83755	0.999202	--	-0.11973	0.91665	0.999202	--	0.233402	0.83705	0.999202	--	-0.0539591	0.9566	0.999202	--	-0.332115	0.76535	0.999202	--	-0.273587	0.79315	0.999202	--	-2.45603	0.03925	0.999202	down	-3.0501	0.028	0.945976	down	-2.63844	0.04345	0.999202	down	AMP-binding enzyme family protein, expressed
LOC_Os07g22390	35.9858	24.9162	16.0791	25.8973	6.02655	27.7833	17.1781	22.6961	2.57802	0.01495	0.77949	up	-0.157132	0.84165	0.999202	--	-0.0953808	0.921	0.999202	--	0.190359	0.83545	0.999202	--	0.530344	0.5219	0.999202	--	1.16224	0.2108	0.999202	--	0.474626	0.5697	0.999202	--	-2.20481	0.0334	0.976993	down	-1.51117	0.156	0.999202	--	-1.91304	0.0783	0.999202	--	ankyrin repeat domain containing protein, expressed
LOC_Os03g54050	3.58599	5.30472	7.26431	9.92283	15.9521	6.65574	7.5436	11.776	-2.1533	0.04565	0.999202	down	-0.327322	0.7621	0.999202	--	-0.0544281	0.95275	0.999202	--	-0.247023	0.80925	0.999202	--	-0.564905	0.62515	0.999202	--	-1.01845	0.3412	0.999202	--	-1.46838	0.1847	0.999202	--	1.26108	0.1741	0.999202	--	1.08042	0.24505	0.999202	--	0.4379	0.63265	0.999202	--	anther-specific proline-rich protein APG precursor, putative, expressed
LOC_Os06g18670	9.47925	9.82418	2.98756	1.73089	54.8691	32.8046	4.31068	5.08146	-2.53315	0.02025	0.877701	down	-1.73949	0.04775	0.999202	down	-0.528947	0.6227	0.999202	--	-1.55373	0.15085	0.999202	--	-0.0515644	0.95445	0.999202	--	1.6658	0.1496	0.999202	--	2.45326	0.0327	0.971224	up	0.742095	0.41535	0.999202	--	3.67001	0.001	0.192437	up	3.43268	0.00215	0.274974	up	anthocyanidin 3-O-glucosyltransferase, putative, expressed
LOC_Os01g45110	0.0234045	6.91975	0.203394	0.956453	0.128391	1.62631	0.0728339	6.72935	-2.45569	1	1	--	2.08912	0.0542	0.999202	--	1.48159	1	1	--	-2.8147	0.0417	0.999202	down	-8.20779	0.24535	0.999202	--	-3.11942	1	1	--	-5.35284	0.24865	0.999202	--	-3.66298	0.11905	0.999202	--	0.817866	1	1	--	-5.71185	0.10445	0.999202	--	anthocyanin 3-O-beta-glucosyltransferase, putative, expressed
LOC_Os01g45140	16.1265	13.2935	7.44833	7.91228	66.8376	24.9036	6.06856	9.86708	-2.05123	0.03225	0.965875	down	-0.905627	0.3443	0.999202	--	0.295561	0.77055	0.999202	--	-0.318529	0.74955	0.999202	--	0.278706	0.7698	0.999202	--	1.11444	0.2328	0.999202	--	1.02727	0.2721	0.999202	--	1.42431	0.13435	0.999202	--	3.46123	0.00115	0.200876	up	2.75997	0.0102	0.663744	up	anthocyanin 3-O-beta-glucosyltransferase, putative, expressed
LOC_Os04g57340	9.21984	5.86293	9.57345	6.31883	34.0692	8.76404	27.7118	39.2611	-1.88565	0.07765	0.999202	--	-0.579974	0.61405	0.999202	--	-1.53339	0.1818	0.999202	--	-2.63537	0.0162	0.807268	down	0.65312	0.5697	0.999202	--	-0.0542974	0.96275	0.999202	--	0.545084	0.64095	0.999202	--	1.9588	0.07005	0.999202	--	0.297969	0.7562	0.999202	--	-0.204633	0.8156	0.999202	--	AP2 domain containing protein, expressed
LOC_Os03g64260	0	0.121908	0	0.0465782	0.140542	0.226619	0.573989	0.11532	-Inf	1	1	--	-0.894471	1	1	--	-Inf	0.03105	0.962834	down	-1.30792	1	1	--	-Inf	1	1	--	0	1	1	--	-Inf	1	1	--	-0.689263	1	1	--	-2.03002	0.408	0.999202	--	0.285358	1	1	--	AP2 domain containing protein, expressed
LOC_Os05g41760	3.27962	2.53638	1.27404	0.96038	14.6175	2.48212	2.16864	3.80533	-2.15609	0.0364	0.994894	down	0.0312016	0.9825	0.999202	--	-0.767384	0.5909	0.999202	--	-1.98634	0.1266	0.999202	--	0.370756	0.7706	0.999202	--	1.36412	0.27535	0.999202	--	1.77185	0.162	0.999202	--	2.55805	0.0574	0.999202	--	2.75283	0.0461	0.999202	up	1.9416	0.06615	0.999202	--	AP2 domain containing protein, expressed
LOC_Os07g13170	7.71185	8.60718	6.41467	7.00786	1.40592	7.59797	7.12325	6.32718	2.45556	0.0303	0.959146	up	0.179927	0.85395	0.999202	--	-0.151162	0.87555	0.999202	--	0.147413	0.87705	0.999202	--	-0.158464	0.86875	0.999202	--	0.265703	0.7821	0.999202	--	0.138103	0.8853	0.999202	--	-2.4341	0.03195	0.964855	down	-2.34102	0.0337	0.977101	down	-2.17004	0.04935	0.999202	down	AP2 domain containing protein, expressed
LOC_Os02g42134	4.93716	5.41432	6.41698	6.67605	0.804062	5.9383	5.37506	7.11954	2.6183	0.0443	0.999202	up	-0.133271	0.89575	0.999202	--	0.255613	0.80115	0.999202	--	-0.0927891	0.9277	0.999202	--	-0.133098	0.8981	0.999202	--	-0.378213	0.70595	0.999202	--	-0.435313	0.66755	0.999202	--	-2.88467	0.03135	0.962834	down	-2.7409	0.0372	0.99884	down	-3.1464	0.02135	0.894743	down	ARF GTPase-activating domain-containing protein, putative, expressed
LOC_Os08g35050	8.61955	6.64405	5.26693	7.567	0.35618	6.96878	3.6221	5.85264	4.59694	0.04565	0.999202	up	-0.0688444	0.9376	0.999202	--	0.540136	0.60575	0.999202	--	0.370633	0.70365	0.999202	--	0.37555	0.67595	0.999202	--	0.71065	0.47085	0.999202	--	0.187891	0.85	0.999202	--	-4.29023	0.0524	0.999202	--	-3.34615	0.08475	0.999202	--	-4.03841	0.0582	0.999202	--	ARID/BRIGHT DNA-binding domain containing protein, expressed
LOC_Os02g49520	9.66323	9.95182	7.75437	10.1071	1.04853	9.0821	8.41178	9.14625	3.20414	0.0051	0.468124	up	0.131935	0.8795	0.999202	--	-0.117401	0.89115	0.999202	--	0.144124	0.86625	0.999202	--	-0.0424547	0.96045	0.999202	--	0.317496	0.71105	0.999202	--	-0.064798	0.9384	0.999202	--	-3.11466	0.00565	0.496095	down	-3.00404	0.00685	0.550387	down	-3.12481	0.0055	0.489546	down	armadillo/beta-catenin repeat family protein, putative, expressed
LOC_Os06g02780	7.44077	3.18515	6.73278	6.27678	39.386	18.6825	18.7947	16.5069	-2.40416	0.02695	0.940637	down	-2.55226	0.02625	0.937758	down	-1.48105	0.11935	0.999202	--	-1.39497	0.14505	0.999202	--	1.22409	0.28005	0.999202	--	0.144249	0.88945	0.999202	--	0.245427	0.81145	0.999202	--	1.07599	0.255	0.999202	--	1.06736	0.2585	0.999202	--	1.25462	0.1894	0.999202	--	aspartic protease, putative, expressed
LOC_Os07g34850	1.19913	0.221213	0.249862	0.313914	9.70233	1.168	1.47529	0.0238819	-3.01634	0.0267	0.939804	down	-2.40054	0.2282	0.999202	--	-2.56179	0.2096	0.999202	--	3.71638	1	1	--	2.43848	0.2203	0.999202	--	2.26279	0.24365	0.999202	--	1.93355	0.30515	0.999202	--	3.05428	0.0274	0.94251	up	2.71733	0.0445	0.999202	up	8.66627	0.2433	0.999202	--	aspartic proteinase nepenthesin, putative, expressed
LOC_Os12g26470	0	0.211772	0.608136	1.43569	0	0.308737	0.194906	0	0	1	1	--	-0.543866	1	1	--	1.64161	0.4854	0.999202	--	Inf	0.0008	0.176525	up	-Inf	1	1	--	-Inf	0.02655	0.938744	down	-Inf	0.0004	0.133555	down	-Inf	1	1	--	-Inf	1	1	--	0	1	1	--	aspartic proteinase nepenthesin-1 precursor, putative, expressed
LOC_Os04g37550	8.13299	12.6956	7.66249	26.0605	36.8666	24.3067	13.5289	20.563	-2.18046	0.0401	0.999202	down	-0.937028	0.28005	0.999202	--	-0.820157	0.3841	0.999202	--	0.34182	0.68875	0.999202	--	-0.642466	0.48965	0.999202	--	0.0859723	0.9342	0.999202	--	-1.68001	0.0864	0.999202	--	0.600961	0.5175	0.999202	--	1.44627	0.1333	0.999202	--	0.842265	0.3686	0.999202	--	aspartic proteinase nepenthesin-2 precursor, putative, expressed
LOC_Os09g30414	3.97203	4.42044	4.18415	2.63419	17.5498	6.69579	6.64965	4.68319	-2.14351	0.02635	0.938744	down	-0.599063	0.54725	0.999202	--	-0.668345	0.51325	0.999202	--	-0.83013	0.45715	0.999202	--	-0.154315	0.8758	0.999202	--	-0.0750585	0.93905	0.999202	--	0.592514	0.5829	0.999202	--	1.39013	0.14415	0.999202	--	1.40011	0.1457	0.999202	--	1.90589	0.0493	0.999202	up	aspartic proteinase nepenthesin-2 precursor, putative, expressed
LOC_Os03g63330	10.4598	3.67905	1.82928	1.8458	5.00551	10.1414	3.0011	17.1863	1.06326	0.24795	0.999202	--	-1.46285	0.20945	0.999202	--	-0.714217	0.5253	0.999202	--	-3.21894	0.0039	0.402816	down	1.50745	0.15165	0.999202	--	2.5155	0.01715	0.825431	up	2.50254	0.01715	0.825431	up	-1.01866	0.32185	0.999202	--	0.738024	0.4956	0.999202	--	-1.77967	0.0614	0.999202	--	aspartokinase, chloroplast precursor, putative, expressed
LOC_Os11g04490	28.3834	22.5126	5.31046	20.2709	6.24236	16.542	5.64562	16.8428	2.18488	0.0354	0.98484	up	0.444603	0.66595	0.999202	--	-0.0882957	0.93495	0.999202	--	0.26728	0.79065	0.999202	--	0.334313	0.72325	0.999202	--	2.41814	0.02245	0.912417	up	0.485638	0.60585	0.999202	--	-1.40597	0.2001	0.999202	--	0.144958	0.89835	0.999202	--	-1.43197	0.196	0.999202	--	astaxanthin synthase KC28, putative, expressed
LOC_Os03g15580	5.09827	5.17757	6.20768	6.46359	0.753192	4.27839	5.10223	5.72941	2.75892	0.04215	0.999202	up	0.275206	0.78675	0.999202	--	0.282927	0.7874	0.999202	--	0.173949	0.8516	0.999202	--	-0.0222666	0.98235	0.999202	--	-0.284045	0.7813	0.999202	--	-0.342328	0.71385	0.999202	--	-2.50598	0.0576	0.999202	--	-2.76004	0.0423	0.999202	down	-2.9273	0.0341	0.979758	down	AT hook motif family protein, expressed
LOC_Os07g27140	14.1603	11.9196	10.9416	13.6254	1.11724	12.1985	12.0797	12.4745	3.66383	0.0016	0.229089	up	-0.0333719	0.96715	0.999202	--	-0.142754	0.87035	0.999202	--	0.12732	0.8795	0.999202	--	0.248511	0.76655	0.999202	--	0.372019	0.65835	0.999202	--	0.0555521	0.94615	0.999202	--	-3.44869	0.00305	0.346076	down	-3.43457	0.0031	0.349618	down	-3.48096	0.00265	0.316177	down	AT hook motif family protein, expressed
LOC_Os01g63910	16.6774	16.1622	22.4277	18.0449	3.05489	14.1442	26.7263	15.3019	2.4487	0.0197	0.868906	up	0.19241	0.82905	0.999202	--	-0.25298	0.77685	0.999202	--	0.237876	0.79255	0.999202	--	0.0452691	0.961	0.999202	--	-0.427388	0.6	0.999202	--	-0.113697	0.8887	0.999202	--	-2.21102	0.03195	0.964855	down	-3.12907	0.00655	0.536632	down	-2.32452	0.03225	0.965875	down	AT hook motif family protein, expressed
LOC_Os07g28940	10.2015	10.6763	12.7284	12.1451	1.71189	10.971	14.1145	10.6411	2.57512	0.02025	0.877701	up	-0.0392811	0.96455	0.999202	--	-0.149129	0.86215	0.999202	--	0.190733	0.82325	0.999202	--	-0.0656269	0.9358	0.999202	--	-0.319266	0.7087	0.999202	--	-0.251588	0.76905	0.999202	--	-2.68003	0.0168	0.819108	down	-3.04352	0.0078	0.585274	down	-2.63598	0.01695	0.822113	down	ATGRIP/GRIP, putative, expressed
LOC_Os12g29350	3.06527	2.57261	3.03269	3.22883	0.350811	3.0404	3.63432	2.84063	3.12725	0.022	0.906	up	-0.241027	0.8059	0.999202	--	-0.261087	0.793	0.999202	--	0.184803	0.85445	0.999202	--	0.252781	0.7995	0.999202	--	0.0154163	0.9883	0.999202	--	-0.0749999	0.93985	0.999202	--	-3.11549	0.0206	0.882254	down	-3.37292	0.01495	0.77949	down	-3.01744	0.0229	0.917744	down	ATP binding protein, putative, expressed
LOC_Os02g06588	28.3938	21.1838	44.263	21.5554	3.01434	21.1781	42.7809	21.0944	3.23566	0.0256	0.935908	up	0.000385902	0.99785	0.999202	--	0.0491355	0.9549	0.999202	--	0.031191	0.9716	0.999202	--	0.422616	0.62215	0.999202	--	-0.640524	0.46065	0.999202	--	0.397528	0.64365	0.999202	--	-2.81266	0.0395	0.999202	down	-3.82705	0.01385	0.758105	down	-2.80694	0.04085	0.999202	down	ATP binding protein, putative, expressed
LOC_Os01g49180	3.65765	2.7897	2.99817	3.44299	0.570111	2.96667	3.33328	3.52797	2.6816	0.04275	0.999202	up	-0.0887357	0.92625	0.999202	--	-0.152858	0.87475	0.999202	--	-0.0351756	0.9719	0.999202	--	0.390806	0.6945	0.999202	--	0.286832	0.7677	0.999202	--	0.0872528	0.92855	0.999202	--	-2.37953	0.0613	0.999202	--	-2.54763	0.04835	0.999202	down	-2.62953	0.0434	0.999202	down	ATP dependent DNA ligase family protein, putative, expressed
LOC_Os12g34108	4.64686	8.26598	28.1939	10.7909	23.2385	6.0733	14.4133	8.4644	-2.32219	0.04495	0.999202	down	0.444706	0.6784	0.999202	--	0.967983	0.3079	0.999202	--	0.350336	0.7187	0.999202	--	-0.83093	0.43485	0.999202	--	-2.60105	0.0194	0.864968	down	-1.21549	0.26015	0.999202	--	1.93596	0.0937	0.999202	--	0.689117	0.50625	0.999202	--	1.45704	0.15535	0.999202	--	ATP synthase protein 9, mitochondrial, putative, expressed
LOC_Os12g24320	10.8811	0.826031	3.26803	0.870615	44.4759	1.99071	6.90598	0.944085	-2.03119	0.04075	0.999202	down	-1.26902	0.3172	0.999202	--	-1.07943	0.33925	0.999202	--	-0.116882	0.9345	0.999202	--	3.71949	0.0136	0.751718	up	1.73534	0.10965	0.999202	--	3.64365	0.0147	0.775362	up	4.48166	0.0009	0.184447	up	2.6871	0.0133	0.744945	up	5.55796	0.0035	0.376404	up	ATPase 3, putative, expressed
LOC_Os07g09420	4.48553	12.2914	9.37054	13.3994	18.197	19.9453	6.26668	40.4611	-2.02035	0.0357	0.987901	down	-0.698394	0.4193	0.999202	--	0.580433	0.5351	0.999202	--	-1.59436	0.1008	0.999202	--	-1.4543	0.12205	0.999202	--	-1.06285	0.2456	0.999202	--	-1.57882	0.0924	0.999202	--	-0.132346	0.8754	0.999202	--	1.53793	0.11155	0.999202	--	-1.15284	0.22255	0.999202	--	ATPase, putative, expressed
LOC_Os06g48250	1.85927	1.96727	2.0244	3.56668	8.91794	6.0507	5.32401	6.50413	-2.26198	0.0299	0.956418	down	-1.62091	0.13405	0.999202	--	-1.39502	0.1975	0.999202	--	-0.866772	0.43655	0.999202	--	-0.0814599	0.9385	0.999202	--	-0.122758	0.91235	0.999202	--	-0.939849	0.4203	0.999202	--	0.559609	0.5379	0.999202	--	0.744198	0.4235	0.999202	--	0.455355	0.62095	0.999202	--	ATPase, putative, expressed
LOC_Os04g24550	9.69447	10.1985	15.6937	12.2322	1.24963	11.025	17.8252	12.0707	2.95566	0.0324	0.967927	up	-0.112422	0.89315	0.999202	--	-0.183732	0.8306	0.999202	--	0.019183	0.98195	0.999202	--	-0.0731219	0.9377	0.999202	--	-0.694952	0.46785	0.999202	--	-0.335455	0.71605	0.999202	--	-3.1412	0.0215	0.897526	down	-3.83435	0.00975	0.649218	down	-3.27193	0.0185	0.850307	down	ATP-binding region, ATPase-like domain containing protein, expressed
LOC_Os12g19530	25.588	25.6486	31.0586	25.382	4.66796	20.4723	25.8501	19.3733	2.45461	0.00955	0.643189	up	0.325208	0.7182	0.999202	--	0.264819	0.75515	0.999202	--	0.389738	0.7042	0.999202	--	-0.003411	0.99675	0.999202	--	-0.279522	0.7424	0.999202	--	0.0116624	0.9898	0.999202	--	-2.13281	0.02155	0.897934	down	-2.46931	0.0105	0.672449	down	-2.0532	0.04185	0.999202	down	ATP-binding region, ATPase-like domain-containing protein, putative, expressed
LOC_Os10g21300	1.35076	1.31678	1.02159	1.05134	2.59236	0	0.180684	0.576022	-0.940493	0.6962	0.999202	--	Inf	0.04285	0.999202	up	2.49928	0.4256	0.999202	--	0.868037	0.7088	0.999202	--	0.036756	0.9449	0.999202	--	0.402949	0.86005	0.999202	--	0.36154	0.86935	0.999202	--	Inf	0.0315	0.962834	up	3.84273	0.3349	0.999202	--	2.17007	0.387	0.999202	--	ATP-dependent Clp protease proteolytic subunit, putative, expressed
LOC_Os08g24760	10.118	10.5585	12.9733	10.9839	0.968666	10.0404	13.0543	10.7134	3.38478	0.0195	0.866037	up	0.0725852	0.92905	0.999202	--	-0.00898095	0.9916	0.999202	--	0.0359676	0.9651	0.999202	--	-0.0614834	0.943	0.999202	--	-0.358626	0.67375	0.999202	--	-0.118466	0.88985	0.999202	--	-3.37368	0.01915	0.860765	down	-3.75239	0.01305	0.7394	down	-3.46728	0.01645	0.812618	down	ATP-dependent RNA helicase, putative, expressed
LOC_Os10g35010	22.8863	11.9499	10.7738	10.7159	5.69095	13.9776	10.6145	11.4754	2.00774	0.04255	0.999202	up	-0.226113	0.79425	0.999202	--	0.0214859	0.97835	0.999202	--	-0.0987911	0.90845	0.999202	--	0.937485	0.27605	0.999202	--	1.08696	0.2073	0.999202	--	1.09474	0.20295	0.999202	--	-1.29637	0.1757	0.999202	--	-0.899294	0.34735	0.999202	--	-1.0118	0.29025	0.999202	--	ATTIC110/TIC110, putative, expressed
LOC_Os09g38440	0.668175	0.0626303	0.139533	0.108293	0	0.114755	0	0.0936092	Inf	0.00075	0.174384	up	-0.873621	1	1	--	Inf	1	1	--	0.21022	1	1	--	3.41529	0.18095	0.999202	--	2.25962	0.26095	0.999202	--	2.62528	0.2017	0.999202	--	-Inf	1	1	--	0	1	1	--	-Inf	1	1	--	ATXR, putative, expressed
LOC_Os10g07994	0	5.60288	7.01664	6.07562	0	0	0	0	0	1	1	--	Inf	5e-05	0.0292283	up	Inf	5e-05	0.0292283	up	Inf	5e-05	0.0292283	up	-Inf	5e-05	0.0292283	down	-Inf	5e-05	0.0292283	down	-Inf	5e-05	0.0292283	down	0	1	1	--	0	1	1	--	0	1	1	--	autophagy protein 9, putative, expressed
LOC_Os09g38130	1.86937	6.37214	48.928	4.4648	3.7998	5.23487	11.3501	9.03714	-1.02337	0.4307	0.999202	--	0.283623	0.7778	0.999202	--	2.10796	0.0283	0.947624	up	-1.01727	0.34185	0.999202	--	-1.76922	0.16885	0.999202	--	-4.71004	0.0052	0.472563	down	-1.25604	0.33465	0.999202	--	-0.462229	0.65885	0.999202	--	-1.57871	0.14855	0.999202	--	-1.24994	0.24935	0.999202	--	auxin efflux carrier component, putative, expressed
LOC_Os07g20510	5.1025	5.0362	6.63178	6.69922	0.637066	5.28433	6.62474	5.54264	3.00169	0.0295	0.956418	up	-0.069386	0.9452	0.999202	--	0.00153276	0.9979	0.999202	--	0.273419	0.7663	0.999202	--	0.0188709	0.9839	0.999202	--	-0.37819	0.6854	0.999202	--	-0.392788	0.67575	0.999202	--	-3.05221	0.02575	0.936985	down	-3.37835	0.0173	0.827301	down	-3.12106	0.02345	0.924521	down	auxin efflux carrier, putative, expressed
LOC_Os01g10980	0.690139	0.474325	1.06177	0.729706	0	0.780396	0.297409	1.35226	Inf	0.02965	0.956418	up	-0.718332	0.75355	0.999202	--	1.83595	0.32075	0.999202	--	-0.889982	0.6186	0.999202	--	0.541013	0.8147	0.999202	--	-0.621509	0.7117	0.999202	--	-0.0804286	0.9584	0.999202	--	-Inf	0.0254	0.933313	down	-Inf	1	1	--	-Inf	0.0007	0.169832	down	auxin-induced protein 5NG4, putative, expressed
LOC_Os10g17630	1.30328	0.509339	0.895131	2.19421	0	1.05454	0.694125	0.824019	Inf	0.02965	0.956418	up	-1.04992	0.6232	0.999202	--	0.366903	0.8613	0.999202	--	1.41295	0.42335	0.999202	--	1.35545	0.56	0.999202	--	0.541975	0.81345	0.999202	--	-0.751554	0.65735	0.999202	--	-Inf	0.0337	0.977101	down	-Inf	0.05015	0.999202	--	-Inf	0.0388	0.999202	down	B3 DNA binding domain containing protein, expressed
LOC_Os06g20410	8.75325	6.94348	6.93033	5.77413	1.58401	5.86596	5.94124	5.39657	2.46624	0.0244	0.930372	up	0.243293	0.81085	0.999202	--	0.222159	0.835	0.999202	--	0.0975587	0.9249	0.999202	--	0.33416	0.7248	0.999202	--	0.336896	0.72205	0.999202	--	0.600217	0.5214	0.999202	--	-1.88879	0.09045	0.999202	--	-1.90718	0.08905	0.999202	--	-1.76846	0.11385	0.999202	--	BAH domain containing protein, expressed
LOC_Os11g06150	0	1.38124	2.44992	5.92123	2.80522	2.83276	9.70346	16.508	-Inf	5e-05	0.0292283	down	-1.03625	0.40545	0.999202	--	-1.98577	0.1341	0.999202	--	-1.4792	0.16285	0.999202	--	-Inf	0.0011	0.196131	down	-Inf	0.0003	0.1172	down	-Inf	5e-05	0.0292283	down	-0.0140976	0.9912	0.999202	--	-1.79039	0.107	0.999202	--	-2.55698	0.0207	0.883554	down	basic proline-rich protein precursor, putative, expressed
LOC_Os01g03320	5.06521	128.123	131.672	12.0451	6.57243	146.048	279.183	58.9728	-0.375804	0.73595	0.999202	--	-0.188912	0.8485	0.999202	--	-1.08427	0.27705	0.999202	--	-2.2916	0.01645	0.812618	down	-4.66076	5e-05	0.0292283	down	-4.70018	5e-05	0.0292283	down	-1.24975	0.2271	0.999202	--	-4.47387	0.0005	0.14999	down	-5.40864	0.0002	0.0912937	down	-3.16555	0.0066	0.538437	down	BBTI2 - Bowman-Birk type bran trypsin inhibitor precursor, expressed
LOC_Os01g03680	0.113315	3.37025	0.416885	0	0.392314	25.4133	0.356817	0.119301	-1.79167	1	1	--	-2.91466	0.03875	0.999202	down	0.224466	1	1	--	-Inf	1	1	--	-4.89444	0.22355	0.999202	--	-1.87931	1	1	--	Inf	1	1	--	-6.01743	0.0909	0.999202	--	0.136827	1	1	--	1.71741	1	1	--	BBTI8 - Bowman-Birk type bran trypsin inhibitor precursor, expressed
LOC_Os04g46894	11.1697	9.23315	12.4133	9.17954	2.95341	11.6208	13.42	9.49562	1.91914	0.04495	0.999202	up	-0.331811	0.6948	0.999202	--	-0.112505	0.89645	0.999202	--	-0.0488397	0.9559	0.999202	--	0.274701	0.74055	0.999202	--	-0.15229	0.8508	0.999202	--	0.283101	0.7328	0.999202	--	-1.97625	0.0391	0.999202	down	-2.18394	0.02425	0.929094	down	-1.68488	0.07785	0.999202	--	beige/BEACH domain containing protein, expressed
LOC_Os08g06170	10.0719	16.2161	17.1356	13.2799	39.6307	10.3414	16.8824	7.86538	-1.97629	0.0438	0.999202	down	0.648993	0.48905	0.999202	--	0.0214767	0.97965	0.999202	--	0.755659	0.4585	0.999202	--	-0.687099	0.4548	0.999202	--	-0.766665	0.40705	0.999202	--	-0.398918	0.6945	0.999202	--	1.93818	0.04915	0.999202	up	1.2311	0.15625	0.999202	--	2.33303	0.01705	0.823886	up	berberine and berberine like domain containing protein, expressed
LOC_Os05g34320	0.708092	0.714977	0.282891	0.616101	0	0.672191	0.23376	0.573648	Inf	0.00955	0.643189	up	0.0890268	0.945	0.999202	--	0.275219	1	1	--	0.103	0.9344	0.999202	--	-0.0139596	0.98755	0.999202	--	1.32369	0.4946	0.999202	--	0.200771	0.88965	0.999202	--	-Inf	5e-05	0.0292283	down	-Inf	1	1	--	-Inf	0.0005	0.14999	down	beta-hexosaminidase precursor, putative, expressed
LOC_Os08g36680	9.04295	7.10564	31.9346	1.59633	11.532	3.05613	8.37711	1.46886	-0.350777	0.7218	0.999202	--	1.21726	0.3712	0.999202	--	1.9306	0.0464	0.999202	up	0.120064	0.92985	0.999202	--	0.347828	0.74585	0.999202	--	-1.82026	0.0607	0.999202	--	2.50203	0.0511	0.999202	--	1.91586	0.1399	0.999202	--	0.461116	0.63465	0.999202	--	2.97287	0.0193	0.863406	up	bifunctional monodehydroascorbate reductase and carbonic anhydrasenectarin-3 precursor, putative, expressed
LOC_Os11g05520	1.04108	0	0	0	3.49455	0.987835	0	0	-1.74703	0.3461	0.999202	--	-Inf	0.04315	0.999202	down	0	1	1	--	0	1	1	--	Inf	0.0399	0.999202	up	Inf	0.0399	0.999202	up	Inf	0.0399	0.999202	up	1.82277	0.325	0.999202	--	Inf	0.0007	0.169832	up	Inf	0.0007	0.169832	up	bifunctional monodehydroascorbate reductase and carbonic anhydrasenectarin-3 precursor, putative, expressed
LOC_Os09g07300	13.0625	9.44053	15.9778	12.9603	1.81152	11.8684	15.861	13.0965	2.85016	0.006	0.514368	up	-0.330184	0.7448	0.999202	--	0.0105763	0.9907	0.999202	--	-0.0150849	0.9873	0.999202	--	0.468492	0.64	0.999202	--	-0.290633	0.7732	0.999202	--	0.0113323	0.9905	0.999202	--	-2.71185	0.0106	0.675521	down	-3.13021	0.003	0.342491	down	-2.85391	0.0062	0.52308	down	BIG, putative, expressed
LOC_Os07g33224	0.508547	0.72471	1.39686	0.500297	0	0.645668	1.88846	0.57238	Inf	0.03905	0.999202	up	0.166611	0.93665	0.999202	--	-0.435017	0.75215	0.999202	--	-0.194189	0.91585	0.999202	--	-0.511023	0.8219	0.999202	--	-1.45774	0.4202	0.999202	--	0.0235969	0.94825	0.999202	--	-Inf	0.03355	0.977101	down	-Inf	0.0009	0.184447	down	-Inf	0.0376	0.99884	down	BNR/Asp-box repeat family protein, putative, expressed
LOC_Os04g55480	9.58182	13.7769	11.9595	11.7924	1.47388	10.664	13.5918	11.2237	2.70068	0.0391	0.999202	up	0.369501	0.7017	0.999202	--	-0.184576	0.8283	0.999202	--	0.0713021	0.9385	0.999202	--	-0.523879	0.57575	0.999202	--	-0.319784	0.73155	0.999202	--	-0.299481	0.7474	0.999202	--	-2.85506	0.0337	0.977101	down	-3.20504	0.0187	0.854365	down	-2.92886	0.02975	0.956418	down	BRCA1-associated protein, putative, expressed
LOC_Os06g24870	14.9826	13.8653	17.7373	15.1512	0.712475	12.454	16.9357	12.5922	4.39431	0.00345	0.373111	up	0.154879	0.88145	0.999202	--	0.0667216	0.93745	0.999202	--	0.266902	0.77745	0.999202	--	0.111806	0.90285	0.999202	--	-0.243497	0.7709	0.999202	--	-0.0161405	0.98455	0.999202	--	-4.12762	0.005	0.463518	down	-4.57108	0.0034	0.370214	down	-4.14354	0.00505	0.466063	down	bromodomain domain containing protein, expressed
LOC_Os08g13020	0	0	0.118766	0.158562	0.778092	0	0.104342	0.0680913	-Inf	0.0446	0.999202	down	0	1	1	--	0.186801	1	1	--	1.2195	1	1	--	0	1	1	--	-Inf	1	1	--	-Inf	1	1	--	Inf	0.044	0.999202	up	2.89862	0.38595	0.999202	--	3.5144	0.35735	0.999202	--	BTB and MATH domain containing protein, putative, expressed
LOC_Os12g40920	28.5165	32.8957	297.135	45.3073	5.33289	15.6637	256.8	20.1905	2.41881	0.02065	0.882837	up	1.07047	0.241	0.999202	--	0.210474	0.8717	0.999202	--	1.16607	0.26805	0.999202	--	-0.206103	0.8276	0.999202	--	-3.38125	0.01585	0.798595	down	-0.667949	0.47485	0.999202	--	-1.55444	0.11195	0.999202	--	-5.58958	5e-05	0.0292283	down	-1.92069	0.0892	0.999202	--	bZIP transcription factor domain containing protein, expressed
LOC_Os07g47390	4.39237	0	0	0.223657	13.4266	0.0897363	1.11801	1.19437	-1.61202	0.19315	0.999202	--	-Inf	1	1	--	-Inf	0.02895	0.953241	down	-2.41689	0.37115	0.999202	--	Inf	0.0007	0.169832	up	Inf	0.0007	0.169832	up	4.29564	0.1946	0.999202	--	7.22519	0.2523	0.999202	--	3.58609	0.0879	0.999202	--	3.49077	0.097	0.999202	--	C2 domain containing protein, putative, expressed
LOC_Os01g27190	27.7198	0.961291	0.0568125	1.04011	55.7559	7.93124	0	1.35192	-1.00821	0.24655	0.999202	--	-3.0445	0.0246	0.931192	down	Inf	1	1	--	-0.378275	0.78065	0.999202	--	4.8498	0.00395	0.405429	up	8.93049	0.2422	0.999202	--	4.73611	0.00465	0.445345	up	2.8135	0.0043	0.425248	up	Inf	5e-05	0.0292283	up	5.36604	0.0021	0.270064	up	C2 domain containing protein, putative, expressed
LOC_Os01g03820	32.2187	50.7005	61.2277	56.2353	5.45389	46.4298	61.7031	45.3863	2.56254	0.02465	0.931247	up	0.126951	0.9002	0.999202	--	-0.0111566	0.99015	0.999202	--	0.30922	0.7649	0.999202	--	-0.654103	0.4795	0.999202	--	-0.926288	0.32915	0.999202	--	-0.80358	0.3923	0.999202	--	-3.08969	0.0104	0.669424	down	-3.49998	0.00505	0.466063	down	-3.0569	0.012	0.71237	down	C2 domain containing protein, putative, expressed
LOC_Os04g58810	0.985162	6.19424	3.36618	1.04046	7.40607	4.30703	3.01809	1.66284	-2.91028	0.0342	0.980151	down	0.524235	0.6199	0.999202	--	0.157475	0.88415	0.999202	--	-0.676434	0.6346	0.999202	--	-2.65249	0.04635	0.999202	down	-1.77268	0.17305	0.999202	--	-0.0787837	0.95665	0.999202	--	0.782017	0.47185	0.999202	--	1.29507	0.23145	0.999202	--	2.15506	0.0992	0.999202	--	CAF1 family ribonuclease containing protein, putative, expressed
LOC_Os08g38900	17.6049	61.215	38.3496	30.9172	95.0624	87.8923	66.4873	43.6557	-2.4329	0.0142	0.765184	down	-0.521851	0.5735	0.999202	--	-0.793868	0.4002	0.999202	--	-0.497763	0.57105	0.999202	--	-1.79791	0.0407	0.999202	down	-1.12323	0.1962	0.999202	--	-0.81243	0.3481	0.999202	--	0.113138	0.9133	0.999202	--	0.515795	0.6112	0.999202	--	1.1227	0.2361	0.999202	--	caffeoyl-CoA O-methyltransferase, putative, expressed
LOC_Os03g10640	0.445321	1.83324	6.59988	1.30991	1.08568	1.18545	1.0835	1.34961	-1.28568	0.3154	0.999202	--	0.62896	0.5932	0.999202	--	2.60674	0.01665	0.816644	up	-0.0430821	0.9674	0.999202	--	-2.04148	0.1382	0.999202	--	-3.88952	0.01035	0.668286	down	-1.55655	0.24065	0.999202	--	-0.126845	0.9105	0.999202	--	0.00288941	0.99275	0.999202	--	-0.313954	0.7873	0.999202	--	calcium-transporting ATPase, plasma membrane-type, putative, expressed
LOC_Os03g42020	38.4468	20.7799	9.36273	24.4788	4.64921	20.1402	15.6147	18.3649	3.04781	0.0042	0.41922	up	0.0451097	0.95785	0.999202	--	-0.7379	0.39015	0.999202	--	0.414583	0.61905	0.999202	--	0.887674	0.3399	0.999202	--	2.03786	0.03905	0.999202	up	0.651329	0.47865	0.999202	--	-2.11502	0.0275	0.943298	down	-1.74784	0.0658	0.999202	--	-1.98189	0.03795	0.999202	down	calcium-transporting ATPase, plasma membrane-type, putative, expressed
LOC_Os03g12230	0.181437	0.659088	0.0559335	0.163562	0.964853	0	0.149717	0.360364	-2.41084	0.2713	0.999202	--	Inf	0.0224	0.911579	up	-1.42045	1	1	--	-1.13962	1	1	--	-1.861	0.41575	0.999202	--	1.69769	1	1	--	0.149638	1	1	--	Inf	0.01255	0.727536	up	2.68807	0.2386	0.999202	--	1.42086	0.4739	0.999202	--	caleosin related protein, putative, expressed
LOC_Os11g44680	7.1088	13.6074	8.34367	5.54278	0.784981	13.0942	9.23225	4.7052	3.17888	0.0198	0.87036	up	0.0554723	0.94875	0.999202	--	-0.146001	0.8829	0.999202	--	0.236356	0.80615	0.999202	--	-0.936718	0.319	0.999202	--	-0.231075	0.8196	0.999202	--	0.358996	0.7154	0.999202	--	-4.06012	0.0067	0.542945	down	-3.55595	0.01135	0.696293	down	-2.58352	0.04485	0.999202	down	calmodulin binding protein, putative, expressed
LOC_Os02g47970	24.6604	19.8938	30.39	23.1109	5.8067	21.9707	28.9136	24.1941	2.08641	0.02685	0.940637	up	-0.143258	0.88725	0.999202	--	0.0718475	0.94215	0.999202	--	-0.0660812	0.9464	0.999202	--	0.309878	0.74645	0.999202	--	-0.301399	0.75325	0.999202	--	0.0936255	0.9204	0.999202	--	-1.91979	0.04805	0.999202	down	-2.31596	0.017	0.823251	down	-2.05886	0.0352	0.983474	down	calpain, putative, expressed
LOC_Os03g59264	18.5687	9.44641	7.18318	11.3541	1.8493	8.42166	5.75584	7.86933	3.32782	0.00465	0.445345	up	0.165662	0.84885	0.999202	--	0.319597	0.7313	0.999202	--	0.528899	0.5437	0.999202	--	0.975031	0.2554	0.999202	--	1.37018	0.1125	0.999202	--	0.709657	0.4076	0.999202	--	-2.18712	0.0388	0.999202	down	-1.63804	0.1358	0.999202	--	-2.08926	0.04845	0.999202	down	calreticulin family protein, expressed
LOC_Os01g55440	2.34196	0	0	0.176076	4.74505	0.493693	0	0.0826165	-1.01871	0.3379	0.999202	--	-Inf	0.0019	0.252727	down	0	1	1	--	1.09169	1	1	--	Inf	5e-05	0.0292283	up	Inf	5e-05	0.0292283	up	3.73345	0.10665	0.999202	--	3.26474	0.0199	0.871393	up	Inf	5e-05	0.0292283	up	5.84385	0.1413	0.999202	--	CAMK_KIN1/SNF1/Nim1_like.1 - CAMK includes calcium/calmodulin depedent protein kinases, expressed
LOC_Os03g22050	141.3	78.3449	46.0916	111.163	6.1606	60.8253	28.9779	77.7779	4.51954	5e-05	0.0292283	up	0.365168	0.68495	0.999202	--	0.669553	0.44975	0.999202	--	0.51524	0.5946	0.999202	--	0.850846	0.38315	0.999202	--	1.61618	0.1221	0.999202	--	0.346085	0.74955	0.999202	--	-3.30353	0.0016	0.229089	down	-2.23381	0.0177	0.835197	down	-3.65822	0.00015	0.0749679	down	CAMK_KIN1/SNF1/Nim1_like.16 - CAMK includes calcium/calmodulin depedent protein kinases, expressed
LOC_Os08g34240	0.443589	2.04897	2.95992	0.565101	1.49236	2.88312	2.36272	3.9526	-1.7503	0.1797	0.999202	--	-0.492728	0.63785	0.999202	--	0.325107	0.76275	0.999202	--	-2.80622	0.0354	0.98484	down	-2.20761	0.09905	0.999202	--	-2.73826	0.0368	0.997475	down	-0.349284	0.7936	0.999202	--	-0.950038	0.37005	0.999202	--	-0.662859	0.5768	0.999202	--	-1.40521	0.2001	0.999202	--	CAMK_KIN1/SNF1/Nim1_like.33 - CAMK includes calcium/calmodulin depedent protein kinases, expressed
LOC_Os11g02240	2.10765	1.31024	2.38773	0.930813	1.54385	1.99349	1.04727	12.0044	0.449108	0.71615	0.999202	--	-0.60546	0.69455	0.999202	--	1.189	0.3437	0.999202	--	-3.68893	0.01085	0.681649	down	0.685799	0.5896	0.999202	--	-0.180002	0.87505	0.999202	--	1.17907	0.3408	0.999202	--	-0.368769	0.8007	0.999202	--	0.559891	0.6878	0.999202	--	-2.95896	0.03125	0.962834	down	CAMK_KIN1/SNF1/Nim1_like.4 - CAMK includes calcium/calmodulin depedent protein kinases, expressed
LOC_Os08g43780	0.799152	0.803493	0.492424	0.329357	0	0.611032	1.0926	1.09887	Inf	0.0399	0.999202	up	0.395036	0.84775	0.999202	--	-1.1498	0.6113	0.999202	--	-1.73829	0.4872	0.999202	--	-0.00781533	0.9449	0.999202	--	0.698568	0.7595	0.999202	--	1.27882	0.59325	0.999202	--	-Inf	0.05145	0.999202	--	-Inf	0.03105	0.962834	down	-Inf	0.03735	0.99884	down	carrier, putative, expressed
LOC_Os05g38670	0.553608	0.394499	0.0564207	0.332159	0	0.553762	0	0.310191	Inf	0.0304	0.959146	up	-0.489245	0.8256	0.999202	--	Inf	1	1	--	0.0987186	1	1	--	0.488843	0.82615	0.999202	--	3.29457	0.3507	0.999202	--	0.736988	0.73915	0.999202	--	-Inf	0.0316	0.962834	down	0	1	1	--	-Inf	1	1	--	cation efflux family protein, putative, expressed
LOC_Os06g41660	4.99869	5.84357	7.33887	6.3165	0.544987	4.56623	7.83503	5.45436	3.19726	0.02275	0.917132	up	0.355846	0.6989	0.999202	--	-0.094381	0.91285	0.999202	--	0.211714	0.82405	0.999202	--	-0.225299	0.81475	0.999202	--	-0.554009	0.553	0.999202	--	-0.337576	0.71795	0.999202	--	-3.06671	0.02545	0.934044	down	-3.84565	0.0092	0.632668	down	-3.32312	0.01735	0.828699	down	CC-NBS-LRR protein, putative, expressed
LOC_Os10g40780	24.6526	20.1238	25.833	24.7482	4.11704	20.0422	28.822	22.5909	2.58206	0.01635	0.810619	up	0.00585739	0.9944	0.999202	--	-0.157952	0.8799	0.999202	--	0.131579	0.89995	0.999202	--	0.29284	0.77655	0.999202	--	-0.0674758	0.9474	0.999202	--	-0.00558001	0.995	0.999202	--	-2.28337	0.0243	0.929989	down	-2.80749	0.0103	0.667064	down	-2.45606	0.02775	0.94531	down	CCR4-Not complex component, Not1domain containing protein, expressed
LOC_Os07g47140	7.19755	9.81008	3.40274	10.6058	29.5283	13.4319	2.66103	10.1464	-2.03652	0.03605	0.991932	down	-0.453323	0.62275	0.999202	--	0.35471	0.7564	0.999202	--	0.0638883	0.94875	0.999202	--	-0.44676	0.65485	0.999202	--	1.08081	0.31395	0.999202	--	-0.559282	0.5776	0.999202	--	1.13644	0.1845	0.999202	--	3.47204	0.00475	0.449905	up	1.54113	0.11035	0.999202	--	CCT/B-box zinc finger protein, putative, expressed
LOC_Os01g63710	6.18888	2.8354	1.39033	2.06079	0.487093	5.47752	0.996822	3.47925	3.66741	0.008	0.593579	up	-0.949969	0.35995	0.999202	--	0.480023	0.70735	0.999202	--	-0.755583	0.49245	0.999202	--	1.12612	0.28125	0.999202	--	2.15425	0.0743	0.999202	--	1.58648	0.12295	0.999202	--	-3.49126	0.0097	0.647666	down	-1.03314	0.4121	0.999202	--	-2.83651	0.0331	0.973882	down	CDC6 - Putative DNA replication initiation protein, expressed
LOC_Os05g45370	0	0	0	0.275117	0.099524	0.835743	0	1.79486	-Inf	1	1	--	-Inf	0.02655	0.938744	down	0	1	1	--	-2.70575	0.20115	0.999202	--	0	1	1	--	0	1	1	--	-Inf	1	1	--	-3.06994	0.3571	0.999202	--	Inf	1	1	--	-4.17268	0.2409	0.999202	--	cell cycle control protein, putative, expressed
LOC_Os08g37750	1.47965	0.499097	0.882343	0.424796	0	0.417732	1.30377	0.966525	Inf	0.00095	0.187468	up	0.256743	0.91165	0.999202	--	-0.563275	0.68	0.999202	--	-1.18604	0.4955	0.999202	--	1.56787	0.40265	0.999202	--	0.745847	0.5886	0.999202	--	1.80042	0.3392	0.999202	--	-Inf	1	1	--	-Inf	0.0009	0.184447	down	-Inf	0.0015	0.223185	down	cellulase, putative, expressed
LOC_Os04g35510	1.3943	0.849333	0.749914	1.32192	0	0.876444	0.466077	1.4908	Inf	0.0004	0.133555	up	-0.0453314	0.97275	0.999202	--	0.686157	0.67615	0.999202	--	-0.173456	0.89035	0.999202	--	0.715136	0.59425	0.999202	--	0.894742	0.5043	0.999202	--	0.0769055	0.9514	0.999202	--	-Inf	0.00065	0.164641	down	-Inf	1	1	--	-Inf	0.0004	0.133555	down	CENP-E-like kinetochore protein, putative, expressed
LOC_Os11g32650	21.4473	86.1311	9.32214	9.94038	82.4219	170.353	4.18513	21.1476	-1.94223	0.0374	0.99884	down	-0.983918	0.34855	0.999202	--	1.15539	0.20885	0.999202	--	-1.08912	0.20525	0.999202	--	-2.00574	0.03695	0.998099	down	1.20207	0.15945	0.999202	--	1.10943	0.19515	0.999202	--	-1.04742	0.3148	0.999202	--	4.29968	0.00015	0.0749679	up	1.96253	0.03695	0.998099	up	chalcone synthase, putative, expressed
LOC_Os08g34950	26.7718	21.8869	31.1151	25.1182	5.43576	20.97	38.0661	23.1737	2.30016	0.0182	0.844655	up	0.061736	0.9513	0.999202	--	-0.290893	0.75625	0.999202	--	0.116245	0.907	0.999202	--	0.290647	0.76255	0.999202	--	-0.216903	0.824	0.999202	--	0.091979	0.924	0.999202	--	-1.94778	0.04645	0.999202	down	-2.80795	0.0047	0.448058	down	-2.09193	0.03125	0.962834	down	chaperonin Cpn60/TCP-1, putative, expressed
LOC_Os03g18420	30.3467	34.3935	29.0991	30.4217	100.644	36.5441	28.4823	29.7438	-1.72965	0.0491	0.999202	down	-0.0875033	0.9182	0.999202	--	0.0309117	0.9755	0.999202	--	0.032512	0.9721	0.999202	--	-0.180597	0.82975	0.999202	--	0.0605633	0.95055	0.999202	--	-0.00356331	0.99675	0.999202	--	1.46155	0.0972	0.999202	--	1.82112	0.06405	0.999202	--	1.75859	0.0738	0.999202	--	CHCH domain containing protein, expressed
LOC_Os06g08480	27.662	30.8664	35.3644	34.8652	4.30598	27.6038	37.7006	30.0589	2.68349	0.01295	0.73695	up	0.16117	0.8684	0.999202	--	-0.0922915	0.92325	0.999202	--	0.213995	0.8241	0.999202	--	-0.158134	0.86885	0.999202	--	-0.354393	0.71585	0.999202	--	-0.333883	0.73315	0.999202	--	-2.68045	0.01185	0.709197	down	-3.13017	0.00345	0.373111	down	-2.80338	0.0088	0.619742	down	CHD3-type chromatin-remodeling factor PIWTLE, putative, expressed
LOC_Os10g39680	10.5769	7.39269	10.2786	14.3036	42.3045	31.6407	19.1753	31.3246	-1.99989	0.0385	0.999202	down	-2.09761	0.02695	0.940637	down	-0.899614	0.3336	0.999202	--	-1.13092	0.24185	0.999202	--	0.516752	0.59535	0.999202	--	0.0412833	0.9658	0.999202	--	-0.435452	0.6655	0.999202	--	0.41903	0.6245	0.999202	--	1.14156	0.1888	0.999202	--	0.433516	0.6139	0.999202	--	CHIT14 - Chitinase family protein precursor, expressed
LOC_Os03g04060	37.377	11.3064	59.9549	12.0145	197.766	30.4965	95.4853	23.6202	-2.40357	0.01295	0.73695	down	-1.43151	0.13095	0.999202	--	-0.671399	0.46505	0.999202	--	-0.975239	0.2976	0.999202	--	1.72502	0.07445	0.999202	--	-0.681726	0.4196	0.999202	--	1.63737	0.0873	0.999202	--	2.69708	0.0063	0.527135	up	1.05044	0.28675	0.999202	--	3.0657	0.00275	0.323886	up	CHIT16 - Chitinase family protein precursor, expressed
LOC_Os07g37240	4293.26	2614.93	3639.53	1249.36	8877.38	2730.97	2208.26	1303.22	-1.04806	0.0181	0.842395	down	-0.0626381	0.9704	0.999202	--	0.720846	0.6612	0.999202	--	-0.0608914	0.9783	0.999202	--	0.715301	0.35705	0.999202	--	0.238322	0.4582	0.999202	--	1.78089	0.23215	0.999202	--	1.70072	0.1632	0.999202	--	2.00723	0.13565	0.999202	--	2.76806	0.10985	0.999202	--	chlorophyll A-B binding protein, putative, expressed
LOC_Os04g16728	70.6007	53.8614	37.2881	41.0453	0	43.6668	34.7505	39.5361	Inf	0.0011	0.196131	up	0.302718	0.8954	0.999202	--	0.101683	0.9515	0.999202	--	0.0540456	0.96435	0.999202	--	0.390429	0.8177	0.999202	--	0.920966	0.5906	0.999202	--	0.782464	0.6524	0.999202	--	-Inf	0.0316	0.962834	down	-Inf	0.03445	0.980151	down	-Inf	0.0283	0.947624	down	chloroplast 30S ribosomal protein S15, putative, expressed
LOC_Os06g39716	4.37123	2.86953	3.98615	3.24095	0	0.555969	2.43376	3.8476	Inf	0.02675	0.939804	up	2.36774	0.39775	0.999202	--	0.711808	0.75965	0.999202	--	-0.247544	0.91025	0.999202	--	0.607227	0.78615	0.999202	--	0.133044	0.94775	0.999202	--	0.431623	0.8447	0.999202	--	-Inf	0.10435	0.999202	--	-Inf	0.0428	0.999202	down	-Inf	0.03	0.956418	down	chloroplast 30S ribosomal protein S18, putative, expressed
LOC_Os10g21346	7.20307	3.08291	7.06024	5.16575	0	4.46437	5.17967	4.33696	Inf	0.00065	0.164641	up	-0.534164	0.69935	0.999202	--	0.446856	0.75645	0.999202	--	0.252294	0.8543	0.999202	--	1.22432	0.3985	0.999202	--	0.0288944	0.9832	0.999202	--	0.479634	0.7434	0.999202	--	-Inf	0.0009	0.184447	down	-Inf	0.0009	0.184447	down	-Inf	0.00195	0.256626	down	chloroplast 30S ribosomal protein S3, putative, expressed
LOC_Os09g24416	3.01063	1.35895	2.42171	0.898409	0	1.77685	1.85089	1.89324	Inf	0.0014	0.21644	up	-0.386823	0.86205	0.999202	--	0.387804	0.85495	0.999202	--	-1.07541	0.63525	0.999202	--	1.14757	0.5101	0.999202	--	0.314042	0.8543	0.999202	--	1.74462	0.3449	0.999202	--	-Inf	0.03355	0.977101	down	-Inf	0.03105	0.962834	down	-Inf	0.03145	0.962834	down	chloroplast 30S ribosomal protein S3, putative, expressed
LOC_Os05g22718	34.4029	23.8063	49.0799	18.9793	0	20.898	26.9046	25.2474	Inf	5e-05	0.0292283	up	0.187977	0.8933	0.999202	--	0.867281	0.5133	0.999202	--	-0.411706	0.78175	0.999202	--	0.531186	0.6666	0.999202	--	-0.512603	0.63985	0.999202	--	0.8581	0.4916	0.999202	--	-Inf	0.0007	0.169832	down	-Inf	0.00045	0.142494	down	-Inf	5e-05	0.0292283	down	chloroplast 30S ribosomal protein S8, putative, expressed
LOC_Os04g16832	6.04375	4.37259	7.68722	2.71134	0	2.03883	5.80295	3.65423	Inf	0.0304	0.959146	up	1.10074	0.61455	0.999202	--	0.405675	0.8592	0.999202	--	-0.430565	0.83125	0.999202	--	0.466957	0.8357	0.999202	--	-0.347017	0.87715	0.999202	--	1.15644	0.62055	0.999202	--	-Inf	0.06575	0.999202	--	-Inf	0.03445	0.980151	down	-Inf	0.0388	0.999202	down	chloroplast 30S ribosomal protein S8, putative, expressed
LOC_Os05g22724	13.2008	8.6624	18.1877	4.31823	0	9.75155	12.0552	6.27749	Inf	0.0005	0.14999	up	-0.170865	0.89545	0.999202	--	0.593301	0.67905	0.999202	--	-0.539747	0.8112	0.999202	--	0.607789	0.65935	0.999202	--	-0.462331	0.7436	0.999202	--	1.61212	0.3608	0.999202	--	-Inf	0.0016	0.229089	down	-Inf	0.0011	0.196131	down	-Inf	0.02745	0.94251	down	chloroplast 50S ribosomal protein L16, putative, expressed
LOC_Os08g12780	18.3766	6.38767	4.40823	7.79672	2.88317	6.82366	6.48711	5.43346	2.67214	0.01255	0.727536	up	-0.0952562	0.92805	0.999202	--	-0.557377	0.6028	0.999202	--	0.520997	0.58935	0.999202	--	1.52451	0.10665	0.999202	--	2.0596	0.0533	0.999202	--	1.23693	0.17395	0.999202	--	-1.24289	0.27125	0.999202	--	-1.16992	0.26915	0.999202	--	-0.914214	0.4093	0.999202	--	chloroplast envelope membrane protein, putative, expressed
LOC_Os09g19850	20.7027	12.5145	8.17236	12.446	5.22719	12.7709	9.4526	11.6789	1.98571	0.0423	0.999202	up	-0.0292617	0.97225	0.999202	--	-0.209959	0.8041	0.999202	--	0.0917803	0.9149	0.999202	--	0.726222	0.3968	0.999202	--	1.341	0.1205	0.999202	--	0.734138	0.39305	0.999202	--	-1.28875	0.1719	0.999202	--	-0.854675	0.36345	0.999202	--	-1.15979	0.2182	0.999202	--	chloroplastic group IIA intron splicing facilitator CRS1, chloroplast precursor, putative, expressed
LOC_Os08g27150	27.5779	22.4946	18.6902	23.216	4.54672	20.604	19.2604	22.5354	2.60062	0.0151	0.782997	up	0.126656	0.8796	0.999202	--	-0.0433559	0.9602	0.999202	--	0.0429252	0.9606	0.999202	--	0.293933	0.74865	0.999202	--	0.561233	0.552	0.999202	--	0.248393	0.7827	0.999202	--	-2.18003	0.02695	0.940637	down	-2.08274	0.0328	0.972384	down	-2.3093	0.0195	0.866037	down	chloroplastic group IIA intron splicing facilitator CRS1, chloroplast precursor, putative, expressed
LOC_Os07g31450	22.4351	19.9484	33.1561	21.7532	2.88098	24.1166	32.4493	21.3617	2.96113	0.00515	0.470856	up	-0.27375	0.7805	0.999202	--	0.0310895	0.9736	0.999202	--	0.0262018	0.97905	0.999202	--	0.169485	0.8647	0.999202	--	-0.563515	0.57125	0.999202	--	0.0445332	0.9646	0.999202	--	-3.06539	0.00405	0.411158	down	-3.49355	0.0012	0.204804	down	-2.89039	0.00675	0.545967	down	CHR4/MI-2-LIKE, putative, expressed
LOC_Os05g05780	19.4573	22.2783	21.3504	25.0037	1.34827	19.4803	23.3225	20.4435	3.85113	0.00315	0.352763	up	0.193617	0.84325	0.999202	--	-0.127456	0.89665	0.999202	--	0.2905	0.76745	0.999202	--	-0.195327	0.8491	0.999202	--	-0.133955	0.89485	0.999202	--	-0.361833	0.72035	0.999202	--	-3.85284	0.0021	0.270064	down	-4.11254	0.00175	0.240393	down	-3.92246	0.00215	0.274974	down	chromatin-remodeling complex ATPase chain, putative, expressed
LOC_Os01g27040	5.0708	5.27562	6.44531	7.15605	1.2622	5.35093	5.56248	7.03414	2.00627	0.048	0.999202	up	-0.0204486	0.9786	0.999202	--	0.212522	0.8214	0.999202	--	0.0247899	0.97605	0.999202	--	-0.0571275	0.94605	0.999202	--	-0.346037	0.6871	0.999202	--	-0.49695	0.5577	0.999202	--	-2.08385	0.0464	0.999202	down	-2.13978	0.05765	0.999202	--	-2.47843	0.02105	0.890392	down	chromatin-remodeling complex ATPase chain, putative, expressed
LOC_Os06g01320	6.81983	6.78487	10.8754	8.5769	1.28169	6.84047	9.75018	7.75929	2.41169	0.0289	0.953241	up	-0.0117741	0.9891	0.999202	--	0.157564	0.8505	0.999202	--	0.144531	0.86845	0.999202	--	0.0074152	0.99245	0.999202	--	-0.673256	0.43015	0.999202	--	-0.33072	0.69985	0.999202	--	-2.41605	0.0278	0.945401	down	-2.92738	0.01115	0.691239	down	-2.59788	0.02085	0.886365	down	chromo domain containing protein, expressed
LOC_Os08g34280	4.19598	4.61751	2.13792	2.34045	12.0382	18.8874	7.25927	6.27632	-1.52054	0.1038	0.999202	--	-2.03223	0.0347	0.981838	down	-1.76362	0.11295	0.999202	--	-1.42313	0.19835	0.999202	--	-0.138106	0.88555	0.999202	--	0.972804	0.3493	0.999202	--	0.842223	0.41455	0.999202	--	-0.649797	0.45265	0.999202	--	0.729728	0.4327	0.999202	--	0.939635	0.31415	0.999202	--	cinnamoyl-CoA reductase, putative, expressed
LOC_Os03g22810	34.546	67.3123	114.021	69.3146	165.783	74.8625	76.6552	78.5541	-2.26271	0.01965	0.867935	down	-0.153374	0.851	0.999202	--	0.572843	0.56715	0.999202	--	-0.180527	0.84075	0.999202	--	-0.962353	0.25645	0.999202	--	-1.72271	0.0695	0.999202	--	-1.00464	0.24105	0.999202	--	1.14698	0.2108	0.999202	--	1.11284	0.27145	0.999202	--	1.07754	0.2919	0.999202	--	copper/zinc superoxide dismutase, putative, expressed
LOC_Os07g46990	31.5942	40.1614	63.3129	54.6901	133.808	45.6319	53.9844	66.2755	-2.08244	0.0295	0.956418	down	-0.184232	0.842	0.999202	--	0.229956	0.79185	0.999202	--	-0.277196	0.7504	0.999202	--	-0.346152	0.70545	0.999202	--	-1.00284	0.24065	0.999202	--	-0.791621	0.3557	0.999202	--	1.55205	0.1063	0.999202	--	1.30955	0.16975	0.999202	--	1.01362	0.2906	0.999202	--	copper/zinc superoxide dismutase, putative, expressed
LOC_Os08g37950	18.0647	11.1833	9.48309	11.7543	4.51445	10.5808	11.3368	12.2859	2.00055	0.0391	0.999202	up	0.0798925	0.92625	0.999202	--	-0.257584	0.76095	0.999202	--	-0.0638174	0.9411	0.999202	--	0.691834	0.42085	0.999202	--	0.929746	0.28485	0.999202	--	0.619985	0.47205	0.999202	--	-1.22883	0.1909	0.999202	--	-1.32839	0.1603	0.999202	--	-1.44439	0.12865	0.999202	--	copper-transporting ATPase PAA1, putative, expressed
LOC_Os03g02780	14.3754	39.3488	43.1148	68.5404	79.7099	22.2851	35.3468	32.2846	-2.47116	0.01165	0.704325	down	0.82024	0.3782	0.999202	--	0.286605	0.73305	0.999202	--	1.08611	0.2595	0.999202	--	-1.45272	0.11755	0.999202	--	-1.58459	0.08735	0.999202	--	-2.25336	0.01925	0.862482	down	1.83868	0.06005	0.999202	--	1.17318	0.1769	0.999202	--	1.30391	0.1773	0.999202	--	Core histone H2A/H2B/H3/H4 domain containing protein, putative, expressed
LOC_Os09g30310	62.464	59.1146	49.1638	64.4522	266.584	67.4769	55.5642	70.2775	-2.09349	0.03355	0.977101	down	-0.190878	0.82045	0.999202	--	-0.176559	0.8442	0.999202	--	-0.124833	0.8799	0.999202	--	0.07951	0.92705	0.999202	--	0.345428	0.7091	0.999202	--	-0.0452034	0.9587	0.999202	--	1.98213	0.0439	0.999202	up	2.26236	0.02425	0.929094	up	1.92346	0.0486	0.999202	up	core histone H2A/H2B/H3/H4, putative, expressed
LOC_Os05g47540	51.1296	22.7039	19.6479	13.0723	64.0657	65.4586	38.814	54.5137	-0.325395	0.74825	0.999202	--	-1.52764	0.1388	0.999202	--	-0.982202	0.2751	0.999202	--	-2.06011	0.04235	0.999202	down	1.17122	0.2594	0.999202	--	1.37978	0.17815	0.999202	--	1.96764	0.0682	0.999202	--	-0.0310292	0.97365	0.999202	--	0.722975	0.42445	0.999202	--	0.232934	0.8051	0.999202	--	CPuORF26 - conserved peptide uORF-containing transcript, expressed
LOC_Os10g18150	11.3198	9.99512	4.4615	8.24273	0.261296	23.8999	1.30172	27.878	5.43702	0.0528	0.999202	--	-1.25771	0.14755	0.999202	--	1.77711	0.0974	0.999202	--	-1.75793	0.0439	0.999202	down	0.179554	0.83895	0.999202	--	1.34325	0.15425	0.999202	--	0.457656	0.58945	0.999202	--	-6.51518	0.05115	0.999202	--	-2.31666	0.20535	0.999202	--	-6.7373	0.05115	0.999202	--	crooked neWT, putative, expressed
LOC_Os12g01250	0	0.259538	0.940705	0.142134	0	0	0	0.187091	0	1	1	--	Inf	1	1	--	Inf	0.03155	0.962834	up	-0.396491	1	1	--	-Inf	1	1	--	-Inf	0.03225	0.965875	down	-Inf	1	1	--	0	1	1	--	0	1	1	--	-Inf	1	1	--	csAtPR5, putative, expressed
LOC_Os12g07370	10.9423	7.73025	10.4627	8.88931	1.44675	4.01583	8.97974	4.15519	2.91902	0.0338	0.977101	up	0.944817	0.3465	0.999202	--	0.220503	0.81115	0.999202	--	1.09716	0.2791	0.999202	--	0.501326	0.59405	0.999202	--	0.0646646	0.93955	0.999202	--	0.29977	0.751	0.999202	--	-1.47288	0.22835	0.999202	--	-2.63385	0.05545	0.999202	--	-1.5221	0.2185	0.999202	--	csAtPR5, putative, expressed
LOC_Os04g35030	0	0.747388	0.667749	0.339361	0	2.82832	11.2602	0.0377142	0	1	1	--	-1.92002	0.12575	0.999202	--	-4.07578	0.0095	0.641679	down	3.16964	1	1	--	-Inf	0.0005	0.14999	down	-Inf	0.00055	0.155781	down	-Inf	1	1	--	-Inf	5e-05	0.0292283	down	-Inf	5e-05	0.0292283	down	-Inf	1	1	--	CSLH3 - cellulose synthase-like family H, expressed
LOC_Os12g05860	0	0	0.89384	0	0	0	0	0	0	1	1	--	0	1	1	--	Inf	0.04205	0.999202	up	0	1	1	--	0	1	1	--	-Inf	0.0404	0.999202	down	0	1	1	--	0	1	1	--	0	1	1	--	0	1	1	--	Cupin domain containing protein, expressed
LOC_Os03g22580	9.89266	8.3269	12.5833	10.5211	0.395557	8.9156	13.2389	9.7779	4.6444	0.0328	0.972384	up	-0.098551	0.91065	0.999202	--	-0.0732722	0.9401	0.999202	--	0.105694	0.9094	0.999202	--	0.248579	0.7826	0.999202	--	-0.347076	0.73525	0.999202	--	-0.0888594	0.9216	0.999202	--	-4.49437	0.0345	0.980151	down	-5.06475	0.02715	0.940637	down	-4.62757	0.03325	0.975724	down	CW-type Zinc Finger, putative, expressed
LOC_Os07g47360	7.26692	9.16842	16.1406	10.0948	0.43068	8.01353	15.4691	9.26215	4.07666	0.00345	0.373111	up	0.194236	0.83175	0.999202	--	0.0613069	0.9489	0.999202	--	0.124192	0.8862	0.999202	--	-0.335329	0.74525	0.999202	--	-1.15128	0.25185	0.999202	--	-0.474193	0.6447	0.999202	--	-4.21775	0.0023	0.288022	down	-5.16663	0.00035	0.12614	down	-4.42666	0.00165	0.232844	down	CW-type Zinc Finger, putative, expressed
LOC_Os08g02880	1.66655	0	0	0.211678	6.02451	1.07742	0	0.0933617	-1.85398	0.32615	0.999202	--	-Inf	0.04315	0.999202	down	0	1	1	--	1.18097	1	1	--	Inf	0.02965	0.956418	up	Inf	0.02965	0.956418	up	2.97692	0.3555	0.999202	--	2.48326	0.21855	0.999202	--	Inf	0.0004	0.133555	up	6.01187	0.24415	0.999202	--	CXXXC11 - Cysteine-rich protein with paired CXXXC motifs precursor, expressed
LOC_Os07g12780	37.946	67.0939	23.6489	64.9334	5.17424	52.1115	27.0683	56.3526	2.87453	0.01515	0.784569	up	0.36458	0.69525	0.999202	--	-0.194832	0.81605	0.999202	--	0.204479	0.82415	0.999202	--	-0.822233	0.3831	0.999202	--	0.682176	0.4226	0.999202	--	-0.77501	0.40645	0.999202	--	-3.33218	0.0062	0.52308	down	-2.38719	0.03605	0.991932	down	-3.44506	0.00495	0.460489	down	cyclin, putative, expressed
LOC_Os05g14730	10.1283	6.8687	5.714	8.07748	0.808947	5.21486	5.33148	6.48321	3.6462	0.0079	0.589292	up	0.397409	0.71025	0.999202	--	0.0999669	0.92375	0.999202	--	0.317196	0.74465	0.999202	--	0.560278	0.5856	0.999202	--	0.825812	0.4106	0.999202	--	0.32641	0.749	0.999202	--	-2.68851	0.0391	0.999202	down	-2.72042	0.03625	0.994152	down	-3.00259	0.0169	0.821258	down	cyclin-A1, putative, expressed
LOC_Os02g39010	32.3396	57.847	56.1504	38.1224	8.57246	41.2456	59.1979	31.8963	1.91552	0.03595	0.991183	up	0.488	0.6234	0.999202	--	-0.0762492	0.9439	0.999202	--	0.25725	0.7924	0.999202	--	-0.838939	0.34795	0.999202	--	-0.795993	0.4325	0.999202	--	-0.237334	0.81105	0.999202	--	-2.26646	0.0373	0.99884	down	-2.78777	0.00975	0.649218	down	-1.89561	0.0316	0.962834	down	cyclin-dependent kinase G-1, putative, expressed
LOC_Os04g41100	31.9073	30.1027	44.7411	34.0522	7.40817	32.2208	53.866	30.9751	2.1067	0.04945	0.999202	up	-0.0980988	0.922	0.999202	--	-0.267775	0.7773	0.999202	--	0.136636	0.88305	0.999202	--	0.0839929	0.9352	0.999202	--	-0.487715	0.6327	0.999202	--	-0.0938613	0.9276	0.999202	--	-2.1208	0.03665	0.996313	down	-2.86219	0.00385	0.399945	down	-2.06392	0.028	0.945976	down	cyclin-dependent kinase G-2, putative, expressed
LOC_Os02g53990	1.0686	1.52882	0.753344	1.40737	0	1.44749	1.13126	1.21723	Inf	5e-05	0.0292283	up	0.0788629	0.9451	0.999202	--	-0.586556	0.6842	0.999202	--	0.209391	0.87195	0.999202	--	-0.516693	0.6912	0.999202	--	0.504347	0.7353	0.999202	--	-0.397271	0.7582	0.999202	--	-Inf	5e-05	0.0292283	down	-Inf	0.0003	0.1172	down	-Inf	0.0001	0.0538862	down	cyclin-related protein, putative, expressed
LOC_Os07g29220	31.2766	17.4321	19.8206	23.6298	7.00359	17.891	22.6318	24.9497	2.15892	0.0284	0.948526	up	-0.0374932	0.9668	0.999202	--	-0.191351	0.82405	0.999202	--	-0.0784166	0.9263	0.999202	--	0.843343	0.32895	0.999202	--	0.658084	0.447	0.999202	--	0.404478	0.63	0.999202	--	-1.35307	0.1529	0.999202	--	-1.69219	0.076	0.999202	--	-1.83286	0.05815	0.999202	--	Cyclopropane-fatty-acyl-phospholipid synthase, putative, expressed
LOC_Os03g54130	3.41817	38.7498	93.5974	106	32.4012	14.2468	20.6754	22.789	-3.24475	0.00665	0.54062	down	1.44355	0.09835	0.999202	--	2.17855	0.02585	0.937318	up	2.21765	0.02255	0.913886	up	-3.50289	0.00375	0.393511	down	-4.77517	0.00025	0.105412	down	-4.95469	0.00025	0.105412	down	1.18541	0.16705	0.999202	--	0.648132	0.44965	0.999202	--	0.507709	0.55655	0.999202	--	cysteine protease 1 precursor, putative, expressed
LOC_Os04g30030	11.9462	23.7394	5.88627	28.1828	1.90798	19.7866	10.197	9.45973	2.64643	0.0427	0.999202	up	0.262756	0.78065	0.999202	--	-0.792717	0.4592	0.999202	--	1.57495	0.09345	0.999202	--	-0.99073	0.28985	0.999202	--	1.02113	0.3482	0.999202	--	-1.23827	0.1893	0.999202	--	-3.3744	0.01495	0.77949	down	-2.41802	0.05515	0.999202	--	-2.30975	0.066	0.999202	--	cysteine-rich receptor-like protein kinase 12 precursor, putative, expressed
LOC_Os06g29430	7.70283	4.47107	2.80245	5.1351	0.985601	5.3278	3.79601	5.05713	2.96631	0.0081	0.597268	up	-0.252922	0.7648	0.999202	--	-0.437796	0.67115	0.999202	--	0.0220718	0.9789	0.999202	--	0.784769	0.3622	0.999202	--	1.4587	0.1277	0.999202	--	0.584996	0.49605	0.999202	--	-2.43447	0.0233	0.922386	down	-1.94541	0.07905	0.999202	--	-2.35924	0.0266	0.939084	down	cytidine and deoxycytidylate deaminase zinc-binding region family protein, expressed
LOC_Os08g14860	44.134	33.8718	44.6393	31.2871	4.48508	23.928	46.6361	23.4266	3.29868	0.00375	0.393511	up	0.501385	0.60935	0.999202	--	-0.0631328	0.96145	0.999202	--	0.417423	0.67745	0.999202	--	0.381804	0.7022	0.999202	--	-0.0164235	0.98815	0.999202	--	0.496322	0.64465	0.999202	--	-2.41549	0.02715	0.940637	down	-3.37824	0.00965	0.646415	down	-2.38494	0.02225	0.909054	down	cytochrome b-c1 complex subunit 7, putative, expressed
LOC_Os04g32660	40.4377	34.0377	47.2469	30.5148	145.057	42.542	56.1846	41.3334	-1.84284	0.0495	0.999202	down	-0.321753	0.71105	0.999202	--	-0.249955	0.7861	0.999202	--	-0.437799	0.6033	0.999202	--	0.248568	0.76695	0.999202	--	-0.224518	0.78545	0.999202	--	0.406193	0.63085	0.999202	--	1.76966	0.05895	0.999202	--	1.36837	0.17085	0.999202	--	1.81124	0.05225	0.999202	--	cytochrome b-c1 complex subunit Rieske, mitochondrial precursor, putative, expressed
LOC_Os12g16720	1.93308	0.510598	1.85685	3.61471	10.9941	3.5262	2.32561	18.0349	-2.50775	0.01895	0.858132	down	-2.78785	0.03335	0.976349	down	-0.324756	0.77785	0.999202	--	-2.31884	0.0158	0.798093	down	1.92065	0.1377	0.999202	--	0.0580495	0.9577	0.999202	--	-0.902974	0.38245	0.999202	--	1.64054	0.08075	0.999202	--	2.24105	0.0467	0.999202	up	-0.714062	0.40755	0.999202	--	cytochrome P450 71A1, putative, expressed
LOC_Os01g43740	1.76599	32.841	2.45958	13.3214	2.72254	21.0943	2.0547	155.049	-0.624475	0.58945	0.999202	--	0.638647	0.45135	0.999202	--	0.259489	0.82025	0.999202	--	-3.5409	0.00255	0.307998	down	-4.21695	0.0006	0.160651	down	-0.477934	0.67975	0.999202	--	-2.9152	0.0091	0.629436	down	-2.95382	0.0126	0.728997	down	0.40603	0.725	0.999202	--	-5.83163	0.0001	0.0538862	down	cytochrome P450 72A1, putative, expressed
LOC_Os06g39880	2.25391	3.29367	1.71703	3.59032	10.5168	9.07266	4.69553	1.46911	-2.2222	0.0447	0.999202	down	-1.46183	0.1114	0.999202	--	-1.45137	0.19255	0.999202	--	1.28917	0.2253	0.999202	--	-0.547266	0.6055	0.999202	--	0.392513	0.7341	0.999202	--	-0.671682	0.5299	0.999202	--	0.213104	0.80705	0.999202	--	1.16334	0.22425	0.999202	--	2.83969	0.01165	0.704325	up	cytochrome P450 72A1, putative, expressed
LOC_Os03g25500	57.321	72.7456	78.8062	75.2126	3.77884	52.8511	96.1733	50.1002	3.92305	0.01	0.658016	up	0.460926	0.5942	0.999202	--	-0.287327	0.73365	0.999202	--	0.586158	0.49825	0.999202	--	-0.343796	0.6852	0.999202	--	-0.459244	0.59095	0.999202	--	-0.39191	0.65385	0.999202	--	-3.80592	0.0121	0.714584	down	-4.66962	0.0048	0.452644	down	-3.7288	0.0133	0.744945	down	cytochrome P450 72A1, putative, expressed
LOC_Os03g40600	1.70503	0.501845	0.785202	0.755831	1.60508	0	0.335931	0.531014	0.087148	0.95195	0.999202	--	Inf	0.0383	0.999202	up	1.2249	0.59615	0.999202	--	0.509315	0.82715	0.999202	--	1.76448	0.34325	0.999202	--	1.11866	0.53065	0.999202	--	1.17366	0.51105	0.999202	--	Inf	0.00075	0.174384	up	2.25641	0.2579	0.999202	--	1.59583	0.38395	0.999202	--	cytochrome P450 78A11, putative, expressed
LOC_Os01g12760	0.405674	2.57338	5.49238	1.70326	1.01857	3.22196	21.3286	2.58973	-1.32815	0.4604	0.999202	--	-0.324275	0.77405	0.999202	--	-1.95729	0.04435	0.999202	down	-0.604503	0.6497	0.999202	--	-2.66527	0.15875	0.999202	--	-3.75904	0.08325	0.999202	--	-2.0699	0.2952	0.999202	--	-1.6614	0.226	0.999202	--	-4.38818	0.00675	0.545967	down	-1.34626	0.3183	0.999202	--	cytochrome P450, putative, expressed
LOC_Os01g36294	8.38443	31.5068	24.7513	46.5883	2.51096	42.8135	127.733	23.8634	1.73948	0.1765	0.999202	--	-0.442404	0.6035	0.999202	--	-2.36756	0.01345	0.748391	down	0.965167	0.2568	0.999202	--	-1.90988	0.0495	0.999202	down	-1.56172	0.1012	0.999202	--	-2.47418	0.01185	0.709197	down	-4.09176	0.0108	0.680499	down	-5.66875	0.0023	0.288022	down	-3.24849	0.0261	0.937318	down	cytochrome P450, putative, expressed
LOC_Os10g21050	0.242428	0.0885939	0	0	0	0.263642	0.634658	0.0601138	Inf	1	1	--	-1.5733	1	1	--	-Inf	0.04565	0.999202	down	-Inf	1	1	--	1.45228	1	1	--	Inf	1	1	--	Inf	1	1	--	-Inf	1	1	--	-Inf	0.04565	0.999202	down	-Inf	1	1	--	cytochrome P450, putative, expressed
LOC_Os03g44740	4.81932	11.2642	4.45255	8.41322	21.6734	22.7251	5.40428	8.00903	-2.16902	0.0238	0.92538	down	-1.01254	0.2431	0.999202	--	-0.279473	0.77895	0.999202	--	0.0710296	0.94525	0.999202	--	-1.22484	0.18605	0.999202	--	0.1142	0.9061	0.999202	--	-0.803827	0.4271	0.999202	--	-0.0683643	0.93355	0.999202	--	2.00375	0.0389	0.999202	up	1.43622	0.13665	0.999202	--	cytochrome P450, putative, expressed
LOC_Os05g35010	4.79305	3.96943	4.0695	2.52423	17.618	16.1749	13.6909	4.7095	-1.87804	0.0458	0.999202	down	-2.02675	0.03195	0.964855	down	-1.75029	0.0707	0.999202	--	-0.899731	0.405	0.999202	--	0.272012	0.78165	0.999202	--	0.236093	0.81095	0.999202	--	0.925102	0.39015	0.999202	--	0.123293	0.8818	0.999202	--	0.363838	0.66795	0.999202	--	1.90341	0.04575	0.999202	up	cytochrome P450, putative, expressed
LOC_Os06g01250	17.6239	39.7009	14.1311	10.9844	64.8051	90.0518	10.8628	25.7019	-1.87858	0.0447	0.999202	down	-1.18158	0.2963	0.999202	--	0.379484	0.65485	0.999202	--	-1.22642	0.15605	0.999202	--	-1.17164	0.219	0.999202	--	0.318653	0.70335	0.999202	--	0.682075	0.42635	0.999202	--	-0.474648	0.6565	0.999202	--	2.57671	0.0086	0.613944	up	1.33423	0.14035	0.999202	--	cytochrome P450, putative, expressed
LOC_Os01g59020	6.98718	51.1833	77.9393	53.5786	27.423	44.1984	70.7476	41.3025	-1.97261	0.04565	0.999202	down	0.21168	0.81905	0.999202	--	0.13967	0.8896	0.999202	--	0.375427	0.6826	0.999202	--	-2.87289	0.0071	0.560234	down	-3.47957	0.00165	0.232844	down	-2.93887	0.006	0.514368	down	-0.688605	0.41165	0.999202	--	-1.36729	0.1446	0.999202	--	-0.590841	0.48145	0.999202	--	cytochrome P450, putative, expressed
LOC_Os05g08480	1.4801	3.21689	16.6963	4.56445	10.6692	8.10534	12.3037	11.1358	-2.84969	0.04585	0.999202	down	-1.33321	0.2481	0.999202	--	0.440431	0.60925	0.999202	--	-1.28669	0.17275	0.999202	--	-1.11997	0.4238	0.999202	--	-3.49576	0.0214	0.895897	down	-1.62475	0.2083	0.999202	--	0.396513	0.6744	0.999202	--	-0.205639	0.81005	0.999202	--	-0.0617477	0.94375	0.999202	--	cytokinin-O-glucosyltransferase 1, putative, expressed
LOC_Os04g25440	4.14662	25.8383	84.3407	16.3849	22.9209	47.6881	223.168	31.9591	-2.46666	0.01215	0.715795	down	-0.88412	0.34505	0.999202	--	-1.40383	0.1632	0.999202	--	-0.963863	0.27125	0.999202	--	-2.6395	0.00725	0.566069	down	-4.34622	5e-05	0.0292283	down	-1.98236	0.0421	0.999202	down	-1.05696	0.26295	0.999202	--	-3.28339	0.00135	0.214838	down	-0.479563	0.5789	0.999202	--	cytokinin-O-glucosyltransferase 2, putative, expressed
LOC_Os10g09990	13.8098	27.748	35.533	51.8559	18.8971	16.6721	18.6787	12.8685	-0.452472	0.59995	0.999202	--	0.734953	0.3919	0.999202	--	0.927767	0.32635	0.999202	--	2.01067	0.0397	0.999202	up	-1.00669	0.24415	0.999202	--	-1.36347	0.1617	0.999202	--	-1.90882	0.05055	0.999202	--	0.180731	0.8335	0.999202	--	0.0167705	0.983	0.999202	--	0.554323	0.51895	0.999202	--	cytokinin-O-glucosyltransferase 3, putative, expressed
LOC_Os08g30634	7.1202	6.90701	13.2362	8.6234	0.857686	7.0988	13.4744	7.01466	3.0534	0.00785	0.587367	up	-0.0395136	0.9668	0.999202	--	-0.0257244	0.98035	0.999202	--	0.297884	0.771	0.999202	--	0.043856	0.96385	0.999202	--	-0.894504	0.3751	0.999202	--	-0.276339	0.78645	0.999202	--	-3.04905	0.0071	0.560234	down	-3.97363	0.00095	0.187468	down	-3.03185	0.00685	0.550387	down	DC1 domain containing protein, expressed
LOC_Os09g14610	14.7737	16.1485	16.3173	18.3982	1.63956	20.0394	19.9504	18.2689	3.17165	0.01315	0.741603	up	-0.31144	0.7574	0.999202	--	-0.290014	0.7524	0.999202	--	0.0101723	0.99055	0.999202	--	-0.12837	0.8937	0.999202	--	-0.14338	0.87835	0.999202	--	-0.316534	0.7438	0.999202	--	-3.61146	0.0085	0.611025	down	-3.60504	0.0057	0.498525	down	-3.47801	0.007	0.556829	down	DCL2, putative, expressed
LOC_Os05g48820	23.9898	23.3611	33.9095	27.9011	3.32536	22.5058	30.5713	24.5339	2.85084	0.00715	0.562192	up	0.0538135	0.95735	0.999202	--	0.14951	0.87435	0.999202	--	0.185546	0.85355	0.999202	--	0.0383112	0.96715	0.999202	--	-0.499266	0.6081	0.999202	--	-0.217899	0.82045	0.999202	--	-2.75871	0.0079	0.589292	down	-3.2006	0.00225	0.283862	down	-2.88319	0.00595	0.512206	down	DDT, putative, expressed
LOC_Os03g11470	18.2973	16.1731	19.9599	17.3547	2.84613	16.4794	21.758	18.9304	2.68456	0.0165	0.813935	up	-0.0270751	0.9744	0.999202	--	-0.124442	0.8799	0.999202	--	-0.125376	0.8839	0.999202	--	0.178037	0.83585	0.999202	--	-0.125474	0.88175	0.999202	--	0.0763024	0.93005	0.999202	--	-2.5336	0.0206	0.882254	down	-2.93447	0.00965	0.646415	down	-2.73363	0.01485	0.77718	down	DEAD/DEAH box helicase domain containing protein, expressed
LOC_Os12g29660	13.6177	10.6895	4.61791	10.1517	3.4859	12.9053	5.27159	12.7642	1.96588	0.0396	0.999202	up	-0.271764	0.7523	0.999202	--	-0.190999	0.85435	0.999202	--	-0.330385	0.70075	0.999202	--	0.34929	0.68515	0.999202	--	1.56017	0.1021	0.999202	--	0.423768	0.61655	0.999202	--	-1.88836	0.0464	0.999202	down	-0.596707	0.55035	0.999202	--	-1.8725	0.0481	0.999202	down	DEAD-box ATP-dependent RNA helicase, putative, expressed
LOC_Os07g46580	1.22738	1.62113	0.393629	1.76619	0	1.44262	0.306115	0.972541	Inf	0.00125	0.208182	up	0.168312	0.9022	0.999202	--	0.362763	1	1	--	0.860812	0.5301	0.999202	--	-0.401416	0.77085	0.999202	--	1.64068	0.36995	0.999202	--	-0.525056	0.70265	0.999202	--	-Inf	0.0009	0.184447	down	-Inf	1	1	--	-Inf	0.00145	0.21866	down	DEAD-box ATP-dependent RNA helicase, putative, expressed
LOC_Os11g32880	80.9998	64.2205	16.6247	61.164	13.8686	50.7962	15.8915	47.623	2.5461	0.0041	0.413228	up	0.338313	0.7355	0.999202	--	0.0650777	0.9358	0.999202	--	0.361023	0.6985	0.999202	--	0.334885	0.7081	0.999202	--	2.28459	0.00955	0.643189	up	0.405237	0.6465	0.999202	--	-1.8729	0.07005	0.999202	--	-0.196433	0.8133	0.999202	--	-1.77984	0.05465	0.999202	--	DEAD-box ATP-dependent RNA helicase, putative, expressed
LOC_Os08g32090	8.87199	8.00896	10.4635	8.16075	0.991974	9.20911	9.06124	10.5456	3.16088	0.0264	0.938744	up	-0.201446	0.81465	0.999202	--	0.207582	0.8118	0.999202	--	-0.369872	0.6626	0.999202	--	0.147643	0.86095	0.999202	--	-0.238033	0.78125	0.999202	--	0.120556	0.88795	0.999202	--	-3.21469	0.02475	0.931247	down	-3.19133	0.02525	0.932466	down	-3.4102	0.0202	0.876827	down	DEAD-box ATP-dependent RNA helicase, putative, expressed
LOC_Os05g05810	4.24576	4.72244	5.88144	6.29554	0.708077	5.54316	5.84297	6.21904	2.58405	0.03185	0.964855	up	-0.231175	0.8163	0.999202	--	0.00946931	0.9921	0.999202	--	0.0176372	0.98395	0.999202	--	-0.15351	0.8754	0.999202	--	-0.470146	0.6226	0.999202	--	-0.568306	0.55845	0.999202	--	-2.96873	0.018	0.841247	down	-3.04472	0.0154	0.790985	down	-3.13471	0.0145	0.771961	down	DEAD-box ATP-dependent RNA helicase, putative, expressed
LOC_Os11g26780	0	0	0	0	0	0.0427507	0	0.649552	0	1	1	--	-Inf	1	1	--	0	1	1	--	-Inf	0.02375	0.92538	down	0	1	1	--	0	1	1	--	0	1	1	--	-Inf	1	1	--	0	1	1	--	-Inf	0.02375	0.92538	down	dehydrin, putative, expressed
LOC_Os11g26760	1.77516	0.221378	0	0	4.80979	0.473742	0.160197	0.579694	-1.43802	0.2661	0.999202	--	-1.09759	1	1	--	-Inf	1	1	--	-Inf	0.0322	0.965875	down	3.00337	0.18625	0.999202	--	Inf	0.0008	0.176525	up	Inf	0.0008	0.176525	up	3.3438	0.1207	0.999202	--	4.90805	0.154	0.999202	--	3.05261	0.12905	0.999202	--	dehydrin, putative, expressed
LOC_Os02g09490	5.34875	8.6898	2.88733	4.61604	36.8339	35.1804	10.9132	8.86453	-2.78376	0.00645	0.533055	down	-2.01738	0.0398	0.999202	down	-1.91827	0.0868	0.999202	--	-0.94139	0.39455	0.999202	--	-0.700119	0.4762	0.999202	--	0.889467	0.39295	0.999202	--	0.212549	0.84005	0.999202	--	0.0662641	0.93465	0.999202	--	1.75496	0.0719	0.999202	--	2.05492	0.03695	0.998099	up	dehydrogenase, putative, expressed
LOC_Os03g40010	89.1681	118.577	108.522	128.611	11.9151	92.2881	100.026	101.58	2.90374	0.01155	0.70147	up	0.361609	0.7442	0.999202	--	0.117619	0.9181	0.999202	--	0.34039	0.76185	0.999202	--	-0.411226	0.71105	0.999202	--	-0.283394	0.80285	0.999202	--	-0.52841	0.6357	0.999202	--	-2.95336	0.0116	0.702825	down	-3.06951	0.0092	0.632668	down	-3.09176	0.00775	0.583089	down	DEK C terminal domain containing protein, expressed
LOC_Os03g38740	5.86857	6.82979	7.3787	7.35839	0.629427	7.46184	7.96902	6.98463	3.2209	0.0236	0.92538	up	-0.127691	0.87865	0.999202	--	-0.111035	0.89545	0.999202	--	0.075207	0.9276	0.999202	--	-0.218833	0.79885	0.999202	--	-0.330359	0.6968	0.999202	--	-0.326382	0.70115	0.999202	--	-3.56742	0.0181	0.842395	down	-3.66229	0.01635	0.810619	down	-3.47207	0.02	0.872965	down	Dicer, putative, expressed
LOC_Os04g43050	12.1912	16.6879	15.5174	17.1947	1.68841	13.3626	15.9763	15.1998	2.8521	0.0311	0.962834	up	0.320599	0.717	0.999202	--	-0.0420446	0.96395	0.999202	--	0.17791	0.8581	0.999202	--	-0.452965	0.6415	0.999202	--	-0.348053	0.7415	0.999202	--	-0.496126	0.6372	0.999202	--	-2.98447	0.0233	0.922386	down	-3.2422	0.0182	0.844655	down	-3.17032	0.0204	0.87983	down	Dicer, putative, expressed
LOC_Os11g07670	8.53764	4.29237	2.40528	4.66384	37.3919	7.93307	2.6542	3.94448	-2.13081	0.0248	0.931247	down	-0.886106	0.40365	0.999202	--	-0.142076	0.9258	0.999202	--	0.241681	0.83295	0.999202	--	0.992064	0.34325	0.999202	--	1.82764	0.15285	0.999202	--	0.872319	0.40935	0.999202	--	2.23677	0.0208	0.885588	up	3.81637	0.01445	0.77099	up	3.24482	0.0064	0.530729	up	dirigent, putative, expressed
LOC_Os11g07710	2.40713	2.07544	2.04778	1.45138	0	1.29307	2.78666	1.51241	Inf	0.0013	0.211895	up	0.682623	0.6881	0.999202	--	-0.444474	0.74655	0.999202	--	-0.0594199	0.9653	0.999202	--	0.213896	0.87225	0.999202	--	0.233251	0.86185	0.999202	--	0.729889	0.67745	0.999202	--	-Inf	0.02885	0.953241	down	-Inf	0.00085	0.181046	down	-Inf	0.02605	0.937318	down	dirigent, putative, expressed
LOC_Os12g29290	0.545166	0.721122	1.15035	0.91131	0	0.60683	0.564667	0.538018	Inf	0.0232	0.920974	up	0.248951	0.886	0.999202	--	1.02659	0.56035	0.999202	--	0.760286	0.6633	0.999202	--	-0.403549	0.8142	0.999202	--	-1.0773	0.55095	0.999202	--	-0.741247	0.67205	0.999202	--	-Inf	0.0229	0.917744	down	-Inf	0.02765	0.944818	down	-Inf	0.02605	0.937318	down	disease resistance protein RGA3, putative, expressed
LOC_Os12g29280	1.17224	1.40142	0.364666	1.0934	0	1.24998	0.26819	1.20598	Inf	0.001	0.192437	up	0.164987	0.90945	0.999202	--	0.443318	1	1	--	-0.141391	0.92025	0.999202	--	-0.257623	0.8592	0.999202	--	1.68462	0.3648	0.999202	--	0.100444	0.9407	0.999202	--	-Inf	0.0008	0.176525	down	-Inf	1	1	--	-Inf	0.00025	0.105412	down	disease resistance protein RGA3, putative, expressed
LOC_Os01g25720	15.6291	17.0118	20.1833	18.334	1.77405	12.9684	13.095	12.9735	3.13912	0.00465	0.445345	up	0.391536	0.65425	0.999202	--	0.624149	0.49055	0.999202	--	0.498956	0.61575	0.999202	--	-0.122302	0.898	0.999202	--	-0.368925	0.70585	0.999202	--	-0.230281	0.81335	0.999202	--	-2.86988	0.00665	0.54062	down	-2.88389	0.00605	0.516829	down	-2.87044	0.00895	0.624711	down	disease resistance protein RGA4, putative, expressed
LOC_Os10g07978	0	2.69654	3.02861	2.73914	0	0.0359043	0	0	0	1	1	--	6.23081	0.1002	0.999202	--	Inf	5e-05	0.0292283	up	Inf	5e-05	0.0292283	up	-Inf	5e-05	0.0292283	down	-Inf	5e-05	0.0292283	down	-Inf	5e-05	0.0292283	down	-Inf	1	1	--	0	1	1	--	0	1	1	--	disease resistance protein RPM1, putative, expressed
LOC_Os12g28250	10.4302	5.2451	4.56681	5.48426	1.09127	4.59092	4.22164	4.58656	3.25669	0.0201	0.874935	up	0.192187	0.84025	0.999202	--	0.113386	0.91565	0.999202	--	0.257886	0.78945	0.999202	--	0.991732	0.3341	0.999202	--	1.19151	0.244	0.999202	--	0.927404	0.36065	0.999202	--	-2.07277	0.0965	0.999202	--	-1.95179	0.14875	0.999202	--	-2.0714	0.0955	0.999202	--	disease resistance protein RPM1, putative, expressed
LOC_Os11g41170	12.3379	13.7887	15.2562	14.1213	1.42211	11.5083	14.6784	12.3367	3.11699	0.035	0.981936	up	0.260809	0.76345	0.999202	--	0.0557015	0.9462	0.999202	--	0.19491	0.82215	0.999202	--	-0.160391	0.85085	0.999202	--	-0.306301	0.7212	0.999202	--	-0.194778	0.81875	0.999202	--	-3.01657	0.04125	0.999202	down	-3.36759	0.0284	0.948526	down	-3.11686	0.03745	0.99884	down	disease resistance protein RPM1, putative, expressed
LOC_Os08g07774	30.0062	31.0816	47.46	18.9183	3.37833	20.3008	54.109	15.1285	3.15088	0.00615	0.520987	up	0.614528	0.5379	0.999202	--	-0.189156	0.83805	0.999202	--	0.322513	0.69695	0.999202	--	-0.050803	0.9576	0.999202	--	-0.661452	0.48975	0.999202	--	0.665479	0.45645	0.999202	--	-2.58715	0.0209	0.887207	down	-4.00149	0.0011	0.196131	down	-2.16288	0.0392	0.999202	down	disease resistance protein RPM1, putative, expressed
LOC_Os11g03840	1.10851	0.628942	0.51435	0.39006	2.61715	1.65517	4.16772	0.794408	-1.23938	0.36915	0.999202	--	-1.39598	0.2723	0.999202	--	-3.01844	0.0262	0.937758	down	-1.02618	0.47175	0.999202	--	0.817618	0.5766	0.999202	--	1.1078	0.44865	0.999202	--	1.50685	0.3091	0.999202	--	0.661014	0.56845	0.999202	--	-0.671263	0.53385	0.999202	--	1.72004	0.2105	0.999202	--	D-mannose binding lectin family protein, expressed
LOC_Os04g23620	0.495062	0.125751	0.0408704	0.586923	0	0.436865	0.190415	0.344086	Inf	0.0272	0.940637	up	-1.79662	1	1	--	-2.22002	1	1	--	0.770403	0.74995	0.999202	--	1.97704	0.43955	0.999202	--	3.59848	0.33515	0.999202	--	-0.245562	0.91275	0.999202	--	-Inf	1	1	--	-Inf	1	1	--	-Inf	1	1	--	D-mannose binding lectin family protein, expressed
LOC_Os07g13100	0	0	0	0	0	0	1.66525	0.0653973	0	1	1	--	0	1	1	--	-Inf	0.02525	0.932466	down	-Inf	1	1	--	0	1	1	--	0	1	1	--	0	1	1	--	0	1	1	--	-Inf	0.02525	0.932466	down	-Inf	1	1	--	DNA binding protein, putative, expressed
LOC_Os08g08000	19.8318	17.4207	38.2474	23.1125	3.89146	16.8479	33.8425	20.5583	2.34944	0.03775	0.999202	up	0.048235	0.9546	0.999202	--	0.176529	0.8452	0.999202	--	0.168953	0.84365	0.999202	--	0.187016	0.827	0.999202	--	-0.947544	0.31675	0.999202	--	-0.220857	0.7932	0.999202	--	-2.11419	0.05625	0.999202	--	-3.12045	0.0085	0.611025	down	-2.40134	0.03575	0.988305	down	DNA binding protein, putative, expressed
LOC_Os04g51700	6.29662	5.18713	4.84177	5.3675	0.825063	5.20134	5.69806	5.96288	2.932	0.03375	0.977101	up	-0.00394506	0.9972	0.999202	--	-0.234936	0.8233	0.999202	--	-0.151758	0.86965	0.999202	--	0.279641	0.7667	0.999202	--	0.379044	0.68525	0.999202	--	0.230328	0.805	0.999202	--	-2.65631	0.0552	0.999202	--	-2.78789	0.04515	0.999202	down	-2.85343	0.03775	0.999202	down	DNA ligase I, ATP-dependent family protein, expressed
LOC_Os01g72880	8.501	8.70412	2.323	9.01896	0.660481	8.05617	2.86385	8.01564	3.68604	0.0113	0.694905	up	0.111604	0.91745	0.999202	--	-0.301962	0.79625	0.999202	--	0.170143	0.8697	0.999202	--	-0.0340661	0.97455	0.999202	--	1.87164	0.0983	0.999202	--	-0.0853282	0.9363	0.999202	--	-3.6085	0.0109	0.683713	down	-2.11636	0.11215	0.999202	--	-3.60123	0.01115	0.691239	down	DNA mismatch repair protein Mlh1, putative, expressed
LOC_Os12g19370	3.86478	3.25967	5.48284	4.65493	0.291212	3.25201	5.04706	3.49569	3.73025	0.01035	0.668286	up	0.0033916	0.9972	0.999202	--	0.11948	0.8905	0.999202	--	0.413185	0.66585	0.999202	--	0.245661	0.7969	0.999202	--	-0.504538	0.5511	0.999202	--	-0.268375	0.75165	0.999202	--	-3.48119	0.01305	0.7394	down	-4.1153	0.0064	0.530729	down	-3.58544	0.011	0.686361	down	DNA polymerase I family protein, expressed
LOC_Os07g47284	2.57496	4.95286	3.25415	4.88662	0	4.33574	3.40496	4.77747	Inf	0.0011	0.196131	up	0.191985	0.88005	0.999202	--	-0.0653564	0.9629	0.999202	--	0.0325895	0.983	0.999202	--	-0.943714	0.4429	0.999202	--	-0.337733	0.80965	0.999202	--	-0.924289	0.5342	0.999202	--	-Inf	0.0005	0.14999	down	-Inf	0.0009	0.184447	down	-Inf	0.0001	0.0538862	down	DNA polymerase zeta catalytic subunit, putative, expressed
LOC_Os08g05840	17.1473	16.0997	23.3224	18.4006	1.17652	16.8678	23.8072	18.91	3.86539	0.0145	0.771961	up	-0.0672413	0.93515	0.999202	--	-0.0296797	0.96995	0.999202	--	-0.0393927	0.9625	0.999202	--	0.0909498	0.91155	0.999202	--	-0.443732	0.5917	0.999202	--	-0.101769	0.90055	0.999202	--	-3.84168	0.012	0.71237	down	-4.3388	0.0065	0.534969	down	-4.00655	0.01005	0.659518	down	DNA topoisomerase 1, putative, expressed
LOC_Os06g16980	20.3627	12.343	4.05798	10.7127	2.83618	12.3711	3.11474	11.4962	2.84391	0.013	0.738065	up	-0.00327941	0.99725	0.999202	--	0.381651	0.6959	0.999202	--	-0.101841	0.9084	0.999202	--	0.722228	0.4714	0.999202	--	2.32709	0.0248	0.931247	up	0.926605	0.36055	0.999202	--	-2.12496	0.0517	0.999202	--	-0.135161	0.8954	0.999202	--	-2.01914	0.04525	0.999202	down	DNA topoisomerase I family protein, expressed
LOC_Os01g13700	19.6142	15.8413	12.7673	17.5773	75.9339	21.3254	20.5068	30.871	-1.95285	0.0439	0.999202	down	-0.428881	0.66295	0.999202	--	-0.683654	0.48115	0.999202	--	-0.812538	0.42305	0.999202	--	0.308206	0.7531	0.999202	--	0.619445	0.52165	0.999202	--	0.158182	0.87655	0.999202	--	1.83217	0.06035	0.999202	--	1.88864	0.04955	0.999202	up	1.29849	0.1787	0.999202	--	DNA-binding protein-related, putative, expressed
LOC_Os09g07120	18.7412	12.9113	4.74205	15.4169	5.0191	15.016	4.36256	13.7744	1.90071	0.0403	0.999202	up	-0.217859	0.80935	0.999202	--	0.120336	0.9045	0.999202	--	0.162518	0.85815	0.999202	--	0.537577	0.51015	0.999202	--	1.98263	0.03	0.956418	up	0.281704	0.7471	0.999202	--	-1.581	0.1196	0.999202	--	0.202255	0.83525	0.999202	--	-1.45649	0.11035	0.999202	--	DNA-directed RNA polymerase 1B, mitochondrial precursor, putative, expressed
LOC_Os06g40950	13.922	11.5679	5.36749	12.6022	1.70403	13.4888	5.30761	15.818	3.03034	0.02505	0.931551	up	-0.221644	0.8271	0.999202	--	0.0161837	0.9894	0.999202	--	-0.327886	0.749	0.999202	--	0.267242	0.7955	0.999202	--	1.37505	0.22575	0.999202	--	0.143685	0.88585	0.999202	--	-2.98475	0.0271	0.940637	down	-1.63911	0.2063	0.999202	--	-3.21454	0.01945	0.865262	down	DNA-directed RNA polymerase I subunit RPA1, putative, expressed
LOC_Os10g21328	0.565482	0.431398	0.806838	0.0734596	0	0.184489	0.426559	0.127242	Inf	0.04735	0.999202	up	1.22548	1	1	--	0.919535	0.70225	0.999202	--	-0.79255	1	1	--	0.390461	0.85325	0.999202	--	-0.512799	0.81885	0.999202	--	2.94446	0.39195	0.999202	--	-Inf	1	1	--	-Inf	1	1	--	-Inf	1	1	--	DNA-directed RNA polymerase subunit alpha, putative, expressed
LOC_Os04g16842	3.80445	0.949099	4.03932	1.98841	0	1.11066	3.20357	1.84231	Inf	0.00085	0.181046	up	-0.226787	0.91435	0.999202	--	0.334432	0.81485	0.999202	--	0.1101	0.93405	0.999202	--	2.00306	0.2958	0.999202	--	-0.0864274	0.9521	0.999202	--	0.936073	0.5097	0.999202	--	-Inf	0.0316	0.962834	down	-Inf	0.00085	0.181046	down	-Inf	0.0018	0.244256	down	DNA-directed RNA polymerase subunit alpha, putative, expressed
LOC_Os01g57946	0.809395	0.517646	1.03858	0.368188	0	0.370191	0.533865	0.952807	Inf	0.03905	0.999202	up	0.483694	0.82185	0.999202	--	0.96007	0.69445	0.999202	--	-1.37174	0.5681	0.999202	--	0.644879	0.76795	0.999202	--	-0.359702	0.86885	0.999202	--	1.1364	0.61335	0.999202	--	-Inf	1	1	--	-Inf	0.0538	0.999202	--	-Inf	0.03735	0.99884	down	DNA-directed RNA polymerase subunit alpha, putative, expressed
LOC_Os05g50370	8.56357	11.178	17.8365	11.7494	0.60705	9.77657	15.7019	11.438	3.81832	0.01275	0.732588	up	0.193266	0.8217	0.999202	--	0.183897	0.84005	0.999202	--	0.0387504	0.96145	0.999202	--	-0.384383	0.64465	0.999202	--	-1.05855	0.26745	0.999202	--	-0.456298	0.59055	0.999202	--	-4.00944	0.0106	0.675521	down	-4.69298	0.00505	0.466063	down	-4.23587	0.0073	0.567908	down	dnaJ domain containing protein, expressed
LOC_Os02g15350	0.0266217	0	0	0.0227022	0.132115	1.8058	0.628559	0.241925	-2.31112	1	1	--	-Inf	5e-05	0.0292283	down	-Inf	0.00095	0.187468	down	-3.41365	1	1	--	Inf	1	1	--	Inf	1	1	--	0.229768	1	1	--	-3.77277	0.11645	0.999202	--	-2.25025	0.2519	0.999202	--	-0.872767	1	1	--	dof zinc finger domain containing protein, putative, expressed
LOC_Os01g40250	9.75099	6.96991	5.92022	8.22556	1.55941	8.40476	5.95886	10.0013	2.64455	0.0174	0.829384	up	-0.270066	0.7549	0.999202	--	-0.00938491	0.9905	0.999202	--	-0.282002	0.73835	0.999202	--	0.484409	0.5769	0.999202	--	0.719898	0.40015	0.999202	--	0.245436	0.7744	0.999202	--	-2.43021	0.02695	0.940637	down	-1.93404	0.0693	0.999202	--	-2.68112	0.01735	0.828699	down	down-regulated in metastasis family protein, expressed
LOC_Os04g15690	13.6168	7.32585	19.9417	6.67463	17.0525	15.8382	83.2924	9.12682	-0.3246	0.7474	0.999202	--	-1.11234	0.26915	0.999202	--	-2.0624	0.03855	0.999202	down	-0.451425	0.67865	0.999202	--	0.894318	0.3623	0.999202	--	-0.5504	0.5453	0.999202	--	1.02863	0.35325	0.999202	--	0.106574	0.91785	0.999202	--	-2.2882	0.0341	0.979758	down	0.901803	0.3698	0.999202	--	DSBA-like thioredoxin domain containing protein, expressed
LOC_Os02g06500	6.27672	5.72199	6.38578	6.99564	0.943141	4.80252	6.66804	6.18113	2.73446	0.0362	0.993366	up	0.252726	0.79305	0.999202	--	-0.0623994	0.9536	0.999202	--	0.178585	0.8357	0.999202	--	0.133493	0.8786	0.999202	--	-0.024853	0.9805	0.999202	--	-0.156445	0.85845	0.999202	--	-2.34825	0.0675	0.999202	--	-2.82172	0.0359	0.990441	down	-2.71232	0.03715	0.99884	down	DSHCT domain containing protein, expressed
LOC_Os07g40000	17.0735	14.998	26.9279	4.2001	30.3573	20.8558	51.6203	39.5194	-0.830285	0.38395	0.999202	--	-0.475677	0.6147	0.999202	--	-0.938837	0.27085	0.999202	--	-3.23406	0.0058	0.505135	down	0.186985	0.8573	0.999202	--	-0.657345	0.4913	0.999202	--	2.02326	0.07565	0.999202	--	0.541593	0.53105	0.999202	--	-0.765896	0.3687	0.999202	--	-0.380517	0.6528	0.999202	--	DUF260 domain containing protein, putative, expressed
LOC_Os03g20530	13.7852	12.4415	12.9335	13.9048	2.26829	11.0488	14.3925	10.4273	2.60345	0.0156	0.794388	up	0.171278	0.8399	0.999202	--	-0.154206	0.85505	0.999202	--	0.415215	0.62695	0.999202	--	0.147959	0.86395	0.999202	--	0.0920104	0.9138	0.999202	--	-0.012456	0.98735	0.999202	--	-2.28421	0.0316	0.962834	down	-2.66564	0.01485	0.77718	down	-2.20069	0.03795	0.999202	down	DUF630/DUF632 domains containing protein, putative, expressed
LOC_Os05g39500	0.217305	0	0.0833	0.351731	1.38914	0.491668	0.342026	0.0969703	-2.6764	0.2187	0.999202	--	-Inf	0.04355	0.999202	down	-2.03772	1	1	--	1.85886	1	1	--	Inf	1	1	--	1.38333	1	1	--	-0.69475	1	1	--	1.49844	0.4004	0.999202	--	2.02202	0.27605	0.999202	--	3.84051	0.24155	0.999202	--	DUF640 domain containing protein, putative, expressed
LOC_Os01g04860	21.1345	13.2674	7.20326	14.0678	4.20311	13.0759	14.2416	14.1225	2.33007	0.0304	0.959146	up	0.0209686	0.98285	0.999202	--	-0.983391	0.33605	0.999202	--	-0.00560022	0.9949	0.999202	--	0.671717	0.4832	0.999202	--	1.55288	0.10275	0.999202	--	0.587205	0.49285	0.999202	--	-1.63738	0.1376	0.999202	--	-1.76059	0.11355	0.999202	--	-1.74847	0.1153	0.999202	--	DUF647 domain containing protein, putative, expressed
LOC_Os04g04060	0.388222	0.168709	0.206229	0.488466	2.39043	0.373684	0.157871	0.412391	-2.62232	0.04335	0.999202	down	-1.14728	1	1	--	0.385502	1	1	--	0.244245	0.86245	0.999202	--	1.20235	1	1	--	0.912634	1	1	--	-0.331376	0.8088	0.999202	--	2.67738	0.04155	0.999202	up	3.92045	0.0896	0.999202	--	2.53519	0.0515	0.999202	--	dynamin family protein, putative, expressed
LOC_Os10g35770	64.3098	122.37	43.3538	184.715	5.68093	127.741	78.5446	240.759	3.50084	0.00035	0.12614	up	-0.0619662	0.9566	0.999202	--	-0.857353	0.364	0.999202	--	-0.382288	0.7494	0.999202	--	-0.928144	0.3752	0.999202	--	0.56888	0.5514	0.999202	--	-1.52219	0.1397	0.999202	--	-4.49095	0.0003	0.1172	down	-3.78931	0.0002	0.0912937	down	-5.40532	0.0002	0.0912937	down	E2F-related protein, putative, expressed
LOC_Os08g27870	0	0	0.140144	0.0507727	0.150048	2.11369	1.32843	0.614527	-Inf	1	1	--	-Inf	0.00065	0.164641	down	-3.24474	0.20325	0.999202	--	-3.59735	0.35245	0.999202	--	0	1	1	--	-Inf	1	1	--	-Inf	1	1	--	-3.81627	0.17555	0.999202	--	-3.14623	0.19425	0.999202	--	-2.03405	0.4177	0.999202	--	EARLY flowering protein, putative, expressed
LOC_Os11g06730	0	0.405523	0	0	0.498598	0	0	0.106552	-Inf	0.0407	0.999202	down	Inf	1	1	--	0	1	1	--	-Inf	1	1	--	-Inf	1	1	--	0	1	1	--	0	1	1	--	Inf	0.03745	0.99884	up	Inf	0.03745	0.99884	up	2.22632	0.43405	0.999202	--	ECAGL2 - ECA1 gametogenesis related family protein precursor, expressed
LOC_Os09g31025	0	0	0	0	0	0	0	2.88208	0	1	1	--	0	1	1	--	0	1	1	--	-Inf	0.001	0.192437	down	0	1	1	--	0	1	1	--	0	1	1	--	0	1	1	--	0	1	1	--	-Inf	0.001	0.192437	down	EF hand family protein, expressed
LOC_Os02g03020	20.782	13.6615	8.41959	12.3188	49.9189	24.8281	24.5634	53.637	-1.26425	0.17915	0.999202	--	-0.86186	0.3587	0.999202	--	-1.54469	0.0977	0.999202	--	-2.12236	0.0302	0.958361	down	0.60522	0.5495	0.999202	--	1.30351	0.1956	0.999202	--	0.754469	0.4555	0.999202	--	1.00761	0.24465	0.999202	--	1.02308	0.23285	0.999202	--	-0.103642	0.90225	0.999202	--	EF hand family protein, putative, expressed
LOC_Os07g12240	0.649622	0.465851	1.51689	1.4444	0.696459	0.242359	0.697087	0	-0.100437	0.8531	0.999202	--	0.942722	1	1	--	1.12171	0.6166	0.999202	--	Inf	0.04695	0.999202	up	0.479732	0.79125	0.999202	--	-1.22345	0.58985	0.999202	--	-1.1528	0.60905	0.999202	--	1.52289	0.5607	0.999202	--	-0.00129976	0.86025	0.999202	--	Inf	0.0836	0.999202	--	EF hand family protein, putative, expressed
LOC_Os01g52470	0	0.0455903	0.0170717	0	0.0597961	0.0284752	0	7.23411	-Inf	1	1	--	0.679022	1	1	--	Inf	1	1	--	-Inf	5e-05	0.0292283	down	-Inf	1	1	--	-Inf	1	1	--	0	1	1	--	1.07035	1	1	--	Inf	1	1	--	-6.91862	0.13195	0.999202	--	elongation factor, putative, expressed
LOC_Os06g09880	50.4025	25.596	14.0865	29.4898	3.81525	20.9136	13.4071	24.3971	3.72364	0.00115	0.200876	up	0.291471	0.75055	0.999202	--	0.0713094	0.93275	0.999202	--	0.27351	0.7853	0.999202	--	0.977579	0.325	0.999202	--	1.83919	0.05345	0.999202	--	0.773276	0.43065	0.999202	--	-2.45459	0.0132	0.743222	down	-1.81315	0.05945	0.999202	--	-2.67686	0.0128	0.734026	down	EMB1270, putative, expressed
LOC_Os10g31030	9.75096	9.16558	6.37501	8.94762	1.00311	9.24999	8.08925	9.43942	3.28106	0.02295	0.918759	up	-0.0132253	0.987	0.999202	--	-0.343577	0.68325	0.999202	--	-0.0771934	0.929	0.999202	--	0.089317	0.9177	0.999202	--	0.613116	0.47785	0.999202	--	0.124039	0.8836	0.999202	--	-3.20497	0.0252	0.932466	down	-3.01153	0.03115	0.962834	down	-3.23422	0.0242	0.928517	down	EMB1691, putative, expressed
LOC_Os01g07780	17.5948	17.4283	21.919	15.4859	72.812	26.1882	28.3768	22.5293	-2.04903	0.0345	0.980151	down	-0.587485	0.56885	0.999202	--	-0.372525	0.69185	0.999202	--	-0.540852	0.5943	0.999202	--	0.0137195	0.9881	0.999202	--	-0.317036	0.75735	0.999202	--	0.184198	0.854	0.999202	--	1.47526	0.13175	0.999202	--	1.35947	0.1212	0.999202	--	1.69237	0.08305	0.999202	--	embryo-specific 3, putative, expressed
LOC_Os10g12354	35.3309	22.9584	9.01796	20.2725	7.1387	20.265	10.7435	17.4012	2.3072	0.02175	0.90129	up	0.180033	0.8385	0.999202	--	-0.252597	0.77385	0.999202	--	0.220339	0.7876	0.999202	--	0.621906	0.48275	0.999202	--	1.97006	0.03	0.956418	up	0.801403	0.3721	0.999202	--	-1.50526	0.1323	0.999202	--	-0.589736	0.54175	0.999202	--	-1.28545	0.15375	0.999202	--	endonuclease, putative, expressed
LOC_Os01g51890	24.8054	47.5278	9.52007	31.6628	6.55848	31.9933	8.65468	25.9755	1.91922	0.04655	0.999202	up	0.571002	0.52595	0.999202	--	0.137491	0.8801	0.999202	--	0.285635	0.7349	0.999202	--	-0.938119	0.3122	0.999202	--	1.38161	0.10795	0.999202	--	-0.352134	0.673	0.999202	--	-2.28634	0.02025	0.877701	down	-0.400119	0.69225	0.999202	--	-1.98572	0.04075	0.999202	down	endonuclease/exonuclease/phosphatase family domain containing protein, expressed
LOC_Os01g42490	10.6948	10.2213	9.71468	10.9473	1.86899	10.5691	11.6779	10.9369	2.51658	0.0493	0.999202	up	-0.0482678	0.96165	0.999202	--	-0.265545	0.7345	0.999202	--	0.00136567	0.9986	0.999209	--	0.0653258	0.9449	0.999202	--	0.138672	0.8732	0.999202	--	-0.0336616	0.9753	0.999202	--	-2.49952	0.0603	0.999202	--	-2.64345	0.033	0.97354	down	-2.54887	0.0408	0.999202	down	endonuclease/exonuclease/phosphatase family domain containing protein, expressed
LOC_Os03g42810	1.64831	4.73454	13.2175	5.77398	0	5.14458	14.0187	6.72403	Inf	0.00085	0.181046	up	-0.11983	0.91125	0.999202	--	-0.0849015	0.9323	0.999202	--	-0.219762	0.8452	0.999202	--	-1.52224	0.22865	0.999202	--	-3.00339	0.02855	0.951032	down	-1.80858	0.17345	0.999202	--	-Inf	5e-05	0.0292283	down	-Inf	5e-05	0.0292283	down	-Inf	5e-05	0.0292283	down	endonuclease/exonuclease/phosphatase family domain containing protein, expressed
LOC_Os06g39240	0.523999	2.31549	0.197355	0.783265	1.19764	3.78984	0.165042	82.1916	-1.19256	0.4682	0.999202	--	-0.710819	0.56015	0.999202	--	0.257954	1	1	--	-6.71335	0.0035	0.376404	down	-2.14368	0.21335	0.999202	--	1.40877	0.4885	0.999202	--	-0.579935	0.71425	0.999202	--	-1.66194	0.18815	0.999202	--	2.85929	0.16685	0.999202	--	-6.10072	0.0009	0.184447	down	endothelial differentiation-related factor 1, putative, expressed
LOC_Os10g42210	0.928133	1.16198	0.479494	0.939583	0	0.445121	0.447112	0.740146	Inf	0.0006	0.160651	up	1.38432	0.45355	0.999202	--	0.100877	1	1	--	0.34421	0.8013	0.999202	--	-0.324183	0.81845	0.999202	--	0.952818	0.5868	0.999202	--	-0.0176889	0.9825	0.999202	--	-Inf	1	1	--	-Inf	1	1	--	-Inf	0.0011	0.196131	down	enoyl-CoA-hydratase, putative, expressed
LOC_Os01g53670	13.0098	15.5155	17.385	14.6002	3.20445	14.2893	21.2029	14.4173	2.02145	0.0469	0.999202	up	0.11878	0.8953	0.999202	--	-0.286419	0.75205	0.999202	--	0.0181844	0.98385	0.999202	--	-0.254113	0.78215	0.999202	--	-0.418247	0.65085	0.999202	--	-0.16639	0.8567	0.999202	--	-2.15678	0.03295	0.97354	down	-2.72612	0.0086	0.613944	down	-2.16966	0.03365	0.977101	down	ENTH domain containing protein, expressed
LOC_Os04g09900	0.621721	0.149951	1.03324	0.763737	4.18739	0.509576	1.0857	0.64394	-2.75171	0.02745	0.94251	down	-1.76481	0.29845	0.999202	--	-0.0714461	0.962	0.999202	--	0.246149	0.8578	0.999202	--	2.05178	0.2199	0.999202	--	-0.732836	0.5943	0.999202	--	-0.296808	0.82545	0.999202	--	3.03868	0.0257	0.936325	up	1.94743	0.1277	0.999202	--	2.70105	0.03755	0.99884	up	ent-kaurene synthase, chloroplast precursor, putative, expressed
LOC_Os08g39830	2.39213	4.56035	0.691252	7.10686	1.77985	1.00761	0.554445	0.453297	0.426539	0.7191	0.999202	--	2.17821	0.06155	0.999202	--	0.318168	0.8069	0.999202	--	3.97068	0.0466	0.999202	up	-0.930847	0.35455	0.999202	--	1.79101	0.1524	0.999202	--	-1.57092	0.13075	0.999202	--	0.820823	0.5233	0.999202	--	1.68264	0.2061	0.999202	--	1.97323	0.2369	0.999202	--	ethylene-insensitive 3, putative, expressed
LOC_Os02g43790	2.58469	8.84495	9.38512	2.09616	13.1498	13.9229	17.1093	3.47369	-2.34698	0.02495	0.931551	down	-0.654531	0.47775	0.999202	--	-0.866333	0.35855	0.999202	--	-0.728719	0.58445	0.999202	--	-1.77486	0.10115	0.999202	--	-1.86039	0.0869	0.999202	--	0.302242	0.8098	0.999202	--	-0.082417	0.92245	0.999202	--	-0.37974	0.65245	0.999202	--	1.9205	0.0704	0.999202	--	ethylene-responsive transcription factor, putative, expressed
LOC_Os10g39390	0.702183	1.07003	2.88024	0.285557	0	0.603201	1.5973	0.586325	Inf	0.0232	0.920974	up	0.826937	0.63635	0.999202	--	0.850557	0.5045	0.999202	--	-1.03792	0.63715	0.999202	--	-0.607728	0.7285	0.999202	--	-2.03627	0.24425	0.999202	--	1.29807	0.5853	0.999202	--	-Inf	0.0254	0.933313	down	-Inf	0.0006	0.160651	down	-Inf	0.02375	0.92538	down	Eukaryotic aspartyl protease domain containing protein, expressed
LOC_Os04g58870	0.502162	0.043787	0.17212	0.142023	0	0.5514	0.209966	0.0570773	Inf	0.0129	0.73568	up	-3.65452	0.2196	0.999202	--	-0.28674	1	1	--	1.31513	1	1	--	3.51958	0.2213	0.999202	--	1.54474	0.4307	0.999202	--	1.82203	0.42735	0.999202	--	-Inf	0.0089	0.623325	down	-Inf	1	1	--	-Inf	1	1	--	exo70 exocyst complex subunit, putative, expressed
LOC_Os12g08740	7.43604	8.0979	19.7884	9.8558	0.799553	9.10014	17.8789	8.65092	3.21727	0.02075	0.884471	up	-0.16834	0.86875	0.999202	--	0.146394	0.88375	0.999202	--	0.18812	0.84515	0.999202	--	-0.123014	0.89725	0.999202	--	-1.41205	0.15675	0.999202	--	-0.406439	0.6688	0.999202	--	-3.50862	0.01485	0.77718	down	-4.48292	0.006	0.514368	down	-3.43559	0.0156	0.794388	down	exonuclease, putative, expressed
LOC_Os08g34020	2.39234	1.72477	1.10337	1.24036	2.93338	5.52384	6.15603	4.92471	-0.294143	0.76265	0.999202	--	-1.67927	0.1678	0.999202	--	-2.48008	0.04745	0.999202	down	-1.98928	0.11345	0.999202	--	0.472017	0.69935	0.999202	--	1.1165	0.3611	0.999202	--	0.947665	0.4507	0.999202	--	-0.91311	0.33775	0.999202	--	-1.06944	0.26135	0.999202	--	-0.747476	0.4373	0.999202	--	exostosin family domain containing protein, expressed
LOC_Os03g07820	3.16131	2.23515	3.49043	2.68998	0.536581	2.1658	4.19901	2.77087	2.55865	0.04705	0.999202	up	0.0454695	0.9707	0.999202	--	-0.266645	0.78465	0.999202	--	-0.0427423	0.963	0.999202	--	0.500152	0.6371	0.999202	--	-0.142884	0.8791	0.999202	--	0.232926	0.80595	0.999202	--	-2.01303	0.1271	0.999202	--	-2.96818	0.0271	0.940637	down	-2.36847	0.0602	0.999202	--	exostosin family protein, putative, expressed
LOC_Os10g40090	34.0844	1.24279	0	0.653166	93.5157	9.63412	0.0442555	0.652077	-1.4561	0.12975	0.999202	--	-2.95457	0.02925	0.954474	down	-Inf	1	1	--	0.0024071	0.9675	0.999202	--	4.77745	0.00555	0.491645	up	Inf	5e-05	0.0292283	up	5.70552	0.05555	0.999202	--	3.27898	0.00205	0.265284	up	11.0451	0.24665	0.999202	--	7.16402	0.05465	0.999202	--	expansin precursor, putative, expressed
LOC_Os02g48190	0.040704	0.636368	0.513034	1.8916	0.296122	1.3455	0.65665	9.18022	-2.86295	1	1	--	-1.08021	0.46785	0.999202	--	-0.35607	0.79485	0.999202	--	-2.27892	0.03225	0.965875	down	-3.96662	0.22795	0.999202	--	-3.65581	0.2317	0.999202	--	-5.53829	0.21865	0.999202	--	-2.18388	0.28895	0.999202	--	-1.14893	0.52485	0.999202	--	-4.95427	0.0569	0.999202	--	expressed protein
LOC_Os03g37140	1.10157	0.0800074	0.233601	0	0.0836266	1.21718	1.27828	1.24002	3.71945	0.1696	0.999202	--	-3.92727	0.1196	0.999202	--	-2.45208	0.18365	0.999202	--	-Inf	5e-05	0.0292283	down	3.78328	0.1221	0.999202	--	2.23744	0.2056	0.999202	--	Inf	5e-05	0.0292283	up	-3.86344	0.16725	0.999202	--	-3.93409	0.16655	0.999202	--	-3.89025	0.1673	0.999202	--	expressed protein
LOC_Os02g19470	2.78354	0.899512	2.04367	0.402506	4.11239	3.58492	5.38755	2.92898	-0.563055	0.56395	0.999202	--	-1.99473	0.1241	0.999202	--	-1.39847	0.21755	0.999202	--	-2.86331	0.03395	0.977965	down	1.62971	0.1917	0.999202	--	0.445762	0.6687	0.999202	--	2.78984	0.037	0.998099	up	0.198033	0.84195	0.999202	--	-0.389653	0.70005	0.999202	--	0.48958	0.6203	0.999202	--	expressed protein
LOC_Os03g63870	16.5406	9.82591	13.434	6.92696	12.2052	35.0971	46.095	34.2386	0.438517	0.63455	0.999202	--	-1.83669	0.089	0.999202	--	-1.77872	0.06165	0.999202	--	-2.30533	0.04815	0.999202	down	0.751349	0.427	0.999202	--	0.300123	0.7586	0.999202	--	1.25572	0.22065	0.999202	--	-1.52386	0.14775	0.999202	--	-1.91712	0.03965	0.999202	down	-1.48813	0.16065	0.999202	--	expressed protein
LOC_Os01g40120	0.146518	0	0.0479864	0	0.0631845	0.15935	0.0416344	0.510405	1.21344	1	1	--	-Inf	1	1	--	0.204848	1	1	--	-Inf	0.02905	0.953241	down	Inf	1	1	--	1.61038	1	1	--	Inf	1	1	--	-1.33455	1	1	--	0.601794	1	1	--	-3.014	0.3543	0.999202	--	expressed protein
LOC_Os05g50440	0.0476646	0	0	0	0	0	0.113546	0.579814	Inf	1	1	--	0	1	1	--	-Inf	1	1	--	-Inf	0.03145	0.962834	down	Inf	1	1	--	Inf	1	1	--	Inf	1	1	--	0	1	1	--	-Inf	1	1	--	-Inf	0.03145	0.962834	down	expressed protein
LOC_Os03g52680	16.6844	3.95854	7.73359	6.24593	28.4561	2.274	5.56256	32.567	-0.770237	0.3648	0.999202	--	0.799738	0.4905	0.999202	--	0.475388	0.63305	0.999202	--	-2.38242	0.01435	0.768519	down	2.07546	0.0572	0.999202	--	1.10929	0.2429	0.999202	--	1.41751	0.1366	0.999202	--	3.64543	0.0021	0.270064	up	2.35491	0.01505	0.781929	up	-0.194674	0.81815	0.999202	--	expressed protein
LOC_Os01g15970	0.602459	1.18374	2.47555	1.38009	0.644836	1.69435	0.525698	34.5268	-0.0980689	0.955	0.999202	--	-0.517379	0.7022	0.999202	--	2.23544	0.25535	0.999202	--	-4.64488	0.00495	0.460489	down	-0.97442	0.59115	0.999202	--	-2.03881	0.28835	0.999202	--	-1.19583	0.5028	0.999202	--	-1.39373	0.4429	0.999202	--	0.294697	0.89	0.999202	--	-5.74264	0.05935	0.999202	--	expressed protein
LOC_Os06g01520	0.173118	0.176033	0.0644099	0	0	0.11215	0	0.52708	Inf	1	1	--	0.650408	1	1	--	Inf	1	1	--	-Inf	0.0376	0.99884	down	-0.0240895	1	1	--	1.4264	1	1	--	Inf	1	1	--	-Inf	1	1	--	0	1	1	--	-Inf	0.0376	0.99884	down	expressed protein
LOC_Os03g14110	5.74073	4.41331	8.50414	5.78823	17.7149	7.05209	27.34	23.7689	-1.62565	0.0838	0.999202	--	-0.67619	0.54535	0.999202	--	-1.68478	0.0805	0.999202	--	-2.03788	0.03605	0.991932	down	0.379375	0.7248	0.999202	--	-0.566931	0.5661	0.999202	--	-0.0118878	0.9896	0.999202	--	1.32884	0.16495	0.999202	--	-0.626053	0.46705	0.999202	--	-0.424112	0.626	0.999202	--	expressed protein
LOC_Os01g49730	3.31256	2.8579	1.24835	1.43801	4.87958	3.82977	4.07971	9.98331	-0.55881	0.5819	0.999202	--	-0.422303	0.7533	0.999202	--	-1.70844	0.1955	0.999202	--	-2.79544	0.03805	0.999202	down	0.212991	0.8652	0.999202	--	1.40792	0.2611	0.999202	--	1.20387	0.33655	0.999202	--	0.349498	0.7394	0.999202	--	0.25829	0.8053	0.999202	--	-1.03276	0.296	0.999202	--	expressed protein
LOC_Os03g01940	3.5163	0.332287	0.061618	0.248026	0.844278	5.46635	5.47199	4.46259	2.05827	0.10305	0.999202	--	-4.04007	0.0685	0.999202	--	-6.47257	0.05665	0.999202	--	-4.16932	0.0306	0.960787	down	3.40356	0.0927	0.999202	--	5.83456	0.05655	0.999202	--	3.8255	0.03915	0.999202	up	-2.69479	0.0326	0.970682	down	-2.69628	0.032	0.964855	down	-2.40209	0.06705	0.999202	--	expressed protein
LOC_Os09g33640	0	0.930952	0.153375	0	0.20163	0.528707	0.675343	1.00221	-Inf	1	1	--	0.81624	0.7158	0.999202	--	-2.13856	0.4552	0.999202	--	-Inf	0.0388	0.999202	down	-Inf	0.04725	0.999202	down	-Inf	1	1	--	0	1	1	--	-1.39075	0.56975	0.999202	--	-1.74391	0.4951	0.999202	--	-2.31339	0.4299	0.999202	--	expressed protein
LOC_Os05g50390	15.3927	0.144035	0.0487872	0	46.7336	10.7756	1.32092	14.9319	-1.60221	0.1261	0.999202	--	-6.22521	0.1648	0.999202	--	-4.75889	0.25215	0.999202	--	-Inf	5e-05	0.0292283	down	6.73968	0.1543	0.999202	--	8.30153	0.2422	0.999202	--	Inf	5e-05	0.0292283	up	2.11669	0.04505	0.999202	up	5.14485	0.0025	0.303799	up	1.64607	0.12055	0.999202	--	expressed protein
LOC_Os01g18300	0.390966	0	0	0	0	2.15687	2.57849	3.13241	Inf	1	1	--	-Inf	0.0627	0.999202	--	-Inf	0.05015	0.999202	--	-Inf	0.0388	0.999202	down	Inf	1	1	--	Inf	1	1	--	Inf	1	1	--	-Inf	0.0627	0.999202	--	-Inf	0.05015	0.999202	--	-Inf	0.0388	0.999202	down	expressed protein
LOC_Os08g25830	0.211732	0.150509	0	0	0.36594	0	0.19647	0.545348	-0.78937	1	1	--	Inf	1	1	--	-Inf	1	1	--	-Inf	0.0415	0.999202	down	0.492389	1	1	--	Inf	1	1	--	Inf	1	1	--	Inf	1	1	--	0.897303	1	1	--	-0.575568	0.80825	0.999202	--	expressed protein
LOC_Os06g05410	0.783006	2.19459	0	0	1.34498	2.46603	0	17.6985	-0.780491	0.7216	0.999202	--	-0.168242	0.9098	0.999202	--	0	1	1	--	-Inf	0.00025	0.105412	down	-1.48686	0.5593	0.999202	--	Inf	0.113	0.999202	--	Inf	0.113	0.999202	--	-0.874607	0.7056	0.999202	--	Inf	0.0836	0.999202	--	-3.71797	0.1792	0.999202	--	expressed protein
LOC_Os10g35160	0.480863	0.02162	0	0	0.811017	0.869656	0.151776	0.828511	-0.754108	0.5846	0.999202	--	-5.33	0.25035	0.999202	--	-Inf	1	1	--	-Inf	0.00025	0.105412	down	4.47518	1	1	--	Inf	1	1	--	Inf	1	1	--	-0.100712	0.94045	0.999202	--	2.41779	0.2235	0.999202	--	-0.0307882	0.9794	0.999202	--	expressed protein
LOC_Os01g40290	0	0.109556	0.261855	0	0.437494	0.308423	0.22524	1.50065	-Inf	1	1	--	-1.49325	1	1	--	0.217299	1	1	--	-Inf	0.0283	0.947624	down	-Inf	1	1	--	-Inf	1	1	--	0	1	1	--	0.504353	1	1	--	0.957796	1	1	--	-1.77825	0.4718	0.999202	--	expressed protein
LOC_Os11g10470	3.3498	16.8234	6.36168	5.06717	2.79212	14.3933	3.58835	48.8412	0.262717	0.85045	0.999202	--	0.225068	0.81465	0.999202	--	0.826086	0.5122	0.999202	--	-3.26885	0.02635	0.938744	down	-2.32832	0.0722	0.999202	--	-0.925331	0.4618	0.999202	--	-0.597104	0.6832	0.999202	--	-2.36597	0.06635	0.999202	--	-0.361962	0.79205	0.999202	--	-4.12867	0.00785	0.587367	down	expressed protein
LOC_Os01g55420	0.351579	0.0852966	0.0476858	0	0.236177	0.157422	0.120708	0.74402	0.573984	1	1	--	-0.884074	1	1	--	-1.33989	1	1	--	-Inf	0.0229	0.917744	down	2.04329	1	1	--	2.88222	1	1	--	Inf	1	1	--	0.585232	1	1	--	0.968342	1	1	--	-1.65548	0.4853	0.999202	--	expressed protein
LOC_Os10g08010	0.511227	1.1628	1.14404	1.15037	0.153455	0.063288	0.128993	0	1.73615	0.48445	0.999202	--	4.19953	0.32385	0.999202	--	3.14878	0.3196	0.999202	--	Inf	0.0238	0.92538	up	-1.18557	0.61215	0.999202	--	-1.1621	0.6273	0.999202	--	-1.17006	0.6217	0.999202	--	1.27781	1	1	--	0.250527	1	1	--	Inf	1	1	--	expressed protein
LOC_Os05g36184	0	0.163686	0.613877	1.33293	0	0	0	0	0	1	1	--	Inf	1	1	--	Inf	0.06815	0.999202	--	Inf	0.04135	0.999202	up	-Inf	1	1	--	-Inf	0.06925	0.999202	--	-Inf	0.04205	0.999202	down	0	1	1	--	0	1	1	--	0	1	1	--	expressed protein
LOC_Os01g70700	0.04653	0	0	0.0741392	0.134342	0.0892997	0.528133	0.121071	-1.52968	1	1	--	-Inf	1	1	--	-Inf	0.02895	0.953241	down	-0.707539	1	1	--	Inf	1	1	--	Inf	1	1	--	-0.672076	1	1	--	0.589183	1	1	--	-1.97499	0.43005	0.999202	--	0.150062	1	1	--	expressed protein
LOC_Os06g01070	0.588185	0.674965	0	0.524465	0.423683	0.143141	0.496788	0.431573	0.473284	0.8294	0.999202	--	2.23738	0.4169	0.999202	--	-Inf	0.04565	0.999202	down	0.281244	0.88135	0.999202	--	-0.198542	0.91355	0.999202	--	Inf	0.04625	0.999202	up	0.165423	0.922	0.999202	--	1.56555	1	1	--	-0.229645	0.9041	0.999202	--	-0.0266169	1	1	--	expressed protein
LOC_Os03g56290	0.255265	0.0334624	0	0.157691	0.4906	0.0970959	0.577171	0.200115	-0.94255	0.5928	0.999202	--	-1.53687	1	1	--	-Inf	0.0229	0.917744	down	-0.343728	1	1	--	2.93139	1	1	--	Inf	1	1	--	0.694894	1	1	--	2.33707	0.24305	0.999202	--	-0.23445	0.89645	0.999202	--	1.29372	0.47185	0.999202	--	expressed protein
LOC_Os11g28170	0	0	0	0	0	0	1.42123	0.241002	0	1	1	--	0	1	1	--	-Inf	0.0428	0.999202	down	-Inf	1	1	--	0	1	1	--	0	1	1	--	0	1	1	--	0	1	1	--	-Inf	0.0428	0.999202	down	-Inf	1	1	--	expressed protein
LOC_Os01g15270	78.9315	93.259	83.7643	37.0492	274.263	116.826	577.726	585.772	-1.79689	0.0758	0.999202	--	-0.325047	0.74705	0.999202	--	-2.78598	0.0432	0.999202	down	-3.98282	0.0094	0.639334	down	-0.240643	0.7949	0.999202	--	-0.0857348	0.9213	0.999202	--	1.09116	0.20425	0.999202	--	1.2312	0.24815	0.999202	--	-1.07482	0.40615	0.999202	--	-1.09478	0.4006	0.999202	--	expressed protein
LOC_Os07g05840	0.847193	0.128044	0	0.0551654	0.70515	18.8435	24.7777	0.613271	0.26476	0.8678	0.999202	--	-7.20128	0.13965	0.999202	--	-Inf	5e-05	0.0292283	down	-3.47469	0.3238	0.999202	--	2.72605	0.20725	0.999202	--	Inf	0.00085	0.181046	up	3.94085	0.2272	0.999202	--	-4.73999	0.0712	0.999202	--	-5.13497	0.0674	0.999202	--	0.201405	0.9264	0.999202	--	expressed protein
LOC_Os02g17250	1.73624	1.96595	2.63332	1.7178	2.58075	6.15919	34.2537	8.3406	-0.571818	0.64725	0.999202	--	-1.64752	0.18715	0.999202	--	-3.7013	0.0185	0.850307	down	-2.27959	0.08005	0.999202	--	-0.179254	0.9034	0.999202	--	-0.600914	0.68995	0.999202	--	0.0154107	0.98805	0.999202	--	-1.25495	0.22605	0.999202	--	-3.7304	0.0014	0.21644	down	-1.69236	0.1151	0.999202	--	expressed protein
LOC_Os08g06210	0.137522	1.08915	0	0.860652	0.467906	0.150105	1.11191	0.426109	-1.76656	1	1	--	2.85915	0.3898	0.999202	--	-Inf	0.04565	0.999202	down	1.01421	0.6186	0.999202	--	-2.98547	0.3855	0.999202	--	Inf	1	1	--	-2.64577	0.40725	0.999202	--	1.64025	1	1	--	-1.24875	0.58875	0.999202	--	0.134995	1	1	--	expressed protein
LOC_Os08g08710	0	0.28227	0	0.877922	0	0.550761	2.20735	0.559803	0	1	1	--	-0.964349	0.68945	0.999202	--	-Inf	0.0428	0.999202	down	0.649173	0.7461	0.999202	--	-Inf	1	1	--	0	1	1	--	-Inf	0.0805	0.999202	--	-Inf	0.10435	0.999202	--	-Inf	0.0428	0.999202	down	-Inf	0.09975	0.999202	--	expressed protein
LOC_Os12g13445	0.0804767	0	0	0	0	0	1.26558	1.21236	Inf	1	1	--	0	1	1	--	-Inf	0.02895	0.953241	down	-Inf	0.02905	0.953241	down	Inf	1	1	--	Inf	1	1	--	Inf	1	1	--	0	1	1	--	-Inf	0.02895	0.953241	down	-Inf	0.02905	0.953241	down	expressed protein
LOC_Os11g28184	0	0.0916144	0.149526	0.0987565	0.0510439	1.20959	2.85038	1.67999	-Inf	1	1	--	-3.7228	0.07095	0.999202	--	-4.25268	0.045	0.999202	down	-4.08843	0.0354	0.98484	down	-Inf	1	1	--	-Inf	1	1	--	-Inf	1	1	--	-4.56664	0.2477	0.999202	--	-5.80327	0.2478	0.999202	--	-5.04057	0.2477	0.999202	--	expressed protein
LOC_Os08g07670	2.24757	1.12641	0	1.33045	5.30148	0.44371	1.37792	1.07544	-1.23803	0.50025	0.999202	--	1.34405	0.56085	0.999202	--	-Inf	0.03725	0.99884	down	0.306979	0.88625	0.999202	--	0.996632	0.69575	0.999202	--	Inf	0.03165	0.962834	up	0.756454	0.7442	0.999202	--	3.57871	0.1785	0.999202	--	1.9439	0.31155	0.999202	--	2.30146	0.2532	0.999202	--	expressed protein
LOC_Os09g13440	74.3336	147.293	49.8487	87.503	81.0662	229.099	306.459	21.2501	-0.125087	0.8909	0.999202	--	-0.637284	0.5292	0.999202	--	-2.62007	0.01805	0.842385	down	2.04186	0.0469	0.999202	up	-0.9866	0.30955	0.999202	--	0.576459	0.5632	0.999202	--	-0.235318	0.80855	0.999202	--	-1.4988	0.1359	0.999202	--	-1.91852	0.0568	0.999202	--	1.93163	0.04415	0.999202	up	expressed protein
LOC_Os03g18779	0.171992	0.248697	0	0	110.546	21.0009	15.2558	0.0448607	-9.3281	0.1638	0.999202	--	-6.39992	0.13965	0.999202	--	-Inf	5e-05	0.0292283	down	-Inf	1	1	--	-0.532053	1	1	--	Inf	1	1	--	Inf	1	1	--	2.39613	0.01755	0.832694	up	2.85722	0.0062	0.52308	up	11.2669	0.2433	0.999202	--	expressed protein
LOC_Os09g28920	0.0871422	0.0465835	0	0.32654	0.31013	0.0870432	0.699632	0.0599379	-1.83143	1	1	--	-0.901913	1	1	--	-Inf	0.02505	0.931551	down	2.44572	1	1	--	0.903552	1	1	--	Inf	1	1	--	-1.90582	1	1	--	1.83307	1	1	--	-1.17372	0.6157	0.999202	--	2.37133	1	1	--	expressed protein
LOC_Os01g21310	0	0.0798116	0.55546	0.0626893	0	0.154627	0	0	0	1	1	--	-0.954118	1	1	--	Inf	0.0423	0.999202	up	Inf	1	1	--	-Inf	1	1	--	-Inf	0.04295	0.999202	down	-Inf	1	1	--	-Inf	1	1	--	0	1	1	--	0	1	1	--	expressed protein
LOC_Os08g36250	0.933608	0.327905	0.568317	0.0543887	1.42506	0.438906	0	0.28616	-0.610135	0.62085	0.999202	--	-0.420635	1	1	--	Inf	0.0009	0.184447	up	-2.39544	1	1	--	1.50954	0.41425	0.999202	--	0.71612	0.60765	0.999202	--	4.10144	0.19525	0.999202	--	1.69904	0.17685	0.999202	--	Inf	5e-05	0.0292283	up	2.31613	0.20085	0.999202	--	expressed protein
LOC_Os10g03855	0.887708	1.57802	0.872785	0.201316	0.324101	0.899318	0	0.842105	1.45364	0.55075	0.999202	--	0.811209	0.71595	0.999202	--	Inf	0.0423	0.999202	up	-2.06454	0.44105	0.999202	--	-0.829955	0.71865	0.999202	--	0.0244587	0.93595	0.999202	--	2.14062	0.43285	0.999202	--	-1.47239	0.5396	0.999202	--	Inf	1	1	--	-1.37756	0.55825	0.999202	--	expressed protein
LOC_Os09g36260	1.24306	2.24594	5.27666	4.25165	0	0.939748	0	0.920194	Inf	0.0803	0.999202	--	1.25697	0.588	0.999202	--	Inf	0.032	0.964855	up	2.20802	0.4108	0.999202	--	-0.853427	0.7079	0.999202	--	-2.08573	0.41435	0.999202	--	-1.77413	0.4724	0.999202	--	-Inf	0.10435	0.999202	--	0	1	1	--	-Inf	0.09975	0.999202	--	expressed protein
LOC_Os08g37590	23.6217	15.2487	11.483	14.7219	6.09227	7.08166	0	6.93324	1.95506	0.3216	0.999202	--	1.10653	0.6307	0.999202	--	Inf	0.04205	0.999202	up	1.08636	0.62925	0.999202	--	0.631425	0.71015	0.999202	--	1.04061	0.5405	0.999202	--	0.682146	0.68345	0.999202	--	-0.217109	0.87345	0.999202	--	Inf	0.0836	0.999202	--	-0.18655	0.87685	0.999202	--	expressed protein
LOC_Os05g38860	0.0857033	0.267289	1.28092	1.08022	1.25702	0.17138	0	0.170764	-3.87451	0.3319	0.999202	--	0.641199	1	1	--	Inf	0.02705	0.940637	up	2.66124	0.3548	0.999202	--	-1.64098	1	1	--	-3.90169	0.3354	0.999202	--	-3.65583	0.3386	0.999202	--	2.87473	0.3481	0.999202	--	Inf	0.02825	0.947624	up	2.87993	0.33955	0.999202	--	expressed protein
LOC_Os03g05334	0.15324	0.169668	1.2393	0.276478	0.317686	1.60343	0	4.08203	-1.05181	1	1	--	-3.24038	0.36945	0.999202	--	Inf	0.0423	0.999202	up	-3.88405	0.2289	0.999202	--	-0.146915	1	1	--	-3.01566	0.3744	0.999202	--	-0.85137	1	1	--	-2.33549	0.4133	0.999202	--	Inf	1	1	--	-3.68361	0.2445	0.999202	--	expressed protein
LOC_Os08g20410	0	0.068028	0.523071	0.0571314	0	0	0	0.0994765	0	1	1	--	Inf	1	1	--	Inf	0.0423	0.999202	up	-0.800072	1	1	--	-Inf	1	1	--	-Inf	0.04295	0.999202	down	-Inf	1	1	--	0	1	1	--	0	1	1	--	-Inf	1	1	--	expressed protein
LOC_Os05g05100	0.488043	1.67246	1.01226	0.800489	0	2.33613	0	0.569173	Inf	0.06715	0.999202	--	-0.482152	0.83575	0.999202	--	Inf	0.04205	0.999202	up	0.492014	0.8152	0.999202	--	-1.77689	0.46635	0.999202	--	-1.05249	0.6198	0.999202	--	-0.713872	0.74955	0.999202	--	-Inf	0.0229	0.917744	down	0	1	1	--	-Inf	0.06215	0.999202	--	expressed protein
LOC_Os08g34400	0.165313	0	0.387073	0.508188	0.683326	0.601077	0.419681	0	-2.04738	0.4119	0.999202	--	-Inf	0.03355	0.977101	down	-0.116687	1	1	--	Inf	0.03915	0.999202	up	Inf	1	1	--	-1.22741	1	1	--	-1.62016	0.48585	0.999202	--	0.185024	0.92965	0.999202	--	0.703281	0.76375	0.999202	--	Inf	0.02825	0.947624	up	expressed protein
LOC_Os03g62330	0	0	0	0.283545	0	1.00787	0.0948782	0.582686	0	1	1	--	-Inf	0.0316	0.962834	down	-Inf	1	1	--	-1.03914	0.62435	0.999202	--	0	1	1	--	0	1	1	--	-Inf	1	1	--	-Inf	0.0316	0.962834	down	-Inf	1	1	--	-Inf	0.0485	0.999202	down	expressed protein
LOC_Os02g05670	21.0302	0.990782	0.0335237	0.586658	41.9583	6.37508	0	1.86434	-0.996495	0.29645	0.999202	--	-2.6858	0.0469	0.999202	down	Inf	1	1	--	-1.66807	0.2708	0.999202	--	4.40775	0.007	0.556829	up	9.29306	0.2422	0.999202	--	5.1638	0.00375	0.393511	up	2.71844	0.01255	0.727536	up	Inf	5e-05	0.0292283	up	4.49222	0.00795	0.591757	up	expressed protein
LOC_Os04g53195	2.37816e-06	4.68592e-06	1.07125	0.495836	0.000156178	1.20105	0.458457	2.5788	-6.0372	1	1	--	-17.9675	0.049	0.999202	down	1.22443	0.63695	0.999202	--	-2.37876	0.39335	0.999202	--	-0.978485	1	1	--	-18.781	0.08285	0.999202	--	-17.6697	0.08785	0.999202	--	-12.9088	0.06195	0.999202	--	-11.5194	1	1	--	-14.0112	0.07455	0.999202	--	expressed protein
LOC_Os08g36600	0	0	0.382475	3.07582	1.76773	2.36697	1.66855	0.42296	-Inf	0.053	0.999202	--	-Inf	0.04355	0.999202	down	-2.12516	0.45525	0.999202	--	2.86238	0.3704	0.999202	--	0	1	1	--	-Inf	1	1	--	-Inf	0.03755	0.99884	down	-0.421144	0.82315	0.999202	--	0.0832992	0.9183	0.999202	--	2.0633	0.4508	0.999202	--	expressed protein
LOC_Os06g41940	1.09566	0	0.560326	0.55963	0.343772	1.5987	1.69809	0.157761	1.67228	0.5074	0.999202	--	-Inf	0.04355	0.999202	down	-1.59957	0.4855	0.999202	--	1.82673	0.49555	0.999202	--	Inf	0.0633	0.999202	--	0.967463	0.71955	0.999202	--	0.969258	0.71865	0.999202	--	-2.21737	0.42705	0.999202	--	-2.30439	0.43045	0.999202	--	1.12371	1	1	--	expressed protein
LOC_Os05g33580	3.29628	0	0.39419	0.272093	10.4851	1.27083	0.273806	0.223538	-1.66943	0.19675	0.999202	--	-Inf	0.0016	0.229089	down	0.525739	1	1	--	0.283581	1	1	--	Inf	0.00035	0.12614	up	3.06388	0.1621	0.999202	--	3.59867	0.15385	0.999202	--	3.04451	0.0265	0.938744	up	5.25905	0.10895	0.999202	--	5.55168	0.13895	0.999202	--	expressed protein
LOC_Os08g14920	3.99748	0	5.02321	1.91339	2.0543	5.65883	10.0196	6.02834	0.960445	0.70715	0.999202	--	-Inf	0.04315	0.999202	down	-0.996144	0.6942	0.999202	--	-1.65563	0.499	0.999202	--	Inf	0.0527	0.999202	--	-0.32952	0.86555	0.999202	--	1.06296	0.6188	0.999202	--	-1.46186	0.5473	0.999202	--	-2.28611	0.39595	0.999202	--	-1.55312	0.54535	0.999202	--	expressed protein
LOC_Os02g17270	0	0	0	0	0	2.65069	1.08504	0.232365	0	1	1	--	-Inf	0.04355	0.999202	down	-Inf	0.0759	0.999202	--	-Inf	1	1	--	0	1	1	--	0	1	1	--	0	1	1	--	-Inf	0.04355	0.999202	down	-Inf	0.0759	0.999202	--	-Inf	1	1	--	expressed protein
LOC_Os11g36230	1.62226	0	0	0.0524444	5.57165	0.573184	0	0.0886803	-1.7801	0.16555	0.999202	--	-Inf	0.04045	0.999202	down	0	1	1	--	-0.757824	1	1	--	Inf	0.0011	0.196131	up	Inf	0.0011	0.196131	up	4.95107	0.25545	0.999202	--	3.28103	0.12285	0.999202	--	Inf	5e-05	0.0292283	up	5.97335	0.23315	0.999202	--	expressed protein
LOC_Os07g10254	0.869538	0	0.0898267	0.0639299	1.74709	0.554874	0	0.321146	-1.00664	0.55165	0.999202	--	-Inf	0.04355	0.999202	down	Inf	1	1	--	-2.32867	1	1	--	Inf	0.03445	0.980151	up	3.27503	0.35675	0.999202	--	3.76569	0.34705	0.999202	--	1.65472	0.3544	0.999202	--	Inf	0.00115	0.200876	up	2.44366	0.23315	0.999202	--	expressed protein
LOC_Os06g35830	0.145071	0	0.098054	0	0.266785	0.623886	0.0857157	0.0543869	-0.878923	1	1	--	-Inf	0.04315	0.999202	down	0.194017	1	1	--	-Inf	1	1	--	Inf	1	1	--	0.565107	1	1	--	Inf	1	1	--	-1.2256	0.59115	0.999202	--	1.63805	1	1	--	2.29435	1	1	--	expressed protein
LOC_Os12g35910	0.0817465	0	0.444206	0	0	1.39913	8.35654	1.47447	Inf	1	1	--	-Inf	0.02825	0.947624	down	-4.2336	0.12415	0.999202	--	-Inf	0.02745	0.94251	down	Inf	1	1	--	-2.442	1	1	--	Inf	1	1	--	-Inf	0.02825	0.947624	down	-Inf	5e-05	0.0292283	down	-Inf	0.02745	0.94251	down	expressed protein
LOC_Os07g28880	0	0	0.462639	0.538622	0.137416	1.06524	0.134536	1.18976	-Inf	1	1	--	-Inf	0.04315	0.999202	down	1.7819	1	1	--	-1.14333	0.62005	0.999202	--	0	1	1	--	-Inf	1	1	--	-Inf	0.06745	0.999202	--	-2.95456	0.3689	0.999202	--	0.0305606	1	1	--	-3.11405	0.36175	0.999202	--	expressed protein
LOC_Os07g13090	0.200936	0	0.101179	0.0692056	0.574878	0.497704	1.9482	0.262084	-1.51652	0.53195	0.999202	--	-Inf	0.0316	0.962834	down	-4.26716	0.1893	0.999202	--	-1.92107	1	1	--	Inf	1	1	--	0.989835	1	1	--	1.53778	1	1	--	0.207968	0.9229	0.999202	--	-1.76081	0.35715	0.999202	--	1.13323	0.62845	0.999202	--	expressed protein
LOC_Os06g40160	0	0.548489	0	0	0	0	0	0.108051	0	1	1	--	Inf	0.04575	0.999202	up	0	1	1	--	-Inf	1	1	--	-Inf	0.04725	0.999202	down	0	1	1	--	0	1	1	--	0	1	1	--	0	1	1	--	-Inf	1	1	--	expressed protein
LOC_Os01g45914	211.263	120.509	35.5788	99.2463	462.789	20.7971	7.00909	114.443	-1.13132	0.2584	0.999202	--	2.53468	0.0112	0.692493	up	2.34372	0.08865	0.999202	--	-0.205541	0.8107	0.999202	--	0.809899	0.391	0.999202	--	2.56995	0.01715	0.825431	up	1.08995	0.24975	0.999202	--	4.4759	0.00015	0.0749679	up	6.04498	0.00245	0.300536	up	2.01573	0.03565	0.987105	up	expressed protein
LOC_Os02g50110	0	30.2822	0	0	0	0	0	0	0	1	1	--	Inf	0.04575	0.999202	up	0	1	1	--	0	1	1	--	-Inf	0.04725	0.999202	down	0	1	1	--	0	1	1	--	0	1	1	--	0	1	1	--	0	1	1	--	expressed protein
LOC_Os11g01310	0	2.74748	0	0	0	0	0.408936	1.09624	0	1	1	--	Inf	0.04575	0.999202	up	-Inf	1	1	--	-Inf	0.08265	0.999202	--	-Inf	0.04725	0.999202	down	0	1	1	--	0	1	1	--	0	1	1	--	-Inf	1	1	--	-Inf	0.08265	0.999202	--	expressed protein
LOC_Os03g15080	7.81435	7.7941	24.1716	4.23427	32.5876	11.5564	17.0418	8.79204	-2.06012	0.04105	0.999202	down	-0.568234	0.6202	0.999202	--	0.504231	0.5809	0.999202	--	-1.05408	0.39605	0.999202	--	0.00374338	0.9949	0.999202	--	-1.62911	0.09175	0.999202	--	0.884012	0.46455	0.999202	--	1.49563	0.14435	0.999202	--	0.935242	0.3051	0.999202	--	1.89005	0.0695	0.999202	--	expressed protein
LOC_Os03g48904	11.5008	8.17657	5.19034	8.22295	38.4498	11.9688	5.50282	10.7583	-1.74124	0.0441	0.999202	down	-0.549715	0.5588	0.999202	--	-0.0843415	0.9315	0.999202	--	-0.387723	0.6752	0.999202	--	0.492165	0.6003	0.999202	--	1.14783	0.21555	0.999202	--	0.484005	0.6031	0.999202	--	1.68369	0.0531	0.999202	--	2.80473	0.00475	0.449905	up	1.83752	0.03625	0.994152	up	expressed protein
LOC_Os07g42560	0	0	0	0	0.719219	0.4202	0.191043	0.339648	-Inf	0.0446	0.999202	down	-Inf	1	1	--	-Inf	1	1	--	-Inf	1	1	--	0	1	1	--	0	1	1	--	0	1	1	--	0.775355	0.7371	0.999202	--	1.91253	0.4665	0.999202	--	1.08239	0.62155	0.999202	--	expressed protein
LOC_Os01g15740	0	4.82673	3.0163	3.40763	1.21391	4.01584	3.60158	3.02059	-Inf	0.0012	0.204804	down	0.265345	0.8137	0.999202	--	-0.25585	0.84525	0.999202	--	0.17394	0.91275	0.999202	--	-Inf	5e-05	0.0292283	down	-Inf	0.0004	0.133555	down	-Inf	5e-05	0.0292283	down	-1.72604	0.1724	0.999202	--	-1.56897	0.2139	0.999202	--	-1.31517	0.36925	0.999202	--	expressed protein
LOC_Os01g50020	0	0	0	0	0.937461	0.678526	0.0376393	0.139259	-Inf	0.0017	0.23661	down	-Inf	0.00155	0.225047	down	-Inf	1	1	--	-Inf	1	1	--	0	1	1	--	0	1	1	--	0	1	1	--	0.466354	0.7289	0.999202	--	4.63845	0.2511	0.999202	--	2.75099	0.2051	0.999202	--	expressed protein
LOC_Os05g35930	2.67194	4.74903	0.797121	6.11219	18.7997	1.84866	1.60109	1.57896	-2.81475	0.04015	0.999202	down	1.36115	0.3599	0.999202	--	-1.00618	0.54205	0.999202	--	1.95271	0.131	0.999202	--	-0.829743	0.57325	0.999202	--	1.74502	0.34925	0.999202	--	-1.1938	0.3439	0.999202	--	3.34616	0.0193	0.863406	up	3.55358	0.01385	0.758105	up	3.57366	0.0138	0.756704	up	expressed protein
LOC_Os01g59740	27.9742	16.7065	11.6027	19.5035	105.397	31.8338	10.0799	35.7717	-1.91366	0.04235	0.999202	down	-0.930149	0.28265	0.999202	--	0.202977	0.84415	0.999202	--	-0.875084	0.31085	0.999202	--	0.743687	0.38905	0.999202	--	1.26964	0.18665	0.999202	--	0.520363	0.5449	0.999202	--	1.7272	0.0679	0.999202	--	3.38628	0.00135	0.214838	up	1.55894	0.09765	0.999202	--	expressed protein
LOC_Os11g06440	7.30198	6.19929	21.5479	6.5183	29.6324	10.5815	49.6185	14.5118	-2.02082	0.0346	0.980151	down	-0.771375	0.4483	0.999202	--	-1.20333	0.2038	0.999202	--	-1.15466	0.2177	0.999202	--	0.236183	0.81215	0.999202	--	-1.56119	0.10005	0.999202	--	0.163791	0.8702	0.999202	--	1.48563	0.1269	0.999202	--	-0.7437	0.42175	0.999202	--	1.02995	0.2295	0.999202	--	expressed protein
LOC_Os03g48626	59.9529	41.4681	51.737	52.8832	262.359	68.0881	54.1476	62.2579	-2.12964	0.0436	0.999202	down	-0.715402	0.47525	0.999202	--	-0.0657003	0.942	0.999202	--	-0.235448	0.81115	0.999202	--	0.531829	0.5566	0.999202	--	0.212633	0.8104	0.999202	--	0.181022	0.84205	0.999202	--	1.94607	0.0775	0.999202	--	2.27657	0.0322	0.965875	up	2.07521	0.061	0.999202	--	expressed protein
LOC_Os12g09620	29.8878	29.1373	51.4008	50.0133	120.625	38.0949	61.7481	33.9163	-2.0129	0.0411	0.999202	down	-0.386731	0.64805	0.999202	--	-0.264604	0.75945	0.999202	--	0.560332	0.5114	0.999202	--	0.03669	0.9654	0.999202	--	-0.782233	0.36365	0.999202	--	-0.742755	0.38995	0.999202	--	1.66286	0.0888	0.999202	--	0.966061	0.3014	0.999202	--	1.83048	0.0634	0.999202	--	expressed protein
LOC_Os02g33120	0	0.170705	0	0	2.203	0	0	0.11416	-Inf	0.0299	0.956418	down	Inf	1	1	--	0	1	1	--	-Inf	1	1	--	-Inf	1	1	--	0	1	1	--	0	1	1	--	Inf	0.03115	0.962834	up	Inf	0.03115	0.962834	up	4.27034	0.32275	0.999202	--	expressed protein
LOC_Os04g34100	31.281	27.7392	30.7888	31.1007	109.02	32.0325	31.4382	38.5277	-1.80124	0.0393	0.999202	down	-0.207608	0.80875	0.999202	--	-0.0301141	0.97155	0.999202	--	-0.30895	0.72295	0.999202	--	0.173359	0.83985	0.999202	--	0.02288	0.9799	0.999202	--	0.00834019	0.99185	0.999202	--	1.76699	0.04875	0.999202	up	1.79401	0.04445	0.999202	up	1.50063	0.09005	0.999202	--	expressed protein
LOC_Os02g48150	3.36249	3.37147	5.06986	3.59977	13.95	3.1111	9.06671	9.17624	-2.05267	0.04645	0.999202	down	0.115953	0.91605	0.999202	--	-0.838633	0.4485	0.999202	--	-1.35	0.21005	0.999202	--	-0.00384795	0.9928	0.999202	--	-0.592418	0.6117	0.999202	--	-0.0983768	0.9289	0.999202	--	2.16477	0.03685	0.998007	up	0.621616	0.49195	0.999202	--	0.604293	0.5094	0.999202	--	expressed protein
LOC_Os06g39110	5.8275	2.04799	23.8386	9.12574	64.914	2.25916	44.2563	64.4911	-3.47758	0.00235	0.291991	down	-0.141578	0.9169	0.999202	--	-0.892585	0.34495	0.999202	--	-2.82108	0.01495	0.77949	down	1.50867	0.2311	0.999202	--	-2.03235	0.0653	0.999202	--	-0.647065	0.57495	0.999202	--	4.84467	0.0042	0.41922	up	0.552646	0.5158	0.999202	--	0.00943141	0.9901	0.999202	--	expressed protein
LOC_Os04g03164	0	0.17062	2.46766	0.852349	2.76514	1.77968	4.66043	3.44268	-Inf	0.0299	0.956418	down	-3.38276	0.3563	0.999202	--	-0.917319	0.6039	0.999202	--	-2.01402	0.2833	0.999202	--	-Inf	1	1	--	-Inf	0.0279	0.945401	down	-Inf	0.0623	0.999202	--	0.635736	0.78115	0.999202	--	-0.753112	0.66455	0.999202	--	-0.316182	0.8514	0.999202	--	expressed protein
LOC_Os04g58770	0	0	0.348599	0.345389	2.08609	0	0.152348	0.944478	-Inf	0.0271	0.940637	down	0	1	1	--	1.1942	1	1	--	-1.45129	0.5512	0.999202	--	0	1	1	--	-Inf	1	1	--	-Inf	1	1	--	Inf	0.02825	0.947624	up	3.77536	0.3391	0.999202	--	1.14321	0.6212	0.999202	--	expressed protein
LOC_Os07g26100	1.37307	0	0	0	15.4476	4.26891	3.2879	1.10694	-3.49191	0.0173	0.827301	down	-Inf	5e-05	0.0292283	down	-Inf	5e-05	0.0292283	down	-Inf	0.0011	0.196131	down	Inf	0.0011	0.196131	up	Inf	0.0011	0.196131	up	Inf	0.0011	0.196131	up	1.85545	0.1039	0.999202	--	2.23215	0.04815	0.999202	up	3.80273	0.0099	0.654755	up	expressed protein
LOC_Os05g23130	36.1954	22.8191	31.4772	35.3195	135.903	26.5543	41.7656	48.7805	-1.9087	0.03985	0.999202	down	-0.218705	0.7985	0.999202	--	-0.408006	0.63285	0.999202	--	-0.465841	0.5793	0.999202	--	0.665566	0.4445	0.999202	--	0.201498	0.8111	0.999202	--	0.035341	0.9661	0.999202	--	2.35556	0.01165	0.704325	up	1.7022	0.0619	0.999202	--	1.4782	0.098	0.999202	--	expressed protein
LOC_Os03g42235	0	0	0.0477454	0.033589	5.92496	2.02007	2.41279	2.4032	-Inf	5e-05	0.0292283	down	-Inf	0.0006	0.160651	down	-5.65919	0.2503	0.999202	--	-6.16083	0.248	0.999202	--	0	1	1	--	-Inf	1	1	--	-Inf	1	1	--	1.5524	0.21115	0.999202	--	1.29611	0.29495	0.999202	--	1.30185	0.30025	0.999202	--	expressed protein
LOC_Os02g20000	0	0.0848531	0.145969	0.142742	0.530621	0.0600275	0	0.267353	-Inf	0.0299	0.956418	down	0.499343	1	1	--	Inf	1	1	--	-0.905331	1	1	--	-Inf	1	1	--	-Inf	1	1	--	-Inf	1	1	--	3.14399	0.3308	0.999202	--	Inf	0.03115	0.962834	up	0.988938	0.6922	0.999202	--	expressed protein
LOC_Os03g57145	34.2027	32.7353	34.566	35.1785	156.109	41.0955	38.6105	51.2827	-2.19037	0.0242	0.928517	down	-0.328135	0.74515	0.999202	--	-0.15964	0.8781	0.999202	--	-0.543776	0.55505	0.999202	--	0.0632657	0.9494	0.999202	--	-0.0152424	0.98645	0.999202	--	-0.0405832	0.9669	0.999202	--	1.9255	0.0518	0.999202	--	2.01549	0.03985	0.999202	up	1.60601	0.06245	0.999202	--	expressed protein
LOC_Os11g42880	0	0	0	0	0.594641	0.127418	0.4172	0.222473	-Inf	0.0446	0.999202	down	-Inf	1	1	--	-Inf	1	1	--	-Inf	1	1	--	0	1	1	--	0	1	1	--	0	1	1	--	2.22246	0.42	0.999202	--	0.511281	0.8181	0.999202	--	1.41839	0.5489	0.999202	--	expressed protein
LOC_Os09g04310	6.55378	5.48915	2.77072	3.6745	39.1752	11.6174	10.2712	3.74526	-2.57954	0.02535	0.933073	down	-1.08163	0.312	0.999202	--	-1.89026	0.14105	0.999202	--	-0.0275194	0.9797	0.999202	--	0.255745	0.83	0.999202	--	1.24207	0.3533	0.999202	--	0.834781	0.4711	0.999202	--	1.75365	0.06755	0.999202	--	1.93134	0.04345	0.999202	up	3.3868	0.0026	0.311945	up	expressed protein
LOC_Os03g51390	3.24812	5.77385	12.0855	3.48952	14.4904	6.64913	10.3536	8.31121	-2.15742	0.04535	0.999202	down	-0.203631	0.82885	0.999202	--	0.223142	0.83145	0.999202	--	-1.25203	0.2541	0.999202	--	-0.829931	0.42945	0.999202	--	-1.8956	0.09525	0.999202	--	-0.103425	0.92865	0.999202	--	1.12386	0.2288	0.999202	--	0.484967	0.60715	0.999202	--	0.801968	0.3925	0.999202	--	expressed protein
LOC_Os02g36530	0	6.10521	9.04067	3.87334	33.6763	6.92251	15.7099	84.0045	-Inf	0.0407	0.999202	down	-0.181255	0.81535	0.999202	--	-0.797177	0.73055	0.999202	--	-4.43882	0.2242	0.999202	--	-Inf	0.10215	0.999202	--	-Inf	0.06925	0.999202	--	-Inf	0.1128	0.999202	--	2.28237	0.41775	0.999202	--	1.10005	0.627	0.999202	--	-1.31873	0.47545	0.999202	--	expressed protein
LOC_Os03g02470	3.55357	3.14358	0.861432	1.53419	312.481	132.061	95.4046	73.4611	-6.45836	0.00035	0.12614	down	-5.39265	0.00105	0.196131	down	-6.79118	0.02725	0.941025	down	-5.58143	0.0005	0.14999	down	0.176861	0.89815	0.999202	--	2.04446	0.2337	0.999202	--	1.21179	0.3861	0.999202	--	1.24257	0.2118	0.999202	--	1.71164	0.0961	0.999202	--	2.08872	0.04925	0.999202	up	expressed protein
LOC_Os09g01000	1.95345	3.54833	8.01691	2.23142	17.8625	1.51571	6.56445	1.59747	-3.19283	0.00695	0.554908	down	1.22715	0.2604	0.999202	--	0.288372	0.7307	0.999202	--	0.482176	0.6841	0.999202	--	-0.861115	0.4244	0.999202	--	-2.03702	0.06185	0.999202	--	-0.191938	0.87405	0.999202	--	3.55886	0.0034	0.370214	up	1.44419	0.09665	0.999202	--	3.48307	0.00395	0.405429	up	expressed protein
LOC_Os04g54580	0	0	0.194458	0.124739	2.97243	0.469128	0.165287	0.222285	-Inf	0.02455	0.930372	down	-Inf	1	1	--	0.234488	1	1	--	-0.833495	1	1	--	0	1	1	--	-Inf	1	1	--	-Inf	1	1	--	2.66359	0.3307	0.999202	--	4.1686	0.3224	0.999202	--	3.74116	0.32345	0.999202	--	expressed protein
LOC_Os07g02990	0	0	0	0	0.659405	0.0302015	0	0.188834	-Inf	0.0271	0.940637	down	-Inf	1	1	--	0	1	1	--	-Inf	1	1	--	0	1	1	--	0	1	1	--	0	1	1	--	4.44847	0.32665	0.999202	--	Inf	0.02825	0.947624	up	1.80405	0.47025	0.999202	--	expressed protein
LOC_Os06g39120	37.0931	16.3556	24.7052	14.9191	315.849	21.855	48.5554	63.336	-3.09001	0.002	0.261114	down	-0.418176	0.6792	0.999202	--	-0.974816	0.3087	0.999202	--	-2.08587	0.0322	0.965875	down	1.18136	0.20845	0.999202	--	0.586333	0.53685	0.999202	--	1.31399	0.16245	0.999202	--	3.8532	0.00065	0.164641	up	2.70153	0.00635	0.528704	up	2.31814	0.01635	0.810619	up	expressed protein
LOC_Os06g28630	6.07163	16.7233	20.867	20.922	37.2252	16.5571	15.7795	23.0408	-2.61613	0.016	0.801955	down	0.0144145	0.98895	0.999202	--	0.403167	0.68385	0.999202	--	-0.139168	0.8876	0.999202	--	-1.46171	0.1767	0.999202	--	-1.78107	0.10645	0.999202	--	-1.78487	0.1061	0.999202	--	1.16883	0.2111	0.999202	--	1.23823	0.1868	0.999202	--	0.692091	0.4608	0.999202	--	expressed protein
LOC_Os01g32150	0	0	0	0	1.14499	0.141498	0	0	-Inf	0.0446	0.999202	down	-Inf	1	1	--	0	1	1	--	0	1	1	--	0	1	1	--	0	1	1	--	0	1	1	--	3.01649	0.3823	0.999202	--	Inf	0.044	0.999202	up	Inf	0.044	0.999202	up	expressed protein
LOC_Os04g52180	19.8547	8.38199	13.5804	12.3454	94.4053	12.6489	41.5412	47.2399	-2.24939	0.02045	0.880558	down	-0.593644	0.5616	0.999202	--	-1.61302	0.0832	0.999202	--	-1.93603	0.0357	0.987901	down	1.24412	0.2545	0.999202	--	0.547958	0.57035	0.999202	--	0.685503	0.4632	0.999202	--	2.89986	0.0028	0.327563	up	1.18433	0.17385	0.999202	--	0.998863	0.25345	0.999202	--	expressed protein
LOC_Os02g06310	0	0	0	0	0.617557	0.675538	0.138046	0.379526	-Inf	0.0446	0.999202	down	-Inf	0.03355	0.977101	down	-Inf	1	1	--	-Inf	1	1	--	0	1	1	--	0	1	1	--	0	1	1	--	-0.129464	0.9367	0.999202	--	2.16143	0.42235	0.999202	--	0.702374	0.75485	0.999202	--	expressed protein
LOC_Os07g04350	0	0	0	0.443112	0.757054	0.995699	0.116738	0.691559	-Inf	0.039	0.999202	down	-Inf	0.028	0.945976	down	-Inf	1	1	--	-0.642181	0.7589	0.999202	--	0	1	1	--	0	1	1	--	-Inf	1	1	--	-0.395314	0.8559	0.999202	--	2.69712	0.3831	0.999202	--	0.130543	0.93335	0.999202	--	expressed protein
LOC_Os07g15920	0	0	0	0.21425	6.06249	0.279508	0	0.377704	-Inf	0.00155	0.225047	down	-Inf	1	1	--	0	1	1	--	-0.81796	1	1	--	0	1	1	--	0	1	1	--	-Inf	1	1	--	4.43895	0.25725	0.999202	--	Inf	0.0014	0.21644	up	4.00458	0.24025	0.999202	--	expressed protein
LOC_Os07g03040	3.30426	2.59865	1.20432	1.45294	26.014	19.266	16.597	13.598	-2.97689	0.0258	0.937318	down	-2.89022	0.01335	0.74595	down	-3.78464	0.00465	0.445345	down	-3.22635	0.01505	0.781929	down	0.346566	0.7902	0.999202	--	1.45611	0.2869	0.999202	--	1.18535	0.3702	0.999202	--	0.433228	0.6548	0.999202	--	0.64836	0.50995	0.999202	--	0.935894	0.36965	0.999202	--	expressed protein
LOC_Os12g11990	0	0	0	0.344157	0.991129	0	0	0.0907115	-Inf	0.0407	0.999202	down	0	1	1	--	0	1	1	--	1.92371	1	1	--	0	1	1	--	0	1	1	--	-Inf	1	1	--	Inf	0.03745	0.99884	up	Inf	0.03745	0.99884	up	3.44971	0.35575	0.999202	--	expressed protein
LOC_Os05g30700	0.673448	0.279787	0.11368	0.176829	7.78238	1.83501	2.08568	1.69814	-3.53057	0.0128	0.734026	down	-2.71339	0.19515	0.999202	--	-4.19747	0.1524	0.999202	--	-3.26352	0.16135	0.999202	--	1.26724	0.47445	0.999202	--	2.56659	0.22635	0.999202	--	1.92921	0.3091	0.999202	--	2.08442	0.1103	0.999202	--	1.89969	0.15705	0.999202	--	2.19626	0.0986	0.999202	--	expressed protein
LOC_Os03g03640	26.1906	29.6293	58.1165	44.8941	100.848	35.4804	66.3978	29.7606	-1.94506	0.04535	0.999202	down	-0.259998	0.7945	0.999202	--	-0.192187	0.8213	0.999202	--	0.593124	0.5621	0.999202	--	-0.177977	0.8554	0.999202	--	-1.1499	0.2206	0.999202	--	-0.777479	0.44665	0.999202	--	1.50708	0.1183	0.999202	--	0.602971	0.4828	0.999202	--	1.7607	0.06715	0.999202	--	expressed protein
LOC_Os04g08630	0	0	0	0	0.985422	0.520162	1.18147	0.462868	-Inf	0.0446	0.999202	down	-Inf	0.07855	0.999202	--	-Inf	0.04565	0.999202	down	-Inf	1	1	--	0	1	1	--	0	1	1	--	0	1	1	--	0.92178	0.7077	0.999202	--	-0.261765	0.90105	0.999202	--	1.09014	0.6166	0.999202	--	expressed protein
LOC_Os06g49780	9.98498	12.7163	9.75928	12.7206	46.8425	12.856	14.8469	28.5616	-2.22999	0.0208	0.885588	down	-0.0157622	0.9879	0.999202	--	-0.605311	0.552	0.999202	--	-1.16691	0.21695	0.999202	--	-0.348844	0.7207	0.999202	--	0.0329845	0.9716	0.999202	--	-0.349339	0.7272	0.999202	--	1.86538	0.05765	0.999202	--	1.65766	0.08985	0.999202	--	0.713739	0.4045	0.999202	--	expressed protein
LOC_Os08g16800	0	0	0	0	0.937942	0.366324	0.220171	0.62792	-Inf	0.02625	0.937758	down	-Inf	1	1	--	-Inf	1	1	--	-Inf	0.03805	0.999202	down	0	1	1	--	0	1	1	--	0	1	1	--	1.35638	0.5817	0.999202	--	2.09087	0.41775	0.999202	--	0.578918	0.81265	0.999202	--	expressed protein
LOC_Os02g17930	0	0	0	0	0.728187	1.64751	0.249633	1.35548	-Inf	0.0271	0.940637	down	-Inf	0.0004	0.133555	down	-Inf	1	1	--	-Inf	0.0005	0.14999	down	0	1	1	--	0	1	1	--	0	1	1	--	-1.1779	0.52645	0.999202	--	1.5445	0.53655	0.999202	--	-0.896419	0.61615	0.999202	--	expressed protein
LOC_Os01g14170	0	0	0	0.0538213	3.46822	1.39014	0.899765	1.34395	-Inf	5e-05	0.0292283	down	-Inf	0.0004	0.133555	down	-Inf	0.0009	0.184447	down	-4.64215	0.22475	0.999202	--	0	1	1	--	0	1	1	--	-Inf	1	1	--	1.31897	0.3231	0.999202	--	1.94658	0.1474	0.999202	--	1.36772	0.29455	0.999202	--	expressed protein
LOC_Os07g09880	0	0	0	0	4.56157	3.35943	1.7525	2.78372	-Inf	0.00015	0.0749679	down	-Inf	0.00025	0.105412	down	-Inf	0.00135	0.214838	down	-Inf	0.0002	0.0912937	down	0	1	1	--	0	1	1	--	0	1	1	--	0.441314	0.77075	0.999202	--	1.38011	0.35245	0.999202	--	0.712518	0.6363	0.999202	--	expressed protein
LOC_Os02g05120	0	0.218162	0.0976509	0.305343	0.626868	0.371119	0.124246	0.0866809	-Inf	0.0242	0.928517	down	-0.766485	1	1	--	-0.347495	1	1	--	1.81665	1	1	--	-Inf	1	1	--	-Inf	1	1	--	-Inf	1	1	--	0.756279	0.7436	0.999202	--	2.33496	0.3676	0.999202	--	2.85438	0.3356	0.999202	--	expressed protein
LOC_Os01g39990	0	0	0.0544819	0.0719582	1.11298	0	0	0	-Inf	0.02455	0.930372	down	0	1	1	--	Inf	1	1	--	Inf	1	1	--	0	1	1	--	-Inf	1	1	--	-Inf	1	1	--	Inf	0.02485	0.931247	up	Inf	0.02485	0.931247	up	Inf	0.02485	0.931247	up	expressed protein
LOC_Os10g34270	55.242	36.6871	36.6985	51.3669	197.41	44.2559	62.9374	70.0701	-1.83736	0.0498	0.999202	down	-0.270594	0.7584	0.999202	--	-0.778194	0.361	0.999202	--	-0.44796	0.5962	0.999202	--	0.59049	0.48555	0.999202	--	0.590042	0.49615	0.999202	--	0.104925	0.89955	0.999202	--	2.15725	0.02465	0.931247	up	1.6492	0.07765	0.999202	--	1.49432	0.10725	0.999202	--	expressed protein
LOC_Os01g42200	0	0.0812921	0.0920613	0	0.676511	0.305719	0.236352	0.42147	-Inf	0.03545	0.98484	down	-1.91102	1	1	--	-1.36027	1	1	--	-Inf	1	1	--	-Inf	1	1	--	-Inf	1	1	--	0	1	1	--	1.14591	0.61195	0.999202	--	1.51717	0.54865	0.999202	--	0.682681	0.76105	0.999202	--	expressed protein
LOC_Os12g04490	2.8747	1.76844	4.68959	1.88969	12.7129	3.86094	6.19493	4.27097	-2.14482	0.0465	0.999202	down	-1.12647	0.4104	0.999202	--	-0.401626	0.68555	0.999202	--	-1.17642	0.34155	0.999202	--	0.700932	0.59205	0.999202	--	-0.706052	0.4967	0.999202	--	0.605262	0.6451	0.999202	--	1.71927	0.11425	0.999202	--	1.03714	0.2726	0.999202	--	1.57366	0.09485	0.999202	--	expressed protein
LOC_Os05g03320	0	1.0474	4.21325	3.60147	1.5776	1.21652	6.70817	0.450939	-Inf	0.0008	0.176525	down	-0.215951	0.87525	0.999202	--	-0.670988	0.53645	0.999202	--	2.99758	0.13735	0.999202	--	-Inf	0.0008	0.176525	down	-Inf	5e-05	0.0292283	down	-Inf	5e-05	0.0292283	down	0.374968	0.78585	0.999202	--	-2.08819	0.1028	0.999202	--	1.80673	0.3407	0.999202	--	expressed protein
LOC_Os10g42040	51.8464	12.0074	14.8176	21.4331	264.711	18.5255	22.2828	24.6027	-2.3521	0.01985	0.87098	down	-0.625596	0.63815	0.999202	--	-0.588613	0.60145	0.999202	--	-0.198975	0.8711	0.999202	--	2.11032	0.1216	0.999202	--	1.80693	0.10265	0.999202	--	1.2744	0.25115	0.999202	--	3.83683	0.00225	0.283862	up	3.57042	0.005	0.463518	up	3.42753	0.00565	0.496095	up	expressed protein
LOC_Os10g29640	0	0	0	0	1.07283	0.282171	1.09435	0.19787	-Inf	0.03545	0.98484	down	-Inf	1	1	--	-Inf	0.03445	0.980151	down	-Inf	1	1	--	0	1	1	--	0	1	1	--	0	1	1	--	1.92678	0.45035	0.999202	--	-0.0286513	0.9563	0.999202	--	2.4388	0.38105	0.999202	--	expressed protein
LOC_Os04g48484	21.4054	21.6508	22.0898	21.5855	79.9021	22.812	30.16	26.565	-1.90026	0.0491	0.999202	down	-0.0753775	0.9273	0.999202	--	-0.449256	0.6017	0.999202	--	-0.299467	0.73245	0.999202	--	-0.0164451	0.98465	0.999202	--	-0.0454082	0.95905	0.999202	--	-0.0120896	0.9894	0.999202	--	1.80844	0.0598	0.999202	--	1.4056	0.13655	0.999202	--	1.5887	0.0973	0.999202	--	expressed protein
LOC_Os03g14820	0	0.906671	0.780772	0.639514	1.23733	0.745521	0.995919	0.535558	-Inf	0.00055	0.155781	down	0.282329	0.9002	0.999202	--	-0.351127	0.8382	0.999202	--	0.255933	0.90995	0.999202	--	-Inf	0.02805	0.946749	down	-Inf	0.02655	0.938744	down	-Inf	0.02815	0.947624	down	0.730904	0.6763	0.999202	--	0.313125	0.823	0.999202	--	1.20811	0.5014	0.999202	--	expressed protein
LOC_Os01g48950	10.722	1.93834	17.1417	2.34839	45.5739	1.66437	14.5686	1.16443	-2.08764	0.02745	0.94251	down	0.219849	0.8735	0.999202	--	0.234644	0.8152	0.999202	--	1.01204	0.46545	0.999202	--	2.46768	0.05705	0.999202	--	-0.676937	0.50235	0.999202	--	2.19083	0.0922	0.999202	--	4.77516	0.00365	0.386505	up	1.64534	0.08495	0.999202	--	5.29051	0.0029	0.335327	up	expressed protein
LOC_Os08g09610	13.7605	7.11489	4.87681	7.47428	54.4203	7.90468	3.31118	8.77838	-1.98361	0.04115	0.999202	down	-0.151867	0.9009	0.999202	--	0.55859	0.6751	0.999202	--	-0.232019	0.82625	0.999202	--	0.951622	0.38735	0.999202	--	1.49653	0.1686	0.999202	--	0.880528	0.42115	0.999202	--	2.78336	0.01705	0.823886	up	4.03873	0.0108	0.680499	up	2.63212	0.006	0.514368	up	expressed protein
LOC_Os07g35620	0	0.167398	0.0921341	0.446749	0.60373	0.152181	0.903945	1.04728	-Inf	0.03545	0.98484	down	0.13749	1	1	--	-3.29443	0.35125	0.999202	--	-1.22911	0.59575	0.999202	--	-Inf	1	1	--	-Inf	1	1	--	-Inf	1	1	--	1.98811	0.4685	0.999202	--	-0.582332	0.80655	0.999202	--	-0.794673	0.73075	0.999202	--	expressed protein
LOC_Os01g46690	0	0.295602	0.243587	0.241405	1.27216	0	0.450533	0.483859	-Inf	0.03545	0.98484	down	Inf	1	1	--	-0.887196	1	1	--	-1.00313	1	1	--	-Inf	1	1	--	-Inf	1	1	--	-Inf	1	1	--	Inf	0.0346	0.980151	up	1.49758	0.5363	0.999202	--	1.39462	0.5651	0.999202	--	expressed protein
LOC_Os05g04000	19.1276	45.2542	20.5263	72.7815	82.4643	41.6555	7.1587	46.2778	-2.10811	0.02785	0.945401	down	0.119545	0.8986	0.999202	--	1.5197	0.23405	0.999202	--	0.653254	0.44135	0.999202	--	-1.24239	0.1782	0.999202	--	-0.101814	0.91245	0.999202	--	-1.92791	0.0412	0.999202	down	0.985264	0.3062	0.999202	--	3.526	0.02235	0.910407	up	0.833451	0.3339	0.999202	--	expressed protein
LOC_Os09g00999	4.63896	5.55616	9.93461	5.04442	17.5358	3.71314	6.04375	3.90373	-1.91843	0.04685	0.999202	down	0.581448	0.5484	0.999202	--	0.717021	0.43855	0.999202	--	0.369835	0.7091	0.999202	--	-0.260288	0.79375	0.999202	--	-1.09866	0.23615	0.999202	--	-0.120887	0.9028	0.999202	--	2.23959	0.0214	0.895897	up	1.53679	0.1118	0.999202	--	2.16738	0.0289	0.953241	up	expressed protein
LOC_Os03g63680	30.2632	27.2184	12.6227	23.6394	103.234	25.1327	13.2709	28.2871	-1.77029	0.04525	0.999202	down	0.115015	0.9024	0.999202	--	-0.0722474	0.94295	0.999202	--	-0.258954	0.78395	0.999202	--	0.152978	0.86005	0.999202	--	1.26154	0.1737	0.999202	--	0.35637	0.708	0.999202	--	2.03828	0.0423	0.999202	up	2.95958	0.004	0.408459	up	1.8677	0.0329	0.973333	up	expressed protein
LOC_Os05g34130	3.9873	7.82187	6.23237	6.52404	18.5796	6.65761	6.32944	7.45465	-2.22024	0.04885	0.999202	down	0.232509	0.81145	0.999202	--	-0.0222966	0.9808	0.999202	--	-0.192374	0.8445	0.999202	--	-0.972102	0.3824	0.999202	--	-0.644369	0.55835	0.999202	--	-0.710354	0.5225	0.999202	--	1.48064	0.123	0.999202	--	1.55357	0.10485	0.999202	--	1.31751	0.1664	0.999202	--	expressed protein
LOC_Os01g38030	0	0	0	0	0.682402	0.547478	0.314591	0.320365	-Inf	0.00155	0.225047	down	-Inf	0.0279	0.945401	down	-Inf	1	1	--	-Inf	1	1	--	0	1	1	--	0	1	1	--	0	1	1	--	0.317822	0.85965	0.999202	--	1.11714	0.52945	0.999202	--	1.09091	0.53015	0.999202	--	expressed protein
LOC_Os02g55600	28.0524	28.7602	78.8533	41.2809	109.471	36.3536	124.591	49.3597	-1.96436	0.0438	0.999202	down	-0.338022	0.71485	0.999202	--	-0.659952	0.43625	0.999202	--	-0.25786	0.76285	0.999202	--	-0.0359517	0.9704	0.999202	--	-1.49105	0.121	0.999202	--	-0.557351	0.5465	0.999202	--	1.59038	0.0657	0.999202	--	-0.186645	0.8229	0.999202	--	1.14915	0.18475	0.999202	--	expressed protein
LOC_Os03g59180	32.8404	174.903	137.675	196.229	112.11	79.0688	98.6065	86.3778	-1.77138	0.0417	0.999202	down	1.14538	0.19575	0.999202	--	0.481511	0.6255	0.999202	--	1.18381	0.19365	0.999202	--	-2.41301	0.0113	0.694905	down	-2.06772	0.03095	0.962834	down	-2.579	0.0086	0.613944	down	0.503739	0.5509	0.999202	--	0.185164	0.8421	0.999202	--	0.376185	0.66145	0.999202	--	expressed protein
LOC_Os06g35165	3.93793	3.71173	4.02897	5.13697	33.5958	12.1089	14.9639	19.7862	-3.09277	0.00495	0.460489	down	-1.7059	0.19135	0.999202	--	-1.89301	0.08145	0.999202	--	-1.9455	0.081	0.999202	--	0.0853461	0.94405	0.999202	--	-0.0329733	0.977	0.999202	--	-0.383479	0.7297	0.999202	--	1.47221	0.119	0.999202	--	1.16679	0.2199	0.999202	--	0.763788	0.4164	0.999202	--	expressed protein
LOC_Os02g28860	0	0	0	0.115208	0.867592	0.144387	0	0	-Inf	0.0446	0.999202	down	-Inf	1	1	--	0	1	1	--	Inf	1	1	--	0	1	1	--	0	1	1	--	-Inf	1	1	--	2.58707	0.40775	0.999202	--	Inf	0.044	0.999202	up	Inf	0.044	0.999202	up	expressed protein
LOC_Os09g21470	57.7559	49.234	71.5805	65.2333	220.068	72.0779	86.4811	91.5851	-1.92991	0.04815	0.999202	down	-0.549904	0.5513	0.999202	--	-0.272818	0.77335	0.999202	--	-0.489503	0.59865	0.999202	--	0.230314	0.8262	0.999202	--	-0.3096	0.77135	0.999202	--	-0.175642	0.8637	0.999202	--	1.61032	0.06535	0.999202	--	1.34749	0.12255	0.999202	--	1.26477	0.14655	0.999202	--	expressed protein
LOC_Os06g40970	0	0.184604	0.0655706	0.0471147	0.509757	0	0	0	-Inf	0.0299	0.956418	down	Inf	1	1	--	Inf	1	1	--	Inf	1	1	--	-Inf	1	1	--	-Inf	1	1	--	-Inf	1	1	--	Inf	0.03115	0.962834	up	Inf	0.03115	0.962834	up	Inf	0.03115	0.962834	up	expressed protein
ChrSy.fgenesh.gene.69	1.1745	0.826444	0.860075	0.734841	0	0.774063	0.593385	0.715327	Inf	5e-05	0.0292283	up	0.0944656	0.94915	0.999202	--	0.535495	0.7155	0.999202	--	0.0388304	0.9799	0.999202	--	0.507056	0.6975	0.999202	--	0.44951	0.73225	0.999202	--	0.67654	0.6008	0.999202	--	-Inf	0.0002	0.0912937	down	-Inf	0.0002	0.0912937	down	-Inf	0.00025	0.105412	down	expressed protein
LOC_Os11g14544	83.4215	74.055	151.496	81.373	16.5965	57.4487	170.314	73.6432	2.32954	0.0291	0.953368	up	0.366322	0.7252	0.999202	--	-0.16892	0.8829	0.999202	--	0.143998	0.8855	0.999202	--	0.171822	0.8575	0.999202	--	-0.860789	0.35585	0.999202	--	0.035869	0.96805	0.999202	--	-1.7914	0.11025	0.999202	--	-3.35925	0.01105	0.68825	down	-2.14968	0.0594	0.999202	--	expressed protein
LOC_Os05g04890	0.961204	0.670075	0.455473	0.636896	0	0.953987	0.858903	0.896218	Inf	0.0007	0.169832	up	-0.509647	0.7166	0.999202	--	-0.915131	0.50975	0.999202	--	-0.492793	0.72185	0.999202	--	0.520519	0.7173	0.999202	--	1.07748	0.4561	0.999202	--	0.593785	0.6792	0.999202	--	-Inf	0.0004	0.133555	down	-Inf	0.0003	0.1172	down	-Inf	0.00075	0.174384	down	expressed protein
LOC_Os10g08790	3.12445	1.34571	0	0.655626	0	3.11036	0.49436	0.549683	Inf	0.0232	0.920974	up	-1.20872	0.61035	0.999202	--	-Inf	0.0759	0.999202	--	0.254273	0.8764	0.999202	--	1.21524	0.61095	0.999202	--	Inf	0.0232	0.920974	up	2.25266	0.38675	0.999202	--	-Inf	0.0229	0.917744	down	-Inf	0.0759	0.999202	--	-Inf	0.0689	0.999202	--	expressed protein
LOC_Os02g54110	13.3328	9.68707	6.03134	8.17734	2.40995	12.8323	6.18928	11.5598	2.46791	0.0287	0.953241	up	-0.405649	0.6401	0.999202	--	-0.0372936	0.96385	0.999202	--	-0.499408	0.56295	0.999202	--	0.460853	0.5935	0.999202	--	1.14443	0.1824	0.999202	--	0.705281	0.4097	0.999202	--	-2.41271	0.03035	0.959146	down	-1.36077	0.1856	0.999202	--	-2.26204	0.03845	0.999202	down	expressed protein
LOC_Os02g47605	1.21719	1.14023	1.30146	0.599626	0	1.14161	1.3285	1.06221	Inf	5e-05	0.0292283	up	-0.0017401	0.99015	0.999202	--	-0.0296613	0.98565	0.999202	--	-0.824927	0.56515	0.999202	--	0.0942269	0.9466	0.999202	--	-0.0965771	0.9457	0.999202	--	1.02142	0.48645	0.999202	--	-Inf	0.0005	0.14999	down	-Inf	0.0006	0.160651	down	-Inf	0.00085	0.181046	down	expressed protein
LOC_Os10g31864	6.95194	3.83111	1.34333	4.14815	0.257069	4.6218	1.26292	5.55784	4.75719	0.0041	0.413228	up	-0.27069	0.7543	0.999202	--	0.0890489	0.924	0.999202	--	-0.422057	0.61815	0.999202	--	0.859652	0.32055	0.999202	--	2.3716	0.0161	0.805088	up	0.744947	0.3846	0.999202	--	-4.16823	0.0083	0.604746	down	-2.29654	0.06915	0.999202	--	-4.4343	0.00685	0.550387	down	expressed protein
LOC_Os02g21190	11.4689	8.463	18.8118	11.2093	1.39772	4.736	18.7478	13.8734	3.03658	0.02365	0.92538	up	0.837499	0.45635	0.999202	--	0.00491427	0.99475	0.999202	--	-0.307635	0.7249	0.999202	--	0.438484	0.672	0.999202	--	-0.71391	0.4478	0.999202	--	0.0330344	0.9694	0.999202	--	-1.76059	0.1586	0.999202	--	-3.74557	0.00915	0.63094	down	-3.31118	0.01495	0.77949	down	expressed protein
LOC_Os06g17840	34.5144	33.2637	33.6976	41.8096	0.867088	27.2726	31.4655	33.3873	5.31488	0.0029	0.335327	up	0.286495	0.76845	0.999202	--	0.0988746	0.91705	0.999202	--	0.324535	0.7372	0.999202	--	0.0532534	0.95545	0.999202	--	0.0345562	0.9718	0.999202	--	-0.276632	0.7689	0.999202	--	-4.97513	0.00355	0.379515	down	-5.18145	0.00265	0.316177	down	-5.26698	0.0024	0.296029	down	expressed protein
LOC_Os02g27110	14.5146	10.9539	18.6239	13.8855	1.43773	11.6546	19.7096	12.4872	3.33564	0.0064	0.530729	up	-0.0894566	0.92765	0.999202	--	-0.0817462	0.93565	0.999202	--	0.153128	0.8761	0.999202	--	0.40606	0.6896	0.999202	--	-0.359649	0.7193	0.999202	--	0.063925	0.9499	0.999202	--	-3.01904	0.01265	0.729696	down	-3.77704	0.003	0.342491	down	-3.11859	0.0109	0.683713	down	expressed protein
LOC_Os05g45830	10.9262	13.6322	8.99046	13.1027	2.13963	10.0786	8.21738	11.8054	2.35236	0.03545	0.98484	up	0.435727	0.61395	0.999202	--	0.129715	0.8815	0.999202	--	0.150418	0.86205	0.999202	--	-0.319227	0.70365	0.999202	--	0.281323	0.74215	0.999202	--	-0.262072	0.75385	0.999202	--	-2.23586	0.04205	0.999202	down	-1.94132	0.06925	0.999202	--	-2.46401	0.02825	0.947624	down	expressed protein
LOC_Os08g02904	32.2395	20.3148	16.6709	22.4725	1.17811	20.9857	18.9255	21.524	4.77429	0.00405	0.411158	up	-0.046871	0.9558	0.999202	--	-0.182995	0.8319	0.999202	--	0.0622119	0.94135	0.999202	--	0.666298	0.43775	0.999202	--	0.951496	0.26455	0.999202	--	0.520672	0.5468	0.999202	--	-4.15486	0.00825	0.60315	down	-4.00579	0.00925	0.63392	down	-4.19141	0.008	0.593579	down	expressed protein
LOC_Os02g29380	26.4882	20.4721	7.88653	19.8496	2.13581	18.5942	8.66269	14.3646	3.63249	0.00425	0.422473	up	0.138808	0.8803	0.999202	--	-0.135424	0.87495	0.999202	--	0.466589	0.5753	0.999202	--	0.371689	0.71585	0.999202	--	1.74789	0.07065	0.999202	--	0.416242	0.6448	0.999202	--	-3.122	0.00735	0.568864	down	-2.02003	0.0654	0.999202	--	-2.74966	0.0162	0.807268	down	expressed protein
LOC_Os10g16640	6.53368	6.72313	9.92295	9.58702	0.865621	5.75255	9.68436	6.94188	2.91609	0.02	0.872965	up	0.22493	0.78975	0.999202	--	0.0351117	0.968	0.999202	--	0.465757	0.5822	0.999202	--	-0.0412363	0.96215	0.999202	--	-0.602873	0.5023	0.999202	--	-0.553187	0.5251	0.999202	--	-2.7324	0.026	0.937318	down	-3.48385	0.0087	0.616667	down	-3.00352	0.0175	0.831523	down	expressed protein
LOC_Os03g08820	12.3541	12.3321	15.206	13.347	0.696212	10.7899	17.4484	12.5335	4.14932	0.00705	0.558816	up	0.192744	0.8221	0.999202	--	-0.198451	0.81615	0.999202	--	0.0907279	0.91335	0.999202	--	0.00257093	0.997	0.999202	--	-0.299651	0.7259	0.999202	--	-0.111521	0.89545	0.999202	--	-3.95401	0.00975	0.649218	down	-4.64742	0.00555	0.491645	down	-4.17012	0.00795	0.591757	down	expressed protein
LOC_Os02g05440	14.4702	15.0654	11.4651	16.7754	3.61635	14.1769	12.9686	15.7694	2.00048	0.0472	0.999202	up	0.087698	0.92555	0.999202	--	-0.177778	0.86225	0.999202	--	0.089218	0.91545	0.999202	--	-0.0581525	0.9445	0.999202	--	0.335841	0.7174	0.999202	--	-0.213263	0.80335	0.999202	--	-1.97094	0.07585	0.999202	--	-1.84242	0.09265	0.999202	--	-2.12453	0.0386	0.999202	down	expressed protein
LOC_Os01g26000	2.6123	3.04192	3.19545	4.10358	0.377344	2.90465	3.96005	3.12873	2.79137	0.0442	0.999202	up	0.0666179	0.94765	0.999202	--	-0.309502	0.744	0.999202	--	0.391305	0.6894	0.999202	--	-0.219659	0.83565	0.999202	--	-0.290696	0.7832	0.999202	--	-0.651563	0.55435	0.999202	--	-2.94441	0.03605	0.991932	down	-3.39157	0.0147	0.775362	down	-3.05163	0.0222	0.908274	down	expressed protein
LOC_Os04g36910	17.1243	18.8049	15.5666	21.7414	1.60511	17.8797	14.8403	17.0602	3.4153	0.0211	0.891494	up	0.0727893	0.94355	0.999202	--	0.0689349	0.9394	0.999202	--	0.349806	0.6951	0.999202	--	-0.135067	0.88105	0.999202	--	0.137594	0.88135	0.999202	--	-0.3444	0.67485	0.999202	--	-3.47758	0.02	0.872965	down	-3.20877	0.027	0.940637	down	-3.4099	0.0216	0.899011	down	expressed protein
LOC_Os11g09850	13.4564	10.1551	9.69344	10.01	0.96513	8.30769	10.9451	7.13868	3.80142	0.01235	0.721864	up	0.289688	0.76815	0.999202	--	-0.175205	0.8592	0.999202	--	0.48771	0.6164	0.999202	--	0.40608	0.688	0.999202	--	0.473207	0.635	0.999202	--	0.426849	0.66905	0.999202	--	-3.10565	0.0325	0.96941	down	-3.50342	0.01875	0.855669	down	-2.88686	0.0432	0.999202	down	expressed protein
LOC_Os02g19950	30.8605	20.7114	17.4554	23.558	1.16105	17.0505	13.5227	15.6459	4.73226	0.005	0.463518	up	0.280609	0.7591	0.999202	--	0.368284	0.719	0.999202	--	0.590432	0.52615	0.999202	--	0.57534	0.50365	0.999202	--	0.82209	0.3906	0.999202	--	0.389546	0.65115	0.999202	--	-3.87631	0.0091	0.629436	down	-3.54189	0.0141	0.763036	down	-3.75228	0.0107	0.678178	down	expressed protein
LOC_Os01g68200	0.741196	0.887019	0.808388	0.680314	0	0.344672	0.373613	0.831793	Inf	0.03905	0.999202	up	1.36374	0.56185	0.999202	--	1.1135	0.623	0.999202	--	-0.290023	0.88945	0.999202	--	-0.259109	0.90595	0.999202	--	-0.125192	0.9416	0.999202	--	0.123655	0.9394	0.999202	--	-Inf	1	1	--	-Inf	1	1	--	-Inf	0.0376	0.99884	down	expressed protein
LOC_Os10g03230	4.06952	0.875077	1.59404	1.80121	0	0.462066	2.8891	0.622821	Inf	0.00045	0.142494	up	0.921311	0.70795	0.999202	--	-0.857934	0.7133	0.999202	--	1.53207	0.53565	0.999202	--	2.21738	0.25385	0.999202	--	1.35217	0.4474	0.999202	--	1.1759	0.5031	0.999202	--	-Inf	1	1	--	-Inf	0.0229	0.917744	down	-Inf	0.06965	0.999202	--	expressed protein
LOC_Os06g30894	10.4978	9.98695	14.2172	13.2217	2.67554	9.69028	14.6027	12.1726	1.97219	0.0484	0.999202	up	0.0435063	0.9605	0.999202	--	-0.0385966	0.96275	0.999202	--	0.119269	0.88565	0.999202	--	0.0719738	0.9328	0.999202	--	-0.437548	0.6018	0.999202	--	-0.332818	0.6892	0.999202	--	-1.85671	0.06305	0.999202	--	-2.44833	0.0188	0.856061	down	-2.18574	0.03225	0.965875	down	expressed protein
LOC_Os03g58910	6.36782	6.7363	6.91174	7.28684	0.687777	6.64326	7.71211	7.90074	3.21079	0.02755	0.943795	up	0.0200653	0.98215	0.999202	--	-0.158078	0.85605	0.999202	--	-0.116695	0.8893	0.999202	--	-0.0811573	0.92385	0.999202	--	-0.11825	0.8889	0.999202	--	-0.194495	0.8201	0.999202	--	-3.27188	0.02615	0.937758	down	-3.48711	0.0202	0.876827	down	-3.52198	0.01915	0.860765	down	expressed protein
LOC_Os01g65610	0.608922	0.979381	0.58663	0.905137	0	0.933083	0.475045	0.716249	Inf	0.0012	0.204804	up	0.0698645	0.9587	0.999202	--	0.304387	0.8572	0.999202	--	0.337675	0.80385	0.999202	--	-0.685612	0.61665	0.999202	--	0.0538084	0.9683	0.999202	--	-0.571878	0.6715	0.999202	--	-Inf	0.00145	0.21866	down	-Inf	1	1	--	-Inf	0.00145	0.21866	down	expressed protein
LOC_Os02g05780	1.30419	0.316192	0.182723	0.379897	0	0.15973	0.163149	1.09426	Inf	0.0399	0.999202	up	0.985163	1	1	--	0.16347	1	1	--	-1.52627	0.54515	0.999202	--	2.04429	0.42985	0.999202	--	2.83543	0.38245	0.999202	--	1.77948	0.48175	0.999202	--	-Inf	1	1	--	-Inf	1	1	--	-Inf	0.0485	0.999202	down	expressed protein
LOC_Os01g72990	33.8458	20.3437	36.1013	22.6175	8.2646	23.1231	37.5432	19.4144	2.03396	0.04825	0.999202	up	-0.184749	0.8382	0.999202	--	-0.0565002	0.95065	0.999202	--	0.220308	0.80135	0.999202	--	0.734396	0.41795	0.999202	--	-0.093071	0.9205	0.999202	--	0.581542	0.55215	0.999202	--	-1.48432	0.14285	0.999202	--	-2.18353	0.03035	0.959146	down	-1.23211	0.1835	0.999202	--	expressed protein
LOC_Os01g56140	36.9713	28.2234	60.6434	38.3969	2.67561	24.2005	55.8717	29.5329	3.78847	0.0028	0.327563	up	0.221854	0.82315	0.999202	--	0.118233	0.90025	0.999202	--	0.37867	0.7045	0.999202	--	0.389512	0.698	0.999202	--	-0.713945	0.46745	0.999202	--	-0.0545863	0.9555	0.999202	--	-3.1771	0.0086	0.613944	down	-4.38418	0.00105	0.196131	down	-3.46438	0.00465	0.445345	down	expressed protein
LOC_Os01g47460	8.84069	10.9581	13.5462	11.5161	0.985198	9.5482	12.8767	11.7767	3.16567	0.02255	0.913886	up	0.198691	0.8377	0.999202	--	0.0731239	0.94145	0.999202	--	-0.0322804	0.9732	0.999202	--	-0.309761	0.7582	0.999202	--	-0.615655	0.5364	0.999202	--	-0.381419	0.6976	0.999202	--	-3.27674	0.01775	0.836284	down	-3.70821	0.00995	0.656118	down	-3.57937	0.01185	0.709197	down	expressed protein
LOC_Os01g56290	14.4451	11.9252	6.26487	9.48988	1.44555	12.7459	7.08297	11.7869	3.32088	0.0176	0.833296	up	-0.0960187	0.92615	0.999202	--	-0.17707	0.8524	0.999202	--	-0.312729	0.7556	0.999202	--	0.276557	0.76525	0.999202	--	1.20522	0.18755	0.999202	--	0.606114	0.5157	0.999202	--	-3.14035	0.0221	0.907107	down	-2.29274	0.06935	0.999202	--	-3.0275	0.0256	0.935908	down	expressed protein
LOC_Os12g37860	14.404	14.7863	25.701	17.8966	3.23272	14.364	24.215	16.2046	2.15564	0.0259	0.937318	up	0.0418059	0.9626	0.999202	--	0.0859209	0.93345	0.999202	--	0.143274	0.8806	0.999202	--	-0.0378013	0.96395	0.999202	--	-0.835358	0.3657	0.999202	--	-0.313217	0.73085	0.999202	--	-2.15164	0.0268	0.940554	down	-2.90508	0.0069	0.552972	down	-2.32559	0.01765	0.834178	down	expressed protein
LOC_Os09g37930	6.33082	5.26417	4.13975	6.76072	0.989402	5.02607	5.64824	6.10742	2.67776	0.0475	0.999202	up	0.0667754	0.9511	0.999202	--	-0.448259	0.6568	0.999202	--	0.146614	0.88715	0.999202	--	0.266186	0.7939	0.999202	--	0.612851	0.54985	0.999202	--	-0.0947834	0.92625	0.999202	--	-2.3448	0.0736	0.999202	--	-2.51317	0.06055	0.999202	--	-2.62593	0.05175	0.999202	--	expressed protein
LOC_Os03g57110	20.3064	25.7856	47.0898	32.4207	0.828166	23.3641	42.629	24.2769	4.61587	0.0032	0.356218	up	0.142273	0.8749	0.999202	--	0.14358	0.87855	0.999202	--	0.417331	0.6794	0.999202	--	-0.344629	0.7291	0.999202	--	-1.21348	0.22585	0.999202	--	-0.67498	0.50605	0.999202	--	-4.81823	0.00255	0.307998	down	-5.68577	0.0014	0.21644	down	-4.87352	0.00245	0.300536	down	expressed protein
LOC_Os07g05390	13.3309	10.5401	14.4549	11.8606	1.25622	8.36405	12.3142	9.69471	3.4076	0.02145	0.896712	up	0.333615	0.6966	0.999202	--	0.231234	0.79035	0.999202	--	0.29091	0.73345	0.999202	--	0.338881	0.69215	0.999202	--	-0.116792	0.89045	0.999202	--	0.16859	0.84085	0.999202	--	-2.73511	0.04345	0.999202	down	-3.29316	0.0233	0.922386	down	-2.9481	0.0348	0.981936	down	expressed protein
LOC_Os06g15730	6.86177	11.8294	27.7319	10.9375	0.916151	12.92	49.6888	16.5722	2.90492	0.03905	0.999202	up	-0.127233	0.8848	0.999202	--	-0.841374	0.4012	0.999202	--	-0.599481	0.48195	0.999202	--	-0.78572	0.3527	0.999202	--	-2.01489	0.04005	0.999202	down	-0.672634	0.42505	0.999202	--	-3.81788	0.01435	0.768519	down	-5.76119	0.00215	0.274974	down	-4.17704	0.0094	0.639334	down	expressed protein
LOC_Os11g42590	0.537225	0.235015	0.41954	0.574272	0	0.649654	0.629229	0.609048	Inf	0.0004	0.133555	up	-1.46692	0.31015	0.999202	--	-0.584779	0.68575	0.999202	--	-0.0848223	0.95305	0.999202	--	1.19277	0.39395	0.999202	--	0.35672	0.80215	0.999202	--	-0.0962061	0.94685	0.999202	--	-Inf	0.00065	0.164641	down	-Inf	0.0004	0.133555	down	-Inf	0.0002	0.0912937	down	expressed protein
LOC_Os01g73280	0.67456	0.0811194	0.0860337	0.308885	0	0.441983	0.293781	0.569005	Inf	0.04625	0.999202	up	-2.44587	1	1	--	-1.77177	1	1	--	-0.881369	0.7105	0.999202	--	3.05583	0.38935	0.999202	--	2.97097	0.3853	0.999202	--	1.12687	0.6168	0.999202	--	-Inf	1	1	--	-Inf	1	1	--	-Inf	0.0415	0.999202	down	expressed protein
LOC_Os02g13400	29.9037	29.4703	24.6376	36.9845	2.69687	24.2136	23.6962	28.3089	3.47097	0.0029	0.335327	up	0.283442	0.7541	0.999202	--	0.0562087	0.95525	0.999202	--	0.385668	0.69795	0.999202	--	0.0210636	0.9776	0.999202	--	0.279459	0.74975	0.999202	--	-0.306598	0.73025	0.999202	--	-3.16646	0.00765	0.579864	down	-3.1353	0.0069	0.552972	down	-3.3919	0.00415	0.41579	down	expressed protein
LOC_Os11g47400	4.51604	2.80866	4.87309	2.99502	0	3.2012	4.45092	2.20271	Inf	0.0006	0.160651	up	-0.188733	0.89235	0.999202	--	0.130734	0.92665	0.999202	--	0.443287	0.74005	0.999202	--	0.685178	0.6256	0.999202	--	-0.109778	0.93715	0.999202	--	0.592494	0.67285	0.999202	--	-Inf	0.0005	0.14999	down	-Inf	0.0003	0.1172	down	-Inf	0.00155	0.225047	down	expressed protein
LOC_Os07g31599	21.6739	18.2994	27.246	19.0368	3.35568	24.9201	27.515	24.3554	2.69128	0.0147	0.775362	up	-0.445519	0.59635	0.999202	--	-0.0141772	0.98515	0.999202	--	-0.355454	0.67755	0.999202	--	0.244168	0.7671	0.999202	--	-0.330083	0.6882	0.999202	--	0.187173	0.82475	0.999202	--	-2.89263	0.0099	0.654755	down	-3.03554	0.00785	0.587367	down	-2.85956	0.0112	0.692493	down	expressed protein
LOC_Os03g01580	9.13165	2.58647	1.81439	5.08607	1.03914	2.52107	1.43556	4.83694	3.13549	0.0265	0.938744	up	0.0369496	0.9741	0.999202	--	0.337872	0.7926	0.999202	--	0.0724567	0.937	0.999202	--	1.81989	0.1011	0.999202	--	2.33139	0.08665	0.999202	--	0.844325	0.36725	0.999202	--	-1.27865	0.32035	0.999202	--	-0.46623	0.71145	0.999202	--	-2.21871	0.0851	0.999202	--	expressed protein
LOC_Os10g24940	4.03474	5.71464	6.8554	5.99875	0.336151	5.47561	6.69589	4.5061	3.58529	0.0127	0.731145	up	0.061642	0.942	0.999202	--	0.033965	0.9662	0.999202	--	0.412783	0.626	0.999202	--	-0.502186	0.5888	0.999202	--	-0.764765	0.41515	0.999202	--	-0.572185	0.5411	0.999202	--	-4.02584	0.00765	0.579864	down	-4.31609	0.0059	0.510025	down	-3.7447	0.01055	0.674491	down	expressed protein
LOC_Os11g44870	54.5355	47.7427	34.8143	44.8898	6.93689	72.7784	62.3694	31.6725	2.97483	0.01265	0.729696	up	-0.608229	0.5408	0.999202	--	-0.841158	0.4067	0.999202	--	0.503156	0.6174	0.999202	--	0.191915	0.8374	0.999202	--	0.647516	0.48065	0.999202	--	0.280809	0.75665	0.999202	--	-3.39115	0.0064	0.530729	down	-3.16848	0.0101	0.660548	down	-2.19087	0.0635	0.999202	--	expressed protein
LOC_Os08g26220	25.5466	4.1304	34.2103	5.71349	5.08018	6.55593	18.234	4.87377	2.33018	0.0181	0.842395	up	-0.66652	0.55785	0.999202	--	0.907802	0.3421	0.999202	--	0.229333	0.8156	0.999202	--	2.62878	0.02315	0.920974	up	-0.421301	0.6378	0.999202	--	2.16069	0.02905	0.953241	up	-0.36792	0.71495	0.999202	--	-1.84368	0.07055	0.999202	--	0.0598413	0.95075	0.999202	--	expressed protein
LOC_Os10g41560	18.0009	16.704	28.1992	19.6477	1.35644	18.2712	30.9496	21.147	3.73017	0.0145	0.771961	up	-0.129377	0.87815	0.999202	--	-0.134265	0.87325	0.999202	--	-0.106094	0.90035	0.999202	--	0.10787	0.9006	0.999202	--	-0.647587	0.4434	0.999202	--	-0.12629	0.8794	0.999202	--	-3.75168	0.01475	0.775509	down	-4.51203	0.00735	0.568864	down	-3.96256	0.01195	0.711597	down	expressed protein
LOC_Os03g06720	10.9111	6.0212	4.04072	5.89127	1.67775	7.36072	5.46956	7.2689	2.7012	0.04795	0.999202	up	-0.289795	0.77325	0.999202	--	-0.436813	0.6568	0.999202	--	-0.303158	0.76535	0.999202	--	0.857671	0.36625	0.999202	--	1.43311	0.12835	0.999202	--	0.889145	0.3467	0.999202	--	-2.13332	0.114	0.999202	--	-1.7049	0.18935	0.999202	--	-2.11521	0.11755	0.999202	--	expressed protein
LOC_Os08g02350	15.3864	11.2741	16.2564	14.2579	0.806891	11.2672	16.5913	13.3373	4.25314	0.0092	0.632668	up	0.000883781	0.9988	0.999251	--	-0.0294223	0.97855	0.999202	--	0.096303	0.9164	0.999202	--	0.448646	0.6237	0.999202	--	-0.0793511	0.93925	0.999202	--	0.109889	0.91165	0.999202	--	-3.80361	0.0163	0.809506	down	-4.36191	0.0091	0.629436	down	-4.04695	0.0122	0.717453	down	expressed protein
LOC_Os01g65330	36.2503	26.1721	41.5189	27.087	6.88912	32.7525	50.3331	24.4796	2.3956	0.01395	0.759335	up	-0.323571	0.70615	0.999202	--	-0.277737	0.765	0.999202	--	0.146023	0.866	0.999202	--	0.469962	0.5798	0.999202	--	-0.195775	0.83195	0.999202	--	0.420392	0.61885	0.999202	--	-2.24921	0.0209	0.887207	down	-2.86911	0.00435	0.428069	down	-1.82919	0.06125	0.999202	--	expressed protein
LOC_Os06g51330	15.9862	9.20792	14.6177	11.4595	2.51816	7.24005	14.5199	9.63665	2.66639	0.019	0.859072	up	0.346877	0.681	0.999202	--	0.00968525	0.99075	0.999202	--	0.249934	0.7806	0.999202	--	0.79588	0.3598	0.999202	--	0.129114	0.88675	0.999202	--	0.480289	0.58815	0.999202	--	-1.52363	0.1411	0.999202	--	-2.52759	0.02555	0.935193	down	-1.93616	0.07295	0.999202	--	expressed protein
LOC_Os12g27370	38.0964	24.1511	21.3779	24.7613	1.362	22.5985	17.0169	19.6969	4.80585	0.0036	0.38288	up	0.095862	0.908	0.999202	--	0.329149	0.69785	0.999202	--	0.33012	0.698	0.999202	--	0.657565	0.48485	0.999202	--	0.833535	0.3804	0.999202	--	0.621566	0.50765	0.999202	--	-4.05243	0.00935	0.637798	down	-3.64317	0.01465	0.773749	down	-3.85417	0.0115	0.700109	down	expressed protein
LOC_Os03g27340	14.1865	15.1768	17.6878	16.6476	0.830775	11.0497	18.7791	12.6907	4.09392	0.0048	0.452644	up	0.457864	0.6611	0.999202	--	-0.0863727	0.9276	0.999202	--	0.391538	0.68705	0.999202	--	-0.097349	0.9122	0.999202	--	-0.318233	0.7185	0.999202	--	-0.23079	0.79915	0.999202	--	-3.73341	0.00935	0.637798	down	-4.49853	0.003	0.342491	down	-3.93317	0.0052	0.472563	down	expressed protein
LOC_Os04g13430	7.31768	2.2904	1.10666	2.6803	0	2.46704	0.398014	2.67989	Inf	5e-05	0.0292283	up	-0.107181	0.94275	0.999202	--	1.47532	0.4138	0.999202	--	0.000217907	0.99125	0.999202	--	1.67579	0.189	0.999202	--	2.72518	0.04085	0.999202	up	1.44899	0.16875	0.999202	--	-Inf	0.0001	0.0538862	down	-Inf	1	1	--	-Inf	5e-05	0.0292283	down	expressed protein
LOC_Os07g22660	0.804628	0.964916	0.258711	0.349722	0	0.570701	0.120603	0.457233	Inf	0.04625	0.999202	up	0.757668	0.73645	0.999202	--	1.10108	1	1	--	-0.386721	1	1	--	-0.262081	0.90045	0.999202	--	1.63698	0.492	0.999202	--	1.20211	0.61235	0.999202	--	-Inf	0.0627	0.999202	--	-Inf	1	1	--	-Inf	1	1	--	expressed protein
LOC_Os10g42196	15.3607	19.6484	27.4747	24.6935	2.95189	17.6837	23.4754	19.7023	2.37953	0.01355	0.750515	up	0.151993	0.87745	0.999202	--	0.226959	0.81945	0.999202	--	0.325768	0.74515	0.999202	--	-0.355171	0.6992	0.999202	--	-0.838862	0.3651	0.999202	--	-0.68489	0.45885	0.999202	--	-2.58271	0.01585	0.798595	down	-2.99143	0.00595	0.512206	down	-2.73865	0.0099	0.654755	down	expressed protein
LOC_Os04g14510	26.2442	28.9739	43.047	35.3626	4.62051	27.8158	42.7812	32.3303	2.50587	0.0296	0.956418	up	0.0588497	0.9509	0.999202	--	0.00893541	0.9932	0.999202	--	0.129336	0.90065	0.999202	--	-0.142757	0.8753	0.999202	--	-0.713916	0.502	0.999202	--	-0.430227	0.6807	0.999202	--	-2.58978	0.02455	0.930372	down	-3.21085	0.00805	0.594995	down	-2.80676	0.0174	0.829384	down	expressed protein
LOC_Os10g40260	2.38195	1.59666	2.36138	2.17337	0.382241	1.73182	1.93099	2.62402	2.63959	0.04255	0.999202	up	-0.117227	0.9005	0.999202	--	0.290293	0.75625	0.999202	--	-0.271845	0.7821	0.999202	--	0.577084	0.55285	0.999202	--	0.0125139	0.9897	0.999202	--	0.13221	0.89015	0.999202	--	-2.17973	0.0783	0.999202	--	-2.33678	0.0603	0.999202	--	-2.77923	0.0334	0.976993	down	expressed protein
LOC_Os03g11520	53.5199	39.0605	28.2563	38.6502	7.16913	40.9838	29.9008	29.1144	2.90021	0.00555	0.491645	up	-0.069346	0.94225	0.999202	--	-0.0816132	0.93525	0.999202	--	0.408744	0.6442	0.999202	--	0.454367	0.62475	0.999202	--	0.921503	0.34355	0.999202	--	0.4696	0.61725	0.999202	--	-2.51519	0.01395	0.759335	down	-2.06032	0.04105	0.999202	down	-2.02186	0.02975	0.956418	down	expressed protein
LOC_Os07g42760	10.7015	10.4397	10.7167	10.5017	2.50922	9.7982	9.21771	7.95687	2.0925	0.04405	0.999202	up	0.0914978	0.92305	0.999202	--	0.217377	0.8138	0.999202	--	0.400344	0.6599	0.999202	--	0.035728	0.96495	0.999202	--	-0.00204261	0.9979	0.999202	--	0.0271967	0.97315	0.999202	--	-1.96528	0.0801	0.999202	--	-1.87717	0.09125	0.999202	--	-1.66496	0.12945	0.999202	--	expressed protein
LOC_Os12g19040	8.10777	6.14108	2.06991	6.09273	1.09758	5.30492	2.69949	4.62523	2.88498	0.0319	0.964855	up	0.211162	0.82665	0.999202	--	-0.383123	0.727	0.999202	--	0.397564	0.7175	0.999202	--	0.400813	0.6899	0.999202	--	1.96974	0.07085	0.999202	--	0.412216	0.6815	0.999202	--	-2.273	0.0723	0.999202	--	-1.29836	0.30575	0.999202	--	-2.0752	0.12375	0.999202	--	expressed protein
LOC_Os09g24440	13.4961	18.9107	30.4681	23.9965	0.59562	15.4389	30.4455	20.6294	4.502	0.0057	0.498525	up	0.292634	0.7494	0.999202	--	0.00107046	0.99875	0.999233	--	0.218119	0.83025	0.999202	--	-0.486661	0.5965	0.999202	--	-1.17476	0.20855	0.999202	--	-0.830283	0.36905	0.999202	--	-4.69603	0.0043	0.425248	down	-5.67569	0.00195	0.256626	down	-5.11417	0.003	0.342491	down	expressed protein
LOC_Os08g29124	7.66328	7.51601	8.96253	8.98108	0.451173	7.06916	9.88437	8.11427	4.08621	0.0085	0.611025	up	0.0884289	0.9132	0.999202	--	-0.141242	0.8726	0.999202	--	0.146428	0.86705	0.999202	--	0.0279945	0.97475	0.999202	--	-0.225945	0.79355	0.999202	--	-0.228928	0.79045	0.999202	--	-3.96978	0.00815	0.599213	down	-4.4534	0.0053	0.478303	down	-4.16871	0.0071	0.560234	down	expressed protein
LOC_Os01g68810	16.8152	15.336	22.563	18.5383	3.10319	16.2305	21.8528	16.5323	2.43794	0.0213	0.894057	up	-0.0817918	0.9363	0.999202	--	0.0461435	0.9654	0.999202	--	0.165221	0.86925	0.999202	--	0.132844	0.89655	0.999202	--	-0.424197	0.66995	0.999202	--	-0.14075	0.88655	0.999202	--	-2.38689	0.0228	0.917744	down	-2.81599	0.0088	0.619742	down	-2.41347	0.02385	0.926035	down	expressed protein
LOC_Os02g06460	0.489665	0.624083	0.408364	0.444716	0	0.606681	0.466243	0.276196	Inf	0.02675	0.939804	up	0.0408001	0.97235	0.999202	--	-0.191226	1	1	--	0.68719	1	1	--	-0.349943	0.83525	0.999202	--	0.261939	0.9079	0.999202	--	0.138912	0.9434	0.999202	--	-Inf	0.00155	0.225047	down	-Inf	1	1	--	-Inf	1	1	--	expressed protein
LOC_Os03g31044	10.1753	7.19024	5.89599	8.64562	1.82144	7.04468	4.36846	7.37474	2.48192	0.03965	0.999202	up	0.0295055	0.97675	0.999202	--	0.432609	0.67195	0.999202	--	0.229378	0.78835	0.999202	--	0.50096	0.56855	0.999202	--	0.787264	0.3693	0.999202	--	0.235029	0.77245	0.999202	--	-1.95145	0.09755	0.999202	--	-1.26204	0.30635	0.999202	--	-2.01751	0.08915	0.999202	--	expressed protein
LOC_Os07g10495	1.17599	3.03265	2.24409	3.55126	0	1.09217	1.12836	1.99457	Inf	0.0261	0.937318	up	1.47338	0.4259	0.999202	--	0.9919	0.5843	0.999202	--	0.832253	0.5619	0.999202	--	-1.3667	0.4477	0.999202	--	-0.932256	0.5873	0.999202	--	-1.59445	0.385	0.999202	--	-Inf	0.02885	0.953241	down	-Inf	0.0311	0.962834	down	-Inf	0.00145	0.21866	down	expressed protein
LOC_Os04g12140	2.78104	1.9741	0.730871	2.38521	0.40885	1.76951	0.72727	1.91113	2.76598	0.03355	0.977101	up	0.157847	0.8971	0.999202	--	0.00712685	0.98675	0.999202	--	0.319689	0.7651	0.999202	--	0.494427	0.6479	0.999202	--	1.92794	0.12805	0.999202	--	0.221508	0.81645	0.999202	--	-2.11371	0.11415	0.999202	--	-0.830919	0.5585	0.999202	--	-2.22478	0.0989	0.999202	--	expressed protein
LOC_Os07g23494	5.09612	2.78259	2.17307	3.65374	0.766105	2.50977	3.44204	3.44202	2.73379	0.04505	0.999202	up	0.148876	0.9067	0.999202	--	-0.663529	0.53035	0.999202	--	0.086119	0.92945	0.999202	--	0.872969	0.4295	0.999202	--	1.22966	0.2651	0.999202	--	0.480027	0.62565	0.999202	--	-1.71194	0.1972	0.999202	--	-2.16765	0.08065	0.999202	--	-2.16764	0.08225	0.999202	--	expressed protein
LOC_Os05g23530	8.9291	13.0389	23.5244	12.4634	1.91471	11.9225	23.4797	10.2242	2.22139	0.0351	0.98245	up	0.129136	0.86925	0.999202	--	0.00274476	0.99705	0.999202	--	0.28571	0.7522	0.999202	--	-0.546236	0.53335	0.999202	--	-1.39757	0.12195	0.999202	--	-0.48111	0.5999	0.999202	--	-2.63849	0.00955	0.643189	down	-3.61622	0.00175	0.240393	down	-2.41679	0.01975	0.869463	down	expressed protein
LOC_Os10g22730	1.89922	1.23468	0.81604	0.686264	0	1.49422	1.52898	1.75105	Inf	5e-05	0.0292283	up	-0.27526	0.88835	0.999202	--	-0.905857	0.64795	0.999202	--	-1.35138	0.43715	0.999202	--	0.621275	0.70315	0.999202	--	1.2187	0.4645	0.999202	--	1.46857	0.34955	0.999202	--	-Inf	0.0024	0.296029	down	-Inf	0.0051	0.468124	down	-Inf	0.00255	0.307998	down	expressed protein
LOC_Os12g33289	0.749986	0.444684	0.613847	0.37302	0	0.4332	0.223977	0.448429	Inf	0.0013	0.211895	up	0.0377502	1	1	--	1.45453	0.5502	0.999202	--	-0.265628	1	1	--	0.754081	0.6626	0.999202	--	0.288984	0.86715	0.999202	--	1.00761	0.5424	0.999202	--	-Inf	1	1	--	-Inf	1	1	--	-Inf	1	1	--	expressed protein
LOC_Os07g06070	3.27411	1.61611	1.02906	2.09679	0	1.41833	1.17824	1.76401	Inf	0.00165	0.232844	up	0.188336	0.9279	0.999202	--	-0.195302	0.91675	0.999202	--	0.249324	0.9105	0.999202	--	1.01857	0.5502	0.999202	--	1.66978	0.35415	0.999202	--	0.642917	0.71145	0.999202	--	-Inf	0.0337	0.977101	down	-Inf	0.0428	0.999202	down	-Inf	0.02905	0.953241	down	expressed protein
LOC_Os05g11064	19.3592	8.26347	11.3892	11.8002	2.74443	7.54958	11.8194	9.56686	2.81844	0.03745	0.99884	up	0.130351	0.89135	0.999202	--	-0.053494	0.95665	0.999202	--	0.3027	0.7646	0.999202	--	1.2282	0.18615	0.999202	--	0.765356	0.4101	0.999202	--	0.7142	0.44605	0.999202	--	-1.45989	0.23065	0.999202	--	-2.10658	0.1079	0.999202	--	-1.80154	0.157	0.999202	--	expressed protein
LOC_Os12g13290	19.743	12.4199	6.51274	15.0618	1.95642	15.3004	6.8667	16.7434	3.33506	0.0246	0.931192	up	-0.300916	0.72065	0.999202	--	-0.0763526	0.9381	0.999202	--	-0.152703	0.8591	0.999202	--	0.668691	0.4376	0.999202	--	1.60001	0.09605	0.999202	--	0.390454	0.65665	0.999202	--	-2.96728	0.0363	0.994156	down	-1.8114	0.16195	0.999202	--	-3.0973	0.0307	0.962834	down	expressed protein
LOC_Os07g19550	10.047	8.71325	8.30216	17.3511	0	2.52287	11.1271	9.78269	Inf	0.0399	0.999202	up	1.78814	0.4839	0.999202	--	-0.422514	0.83735	0.999202	--	0.826722	0.7227	0.999202	--	0.205485	0.91785	0.999202	--	0.275208	0.89375	0.999202	--	-0.788257	0.73585	0.999202	--	-Inf	0.10435	0.999202	--	-Inf	0.03725	0.99884	down	-Inf	0.0415	0.999202	down	expressed protein
LOC_Os01g20890	21.2053	14.5035	12.8042	16.6274	1.63139	13.4456	11.7693	15.7532	3.70026	0.01545	0.791514	up	0.109267	0.89655	0.999202	--	0.121591	0.89325	0.999202	--	0.0779209	0.9257	0.999202	--	0.548029	0.5147	0.999202	--	0.72781	0.3953	0.999202	--	0.350863	0.67945	0.999202	--	-3.04296	0.0309	0.962834	down	-2.85086	0.04255	0.999202	down	-3.27147	0.02425	0.929094	down	expressed protein
LOC_Os02g48400	0.839203	0.941823	0.794037	0.558964	0	0.826698	0.668591	0.862988	Inf	0.03165	0.962834	up	0.188095	0.9294	0.999202	--	0.248083	0.90605	0.999202	--	-0.626585	0.7779	0.999202	--	-0.166436	0.9374	0.999202	--	0.0798136	0.96005	0.999202	--	0.586264	0.7833	0.999202	--	-Inf	0.0279	0.945401	down	-Inf	0.03725	0.99884	down	-Inf	0.03	0.956418	down	expressed protein
LOC_Os05g12300	34.4058	24.555	8.90536	26.8854	3.71878	30.4877	14.9908	35.4769	3.20975	0.00205	0.265284	up	-0.312213	0.72985	0.999202	--	-0.751328	0.4219	0.999202	--	-0.400057	0.6553	0.999202	--	0.486636	0.58895	0.999202	--	1.94991	0.03575	0.988305	up	0.355829	0.68625	0.999202	--	-3.03532	0.00295	0.338792	down	-2.01117	0.0469	0.999202	down	-3.25398	0.00155	0.225047	down	expressed protein
LOC_Os02g14800	10.7019	11.2365	8.50631	13.9439	0.779865	10.4034	8.34062	10.9654	3.7785	0.01895	0.858132	up	0.111149	0.90645	0.999202	--	0.028379	0.9748	0.999202	--	0.346677	0.7256	0.999202	--	-0.0703326	0.937	0.999202	--	0.331261	0.706	0.999202	--	-0.381771	0.65825	0.999202	--	-3.73768	0.0197	0.868906	down	-3.41886	0.0268	0.940554	down	-3.81359	0.0193	0.863406	down	expressed protein
LOC_Os03g34310	31.6335	21.0512	24.2768	32.4065	2.62443	20.4455	24.2543	22.1961	3.59138	0.03715	0.99884	up	0.0421166	0.971	0.999202	--	0.00133461	0.9986	0.999209	--	0.54598	0.61005	0.999202	--	0.58755	0.62075	0.999202	--	0.381876	0.75585	0.999202	--	-0.034832	0.97085	0.999202	--	-2.96171	0.06405	0.999202	--	-3.20817	0.04295	0.999202	down	-3.08023	0.0551	0.999202	--	expressed protein
LOC_Os11g45809	11.9006	20.311	9.07704	26.1302	1.56329	17.3698	9.09374	21.8672	2.92838	0.0333	0.975909	up	0.225685	0.7924	0.999202	--	-0.00265045	0.9977	0.999202	--	0.256953	0.76555	0.999202	--	-0.77123	0.3692	0.999202	--	0.390739	0.6716	0.999202	--	-1.13468	0.18185	0.999202	--	-3.47392	0.0209	0.887207	down	-2.54029	0.0636	0.999202	--	-3.80611	0.01445	0.77099	down	expressed protein
LOC_Os10g27300	5.3749	4.6976	3.57403	4.05311	0.887793	3.63039	3.81086	3.30901	2.59794	0.0453	0.999202	up	0.371801	0.7318	0.999202	--	-0.0925648	0.93755	0.999202	--	0.292628	0.7794	0.999202	--	0.194313	0.84325	0.999202	--	0.588685	0.57755	0.999202	--	0.407209	0.6691	0.999202	--	-2.03183	0.1265	0.999202	--	-2.10182	0.1168	0.999202	--	-1.8981	0.14805	0.999202	--	expressed protein
LOC_Os07g12800	9.06775	6.48864	8.43108	5.46765	0.701023	7.52057	11.1412	5.58964	3.69321	0.01035	0.668286	up	-0.212926	0.8242	0.999202	--	-0.40212	0.6504	0.999202	--	-0.0318323	0.97575	0.999202	--	0.482828	0.6215	0.999202	--	0.105026	0.91325	0.999202	--	0.729822	0.4685	0.999202	--	-3.42331	0.0128	0.734026	down	-3.99031	0.00655	0.536632	down	-2.99522	0.02365	0.92538	down	expressed protein
LOC_Os04g33330	0.504316	0.205343	0.0908632	0.160123	0	0.167584	0.0424415	0.455248	Inf	0.0285	0.950161	up	0.293146	1	1	--	1.09822	1	1	--	-1.50747	1	1	--	1.29629	0.5568	0.999202	--	2.47256	0.3247	0.999202	--	1.65514	0.4552	0.999202	--	-Inf	1	1	--	-Inf	1	1	--	-Inf	1	1	--	expressed protein
LOC_Os02g27592	49.0474	34.8329	28.161	52.8932	3.03949	35.5969	31.9337	30.9024	4.01228	0.0111	0.689825	up	-0.0313018	0.97015	0.999202	--	-0.18138	0.8257	0.999202	--	0.775364	0.39845	0.999202	--	0.493726	0.5808	0.999202	--	0.800479	0.38315	0.999202	--	-0.108904	0.91265	0.999202	--	-3.54985	0.01975	0.869463	down	-3.39318	0.0245	0.930372	down	-3.34582	0.02625	0.937758	down	expressed protein
LOC_Os01g29220	4.33798	2.7256	2.27165	5.07531	0	2.90062	3.49622	2.00383	Inf	0.0004	0.133555	up	-0.0897861	0.9458	0.999202	--	-0.622054	0.6465	0.999202	--	1.34074	0.3585	0.999202	--	0.670451	0.64085	0.999202	--	0.933281	0.5042	0.999202	--	-0.226473	0.88175	0.999202	--	-Inf	0.0011	0.196131	down	-Inf	0.00135	0.214838	down	-Inf	0.00105	0.196131	down	expressed protein
LOC_Os07g13234	79.1018	68.7952	53.2566	70.5692	5.66653	46.9705	46.4979	54.3362	3.80317	0.00275	0.323886	up	0.550551	0.56315	0.999202	--	0.195793	0.83755	0.999202	--	0.377125	0.6866	0.999202	--	0.201404	0.8337	0.999202	--	0.570752	0.5475	0.999202	--	0.164672	0.8634	0.999202	--	-3.05122	0.01025	0.665834	down	-3.03663	0.00975	0.649218	down	-3.26138	0.00625	0.525313	down	expressed protein
LOC_Os09g27970	26.285	17.1883	7.07481	19.5887	1.99918	19.0287	9.52393	21.7218	3.71676	0.0314	0.962834	up	-0.146749	0.87625	0.999202	--	-0.428866	0.6558	0.999202	--	-0.149118	0.87945	0.999202	--	0.612816	0.55685	0.999202	--	1.89348	0.0903	0.999202	--	0.424216	0.67055	0.999202	--	-3.25069	0.04975	0.999202	down	-2.25215	0.1267	0.999202	--	-3.44166	0.04215	0.999202	down	expressed protein
LOC_Os11g13680	19.1185	14.2199	9.98407	15.9348	2.55083	8.38422	7.51348	10.1632	2.90593	0.0306	0.960787	up	0.762163	0.46475	0.999202	--	0.410147	0.7122	0.999202	--	0.648825	0.5389	0.999202	--	0.427056	0.65735	0.999202	--	0.937267	0.39005	0.999202	--	0.262786	0.78895	0.999202	--	-1.71671	0.18665	0.999202	--	-1.55851	0.2168	0.999202	--	-1.99432	0.13235	0.999202	--	expressed protein
LOC_Os07g29224	21.1628	21.7967	18.7718	26.6657	1.09782	20.0496	22.0596	16.2831	4.26882	0.0075	0.574028	up	0.120538	0.8878	0.999202	--	-0.232837	0.78495	0.999202	--	0.711609	0.4036	0.999202	--	-0.0425791	0.96085	0.999202	--	0.172963	0.84255	0.999202	--	-0.333453	0.69435	0.999202	--	-4.19086	0.0073	0.567908	down	-4.3287	0.00655	0.536632	down	-3.89067	0.0096	0.644767	down	expressed protein
LOC_Os02g24100	6.50445	2.2596	2.55768	3.45488	0	2.36765	3.80466	2.40597	Inf	5e-05	0.0292283	up	-0.0673873	0.9632	0.999202	--	-0.572932	0.65845	0.999202	--	0.522018	0.68525	0.999202	--	1.52536	0.2592	0.999202	--	1.34659	0.32415	0.999202	--	0.912791	0.42595	0.999202	--	-Inf	0.00065	0.164641	down	-Inf	5e-05	0.0292283	down	-Inf	0.00015	0.0749679	down	expressed protein
LOC_Os08g40250	8.62138	10.3419	15.3265	12.0683	0.508769	11.5565	17.1174	13.994	4.08283	0.0088	0.619742	up	-0.1602	0.85385	0.999202	--	-0.159436	0.8468	0.999202	--	-0.213577	0.8004	0.999202	--	-0.262509	0.7553	0.999202	--	-0.830037	0.3362	0.999202	--	-0.485238	0.56385	0.999202	--	-4.50554	0.00565	0.496095	down	-5.07231	0.00335	0.366485	down	-4.78165	0.00415	0.41579	down	expressed protein
LOC_Os10g21272	2.23239	1.161	0.306302	0.587638	0	0	0.555626	0.503247	Inf	0.03905	0.999202	up	Inf	0.05875	0.999202	--	-0.859162	0.7019	0.999202	--	0.223661	0.82395	0.999202	--	0.943224	0.692	0.999202	--	2.86556	0.3811	0.999202	--	1.92559	0.4601	0.999202	--	0	1	1	--	-Inf	0.09955	0.999202	--	-Inf	0.09975	0.999202	--	expressed protein
LOC_Os03g36419	20.6047	17.5661	18.9211	24.5674	0.930393	17.7514	20.1462	17.0666	4.46899	0.03605	0.991932	up	-0.0151376	0.98635	0.999202	--	-0.0905089	0.92115	0.999202	--	0.525568	0.5596	0.999202	--	0.23018	0.8105	0.999202	--	0.122976	0.8887	0.999202	--	-0.253773	0.77805	0.999202	--	-4.25395	0.04045	0.999202	down	-4.43652	0.0374	0.99884	down	-4.19719	0.04095	0.999202	down	expressed protein
LOC_Os11g25130	12.2102	12.4871	9.76472	13.1958	1.74175	12.7264	8.8872	12.3871	2.80948	0.03805	0.999202	up	-0.0273945	0.98025	0.999202	--	0.135849	0.89235	0.999202	--	0.0912431	0.93015	0.999202	--	-0.0323443	0.9748	0.999202	--	0.322439	0.75145	0.999202	--	-0.111991	0.9136	0.999202	--	-2.86922	0.0356	0.98665	down	-2.35119	0.0691	0.999202	--	-2.83023	0.0373	0.99884	down	expressed protein
LOC_Os08g31120	0.926763	0.264539	0	0.0528575	0	0.0625763	0	0.041642	Inf	0.0292	0.954181	up	2.07979	1	1	--	0	1	1	--	0.344069	1	1	--	1.80872	0.43645	0.999202	--	Inf	0.0292	0.954181	up	4.13202	0.29525	0.999202	--	-Inf	1	1	--	0	1	1	--	-Inf	1	1	--	expressed protein
LOC_Os02g31924	5.27501	3.04178	1.3091	6.13068	0	4.34728	2.39024	3.12235	Inf	0.0272	0.940637	up	-0.515197	0.8183	0.999202	--	-0.868576	0.7158	0.999202	--	0.973416	0.6948	0.999202	--	0.794259	0.7309	0.999202	--	2.0106	0.40345	0.999202	--	-0.216871	0.9226	0.999202	--	-Inf	0.0316	0.962834	down	-Inf	0.05015	0.999202	--	-Inf	0.03805	0.999202	down	expressed protein
LOC_Os01g18410	1.06986	1.24385	0.934346	0.949372	0	0.805582	0.669727	0.968967	Inf	0.0399	0.999202	up	0.626714	0.76555	0.999202	--	0.480384	0.8291	0.999202	--	-0.0294744	0.93305	0.999202	--	-0.217395	0.91715	0.999202	--	0.195393	0.9172	0.999202	--	0.172377	0.9227	0.999202	--	-Inf	0.05145	0.999202	--	-Inf	0.0538	0.999202	--	-Inf	0.0485	0.999202	down	expressed protein
LOC_Os11g34190	16.3541	15.8207	15.3872	18.3388	3.42888	14.3616	17.2053	17.6602	2.25384	0.03735	0.99884	up	0.139598	0.8708	0.999202	--	-0.16112	0.84755	0.999202	--	0.0544002	0.9498	0.999202	--	0.047831	0.9568	0.999202	--	0.0879198	0.91815	0.999202	--	-0.165254	0.85265	0.999202	--	-2.06641	0.05355	0.999202	--	-2.32704	0.0321	0.965215	down	-2.36469	0.03	0.956418	down	expressed protein
LOC_Os05g22894	22.6657	17.733	14.9787	21.0422	4.12886	17.5711	15.4624	14.8084	2.45669	0.02545	0.934044	up	0.0132364	0.989	0.999202	--	-0.045859	0.9585	0.999202	--	0.50687	0.55575	0.999202	--	0.354072	0.67835	0.999202	--	0.597602	0.47865	0.999202	--	0.107223	0.90075	0.999202	--	-2.08939	0.052	0.999202	--	-1.90495	0.0713	0.999202	--	-1.8426	0.0809	0.999202	--	expressed protein
LOC_Os03g40210	9.83043	9.43297	6.12757	5.95928	0	13.9375	6.40738	5.18676	Inf	0.0005	0.14999	up	-0.563182	0.6978	0.999202	--	-0.0644195	0.96255	0.999202	--	0.200303	0.8844	0.999202	--	0.0595422	0.9669	0.999202	--	0.681939	0.61735	0.999202	--	0.722117	0.6062	0.999202	--	-Inf	0.00065	0.164641	down	-Inf	0.00095	0.187468	down	-Inf	0.0018	0.244256	down	expressed protein
LOC_Os03g18270	9.87603	7.4616	3.54629	8.37884	1.10204	9.48459	4.02338	8.80663	3.16376	0.02165	0.899215	up	-0.346101	0.71915	0.999202	--	-0.182098	0.87045	0.999202	--	-0.0718395	0.9413	0.999202	--	0.404447	0.686	0.999202	--	1.47762	0.17265	0.999202	--	0.23718	0.8101	0.999202	--	-3.10541	0.02165	0.899215	down	-1.86823	0.15205	0.999202	--	-2.99841	0.0252	0.932466	down	expressed protein
LOC_Os12g10700	9.82641	11.0709	14.3286	11.4987	0.605638	9.99651	14.2234	10.3836	4.02014	0.0087	0.616667	up	0.147276	0.8654	0.999202	--	0.0106356	0.9897	0.999202	--	0.147157	0.8625	0.999202	--	-0.172036	0.83805	0.999202	--	-0.544164	0.52445	0.999202	--	-0.226728	0.79065	0.999202	--	-4.0449	0.0065	0.534969	down	-4.55367	0.0048	0.452644	down	-4.09971	0.0061	0.51864	down	expressed protein
LOC_Os03g10600	13.7549	12.1424	3.47236	10.6666	0.973374	12.0445	2.33998	13.9042	3.82081	0.01075	0.679804	up	0.0116814	0.98795	0.999202	--	0.569421	0.6278	0.999202	--	-0.382415	0.6567	0.999202	--	0.1799	0.8304	0.999202	--	1.98596	0.0738	0.999202	--	0.366845	0.6682	0.999202	--	-3.62923	0.01205	0.713291	down	-1.26543	0.31675	0.999202	--	-3.83638	0.0097	0.647666	down	expressed protein
LOC_Os11g17290	74.7248	61.8525	83.1163	72.8636	3.42683	52.5888	80.566	56.7142	4.44664	0.00565	0.496095	up	0.234077	0.7917	0.999202	--	0.0449611	0.9701	0.999202	--	0.361487	0.755	0.999202	--	0.272755	0.8023	0.999202	--	-0.153545	0.92135	0.999202	--	0.0363889	0.9763	0.999202	--	-3.93981	5e-05	0.0292283	down	-4.55522	0.0001	0.0538862	down	-4.04876	0.00135	0.214838	down	expressed protein
LOC_Os04g15550	25.5988	15.6896	15.2807	15.6431	0.557393	22.4609	27.2157	18.9847	5.52124	0.01085	0.681649	up	-0.517611	0.6316	0.999202	--	-0.832727	0.3428	0.999202	--	-0.279312	0.77095	0.999202	--	0.70627	0.5027	0.999202	--	0.744366	0.453	0.999202	--	0.710551	0.4908	0.999202	--	-5.33258	0.01125	0.693971	down	-5.6096	0.01105	0.68825	down	-5.09	0.01155	0.70147	down	expressed protein
LOC_Os02g21570	2.20068	1.36664	0.736115	1.09983	0	1.91445	1.05966	1.20078	Inf	0.0232	0.920974	up	-0.4863	0.8326	0.999202	--	-0.525603	0.81795	0.999202	--	-0.126689	0.9361	0.999202	--	0.687316	0.7686	0.999202	--	1.57995	0.5331	0.999202	--	1.00066	0.6493	0.999202	--	-Inf	0.02825	0.947624	down	-Inf	0.0428	0.999202	down	-Inf	0.0376	0.99884	down	expressed protein
LOC_Os04g17680	7.56951	5.35754	7.05911	6.50259	1.16715	4.79112	6.87392	5.49728	2.69721	0.01095	0.684849	up	0.161207	0.86725	0.999202	--	0.0383534	0.9679	0.999202	--	0.242296	0.82375	0.999202	--	0.498629	0.57155	0.999202	--	0.100714	0.91425	0.999202	--	0.219185	0.8237	0.999202	--	-2.03737	0.06375	0.999202	--	-2.55814	0.0182	0.844655	down	-2.23573	0.04525	0.999202	down	expressed protein
LOC_Os03g37320	0.600434	0.293624	0.456516	0.256228	0	0.546507	0.438537	0.259383	Inf	0.0304	0.959146	up	-0.896269	0.70175	0.999202	--	0.0579659	1	1	--	-0.0176553	1	1	--	1.03203	0.63675	0.999202	--	0.395342	0.8607	0.999202	--	1.22858	0.6002	0.999202	--	-Inf	0.0337	0.977101	down	-Inf	1	1	--	-Inf	1	1	--	expressed protein
LOC_Os03g11874	1.14854	0.567228	0.144228	0.518225	0	0.588429	0.0650798	0.855263	Inf	0.0011	0.196131	up	-0.0529407	0.9537	0.999202	--	1.14807	1	1	--	-0.722789	0.75665	0.999202	--	1.0178	0.54015	0.999202	--	2.99337	0.2105	0.999202	--	1.14815	0.5087	0.999202	--	-Inf	0.0337	0.977101	down	-Inf	1	1	--	-Inf	0.0283	0.947624	down	expressed protein
LOC_Os01g40990	9.39348	7.64614	11.2446	9.74776	1.74781	8.24522	12.2526	9.74131	2.42611	0.02875	0.953241	up	-0.108826	0.91195	0.999202	--	-0.123852	0.9014	0.999202	--	0.000955336	0.9985	0.999202	--	0.296929	0.7661	0.999202	--	-0.259501	0.7954	0.999202	--	-0.0534109	0.95765	0.999202	--	-2.23801	0.0432	0.999202	down	-2.80946	0.01475	0.775509	down	-2.47856	0.02845	0.949514	down	expressed protein
LOC_Os08g13630	23.0743	13.954	7.73558	15.3506	1.24417	14.3905	8.44006	12.5177	4.21303	0.00845	0.61018	up	-0.0444324	0.9595	0.999202	--	-0.125744	0.90125	0.999202	--	0.294316	0.73665	0.999202	--	0.725604	0.3957	0.999202	--	1.57671	0.10055	0.999202	--	0.587997	0.4954	0.999202	--	-3.53186	0.0186	0.851817	down	-2.76206	0.04555	0.999202	down	-3.33071	0.02295	0.918759	down	expressed protein
LOC_Os09g17049	69.9451	55.9805	89.3566	68.1003	3.26334	50.4603	94.5338	64.5982	4.4218	0.00015	0.0749679	up	0.149774	0.87865	0.999202	--	-0.0812563	0.92725	0.999202	--	0.0761668	0.93535	0.999202	--	0.321299	0.73075	0.999202	--	-0.353351	0.70285	0.999202	--	0.0385622	0.96685	0.999202	--	-3.95073	0.0006	0.160651	down	-4.85641	5e-05	0.0292283	down	-4.30707	0.0002	0.0912937	down	expressed protein
LOC_Os11g47370	76.7744	54.0229	37.6415	55.8411	3.2042	53.338	41.5198	47.2315	4.58259	0.0002	0.0912937	up	0.0184066	0.9856	0.999202	--	-0.141475	0.86835	0.999202	--	0.241578	0.79115	0.999202	--	0.507055	0.619	0.999202	--	1.0283	0.2728	0.999202	--	0.459297	0.6536	0.999202	--	-4.05713	0.00115	0.200876	down	-3.69576	0.00225	0.283862	down	-3.88171	0.00135	0.214838	down	expressed protein
LOC_Os01g42510	0.651176	0.117159	0.146979	0.19355	0	0.123256	0	0.911989	Inf	0.04515	0.999202	up	-0.0731951	1	1	--	Inf	1	1	--	-2.23631	0.39335	0.999202	--	2.47458	0.3948	0.999202	--	2.14744	0.4287	0.999202	--	1.75034	0.4776	0.999202	--	-Inf	1	1	--	0	1	1	--	-Inf	0.0319	0.964855	down	expressed protein
LOC_Os05g35980	18.1402	12.7732	13.572	16.3951	1.36638	16.3809	11.4429	11.9501	3.73077	0.006	0.514368	up	-0.358891	0.70235	0.999202	--	0.246183	0.8037	0.999202	--	0.456241	0.6217	0.999202	--	0.506073	0.57525	0.999202	--	0.418562	0.6352	0.999202	--	0.145929	0.85465	0.999202	--	-3.58358	0.0076	0.578193	down	-3.06602	0.01735	0.828699	down	-3.1286	0.0164	0.811728	down	expressed protein
LOC_Os05g02700	0.553957	0.221008	0	0.0416085	0	0.601542	0.0481575	0.0694631	Inf	0.03445	0.980151	up	-1.44457	0.5541	0.999202	--	-Inf	1	1	--	-0.739371	1	1	--	1.32567	0.56835	0.999202	--	Inf	0.03445	0.980151	up	3.73482	0.348	0.999202	--	-Inf	0.0316	0.962834	down	-Inf	1	1	--	-Inf	1	1	--	expressed protein
LOC_Os03g62539	0.518111	0.144557	0.0891569	0.0584247	0	0.0727188	0	0.255222	Inf	0.04625	0.999202	up	0.991237	1	1	--	Inf	1	1	--	-2.1271	1	1	--	1.84162	0.47375	0.999202	--	2.53884	0.4159	0.999202	--	3.14861	0.38645	0.999202	--	-Inf	1	1	--	0	1	1	--	-Inf	1	1	--	expressed protein
LOC_Os12g20390	137.676	117.096	102.96	96.8983	13.9556	108.821	136.136	99.9461	3.30237	0.00245	0.300536	up	0.105727	0.90415	0.999202	--	-0.402972	0.67665	0.999202	--	-0.04468	0.9596	0.999202	--	0.233591	0.8065	0.999202	--	0.419197	0.66135	0.999202	--	0.506734	0.5965	0.999202	--	-2.96305	0.00265	0.316177	down	-3.28614	0.0025	0.303799	down	-2.84031	0.00335	0.366485	down	expressed protein
LOC_Os01g47110	2.16048	2.25859	4.58442	2.16276	0	4.2779	4.05236	2.25088	Inf	0.04735	0.999202	up	-0.921483	0.6972	0.999202	--	0.177976	0.93285	0.999202	--	-0.0576166	0.9367	0.999202	--	-0.064066	0.9362	0.999202	--	-1.08538	0.63075	0.999202	--	-0.00152197	0.93695	0.999202	--	-Inf	0.0279	0.945401	down	-Inf	0.0311	0.962834	down	-Inf	0.0388	0.999202	down	expressed protein
LOC_Os01g25920	76.1606	59.2506	83.013	73.0916	14.3971	55.7404	77.1937	52.0731	2.40326	0.0168	0.819108	up	0.0881085	0.9287	0.999202	--	0.104854	0.92085	0.999202	--	0.489167	0.6064	0.999202	--	0.362214	0.6992	0.999202	--	-0.124292	0.90435	0.999202	--	0.05934	0.9468	0.999202	--	-1.95294	0.05185	0.999202	--	-2.4227	0.0183	0.847112	down	-1.85476	0.062	0.999202	--	expressed protein
LOC_Os09g13590	0.926103	0.293979	0	0.114758	0	0.447434	0	0.201166	Inf	0.04735	0.999202	up	-0.605963	1	1	--	0	1	1	--	-0.809795	1	1	--	1.65546	0.48795	0.999202	--	Inf	0.04735	0.999202	up	3.01258	0.38585	0.999202	--	-Inf	1	1	--	0	1	1	--	-Inf	1	1	--	expressed protein
LOC_Os06g21099	10.1013	10.1221	10.4391	10.2503	1.61638	10.0774	10.7306	8.07066	2.64369	0.04385	0.999202	up	0.00638789	0.99435	0.999202	--	-0.0397382	0.9677	0.999202	--	0.34491	0.7161	0.999202	--	-0.00297682	0.99595	0.999202	--	-0.0474564	0.96005	0.999202	--	-0.0211323	0.982	0.999202	--	-2.64028	0.04695	0.999202	down	-2.73089	0.04015	0.999202	down	-2.31992	0.07215	0.999202	--	expressed protein
LOC_Os02g26984	22.5489	22.7198	26.8586	28.5283	4.53439	25.1123	27.1236	25.3971	2.31407	0.03725	0.99884	up	-0.144444	0.8647	0.999202	--	-0.0141648	0.98535	0.999202	--	0.16773	0.84025	0.999202	--	-0.0108918	0.988	0.999202	--	-0.252325	0.7629	0.999202	--	-0.339339	0.69295	0.999202	--	-2.46941	0.02685	0.940637	down	-2.58057	0.02205	0.906922	down	-2.48568	0.0259	0.937318	down	expressed protein
LOC_Os11g43895	15.5451	11.9038	10.5157	13.2658	2.03655	11.2325	11.3752	12.6896	2.93226	0.0277	0.944818	up	0.0837454	0.9426	0.999202	--	-0.113348	0.9179	0.999202	--	0.0640652	0.95455	0.999202	--	0.385037	0.71265	0.999202	--	0.563914	0.5841	0.999202	--	0.228744	0.82935	0.999202	--	-2.46348	0.06595	0.999202	--	-2.48169	0.06545	0.999202	--	-2.63945	0.05495	0.999202	--	expressed protein
LOC_Os03g01360	68.0105	45.3761	64.0337	48.3217	1.18123	45.4366	69.8667	39.8953	5.84739	0.0014	0.21644	up	-0.00192248	0.9983	0.999202	--	-0.125773	0.8963	0.999202	--	0.27645	0.75475	0.999202	--	0.583823	0.59525	0.999202	--	0.0869247	0.9361	0.999202	--	0.493087	0.61215	0.999202	--	-5.26549	0.00205	0.265284	down	-5.88624	0.00095	0.187468	down	-5.07786	0.0025	0.303799	down	expressed protein
LOC_Os10g27180	1.73576	1.15338	1.42712	1.39983	0	1.18416	0.780815	1.40259	Inf	0.00035	0.12614	up	-0.0379935	0.9761	0.999202	--	0.870058	0.53465	0.999202	--	-0.00283915	0.98655	0.999202	--	0.589697	0.68385	0.999202	--	0.282455	0.8468	0.999202	--	0.31031	0.83305	0.999202	--	-Inf	0.0006	0.160651	down	-Inf	0.00125	0.208182	down	-Inf	0.00025	0.105412	down	expressed protein
LOC_Os01g73060	2.32918	1.68395	1.26489	2.02733	0	1.50329	1.7919	1.32412	Inf	0.00035	0.12614	up	0.163726	0.90815	0.999202	--	-0.502474	0.7106	0.999202	--	0.614548	0.6569	0.999202	--	0.467967	0.737	0.999202	--	0.880806	0.52885	0.999202	--	0.200241	0.88525	0.999202	--	-Inf	0.0016	0.229089	down	-Inf	0.0007	0.169832	down	-Inf	0.00075	0.174384	down	expressed protein
LOC_Os12g07210	27.3237	52.6395	221.072	46.1521	1.05448	47.6528	275.461	63.3934	4.69555	0.00595	0.512206	up	0.143585	0.8866	0.999202	--	-0.317336	0.8024	0.999202	--	-0.457937	0.6383	0.999202	--	-0.945993	0.31125	0.999202	--	-3.01629	0.00555	0.491645	down	-0.756242	0.41535	0.999202	--	-5.49796	0.00345	0.373111	down	-8.02918	0.0015	0.223185	down	-5.90973	0.00245	0.300536	down	expressed protein
LOC_Os07g22494	18.9477	23.542	10.8545	16.5639	1.14247	18.1731	18.3408	14.3162	4.0518	0.036	0.991632	up	0.373429	0.76305	0.999202	--	-0.756756	0.49345	0.999202	--	0.210395	0.84945	0.999202	--	-0.313211	0.76815	0.999202	--	0.803726	0.47195	0.999202	--	0.193985	0.84285	0.999202	--	-3.99158	0.03625	0.994152	down	-4.00483	0.03575	0.988305	down	-3.64742	0.0471	0.999202	down	expressed protein
LOC_Os07g02960	14.0768	12.7463	8.22129	13.9199	1.96923	12.1461	7.26703	10.1039	2.83762	0.04275	0.999202	up	0.0695909	0.93675	0.999202	--	0.177998	0.86005	0.999202	--	0.462242	0.6193	0.999202	--	0.14324	0.87945	0.999202	--	0.775883	0.40555	0.999202	--	0.016165	0.9863	0.999202	--	-2.62479	0.04635	0.999202	down	-1.88374	0.15925	0.999202	--	-2.35921	0.0689	0.999202	--	expressed protein
LOC_Os04g52990	5.53945	2.11606	2.88399	3.41191	0	2.81791	3.42583	2.0793	Inf	0.0006	0.160651	up	-0.41325	0.8145	0.999202	--	-0.248387	0.85165	0.999202	--	0.714485	0.6859	0.999202	--	1.38837	0.451	0.999202	--	0.941674	0.50275	0.999202	--	0.699163	0.6217	0.999202	--	-Inf	0.0012	0.204804	down	-Inf	0.0007	0.169832	down	-Inf	0.02605	0.937318	down	expressed protein
LOC_Os02g37020	5.90911	4.28323	4.25381	3.82933	0.859808	4.75413	4.41714	4.07309	2.78085	0.0389	0.999202	up	-0.150481	0.878	0.999202	--	-0.0543565	0.95635	0.999202	--	-0.0890297	0.9266	0.999202	--	0.464242	0.63655	0.999202	--	0.474185	0.62885	0.999202	--	0.625848	0.52065	0.999202	--	-2.46709	0.0561	0.999202	--	-2.36103	0.0653	0.999202	--	-2.24404	0.07485	0.999202	--	expressed protein
LOC_Os06g30820	8.14674	4.84494	2.92165	5.74815	0.608033	4.49719	3.03823	6.13608	3.744	0.0046	0.44337	up	0.107457	0.91635	0.999202	--	-0.0564497	0.9564	0.999202	--	-0.0942187	0.9196	0.999202	--	0.749744	0.48345	0.999202	--	1.47944	0.1501	0.999202	--	0.503126	0.60335	0.999202	--	-2.8868	0.01495	0.77949	down	-2.32101	0.0474	0.999202	down	-3.3351	0.00785	0.587367	down	expressed protein
LOC_Os04g32690	9.26948	8.34966	9.42245	9.88817	1.99087	9.00304	10.557	8.98155	2.21909	0.03825	0.999202	up	-0.108695	0.8982	0.999202	--	-0.16403	0.85165	0.999202	--	0.138738	0.8703	0.999202	--	0.150772	0.8584	0.999202	--	-0.0236132	0.97845	0.999202	--	-0.0932141	0.9115	0.999202	--	-2.17702	0.0406	0.999202	down	-2.40674	0.0263	0.937924	down	-2.17357	0.03995	0.999202	down	expressed protein
LOC_Os02g22590	1.14027	0.415525	0.396055	1.04057	0	1.00228	0.244523	0.543919	Inf	0.03385	0.977101	up	-1.27029	0.5936	0.999202	--	0.695733	1	1	--	0.935906	0.70395	0.999202	--	1.45636	0.54825	0.999202	--	1.5256	0.54065	0.999202	--	0.132	0.9393	0.999202	--	-Inf	0.04045	0.999202	down	-Inf	1	1	--	-Inf	0.06215	0.999202	--	expressed protein
LOC_Os09g34847	23.9717	21.8795	13.2243	22.5092	1.86484	20.6522	17.0867	18.8056	3.6842	0.0144	0.770089	up	0.0832831	0.93225	0.999202	--	-0.369684	0.67435	0.999202	--	0.259355	0.7751	0.999202	--	0.131748	0.8872	0.999202	--	0.858143	0.3004	0.999202	--	0.0908142	0.9249	0.999202	--	-3.46917	0.01745	0.830561	down	-3.19575	0.0248	0.931247	down	-3.33404	0.02	0.872965	down	expressed protein
LOC_Os03g22190	5.36306	4.75934	3.58332	4.37023	0.662397	4.03807	2.89154	5.03596	3.01729	0.0401	0.999202	up	0.237095	0.77855	0.999202	--	0.309462	0.76855	0.999202	--	-0.204556	0.80805	0.999202	--	0.172295	0.8409	0.999202	--	0.581758	0.5432	0.999202	--	0.295347	0.72755	0.999202	--	-2.6079	0.06275	0.999202	--	-2.12607	0.1234	0.999202	--	-2.9265	0.0444	0.999202	down	expressed protein
LOC_Os12g20280	0.552546	0.246596	0.195243	0.233746	0	0.456534	0.349042	0.558682	Inf	0.03165	0.962834	up	-0.888574	1	1	--	-0.838131	1	1	--	-1.25708	0.5875	0.999202	--	1.16395	0.62135	0.999202	--	1.50083	0.5405	0.999202	--	1.24115	0.5995	0.999202	--	-Inf	1	1	--	-Inf	1	1	--	-Inf	0.0296	0.956418	down	expressed protein
LOC_Os02g34470	35.784	42.0335	40.552	33.7647	2.35871	36.5355	35.8244	30.2248	3.92324	0.0083	0.604746	up	0.202244	0.8407	0.999202	--	0.178832	0.84875	0.999202	--	0.159783	0.85905	0.999202	--	-0.232226	0.79905	0.999202	--	-0.180459	0.84875	0.999202	--	0.0837974	0.9265	0.999202	--	-3.95322	0.0098	0.651149	down	-3.92487	0.009	0.626165	down	-3.67966	0.0123	0.720148	down	expressed protein
LOC_Os05g05040	142.639	85.7343	99.2576	180.737	25.2419	56.3401	63.304	69.5098	2.49847	0.01195	0.711597	up	0.605712	0.47885	0.999202	--	0.648881	0.45835	0.999202	--	1.37861	0.1535	0.999202	--	0.73442	0.3918	0.999202	--	0.523116	0.5366	0.999202	--	-0.34153	0.7128	0.999202	--	-1.15834	0.21545	0.999202	--	-1.32647	0.16045	0.999202	--	-1.46139	0.12515	0.999202	--	expressed protein
LOC_Os03g08284	55.7128	52.2775	44.5112	53.6852	4.38592	44.4585	42.18	41.1491	3.66706	0.01	0.658016	up	0.23373	0.8095	0.999202	--	0.0776107	0.93315	0.999202	--	0.383664	0.6821	0.999202	--	0.0918205	0.92545	0.999202	--	0.323839	0.73315	0.999202	--	0.0534859	0.95465	0.999202	--	-3.34151	0.015	0.780421	down	-3.26561	0.01725	0.826894	down	-3.22991	0.01695	0.822113	down	expressed protein
LOC_Os12g13270	0.800611	0.789611	1.35629	0.925962	0	0.884129	1.67416	0.8832	Inf	0.0232	0.920974	up	-0.163115	0.9388	0.999202	--	-0.303773	0.8235	0.999202	--	0.0682141	0.9649	0.999202	--	0.019959	0.97295	0.999202	--	-0.760489	0.6702	0.999202	--	-0.209853	0.90135	0.999202	--	-Inf	0.0229	0.917744	down	-Inf	0.00135	0.214838	down	-Inf	0.0229	0.917744	down	expressed protein
LOC_Os12g20144	52.8068	37.0434	30.3739	46.9328	0.849011	41.0238	36.6413	36.9507	5.9588	0.003	0.342491	up	-0.147246	0.8569	0.999202	--	-0.270637	0.75655	0.999202	--	0.344995	0.6806	0.999202	--	0.511506	0.5776	0.999202	--	0.79789	0.3961	0.999202	--	0.170125	0.85815	0.999202	--	-5.59454	0.0024	0.296029	down	-5.43154	0.0025	0.303799	down	-5.44368	0.0025	0.303799	down	expressed protein
LOC_Os05g05530	11.5597	11.2726	7.38672	14.3608	0.500833	10.3544	8.8088	9.29113	4.52863	0.04255	0.999202	up	0.122572	0.92335	0.999202	--	-0.254013	0.82535	0.999202	--	0.628206	0.6115	0.999202	--	0.0362781	0.9755	0.999202	--	0.646095	0.55675	0.999202	--	-0.313032	0.7901	0.999202	--	-4.36978	0.0455	0.999202	down	-4.13654	0.04945	0.999202	down	-4.21345	0.0482	0.999202	down	expressed protein
LOC_Os12g21784	22.2403	15.0175	6.03646	11.364	2.07419	8.44753	2.7283	6.36605	3.42256	0.00305	0.346076	up	0.83004	0.38445	0.999202	--	1.1457	0.3016	0.999202	--	0.835998	0.37725	0.999202	--	0.566534	0.5084	0.999202	--	1.8814	0.0551	0.999202	--	0.968707	0.2562	0.999202	--	-2.02598	0.07005	0.999202	--	-0.395456	0.7263	0.999202	--	-1.61785	0.1393	0.999202	--	expressed protein
LOC_Os04g36570	142.805	114.425	93.2245	146.359	36.953	101.856	99.7379	118.512	1.95029	0.0477	0.999202	up	0.167867	0.86835	0.999202	--	-0.0974328	0.9172	0.999202	--	0.304483	0.7643	0.999202	--	0.319646	0.7624	0.999202	--	0.615268	0.51505	0.999202	--	-0.0354661	0.9679	0.999202	--	-1.46277	0.13475	0.999202	--	-1.43245	0.1448	0.999202	--	-1.68127	0.1312	0.999202	--	expressed protein
LOC_Os07g12550	0.493373	0.934161	0.442223	0.614359	0	0.828935	0.299538	1.01073	Inf	0.04735	0.999202	up	0.172411	0.93175	0.999202	--	0.562036	1	1	--	-0.71824	0.75195	0.999202	--	-0.920994	0.6974	0.999202	--	0.157902	0.9181	0.999202	--	-0.316405	0.88315	0.999202	--	-Inf	0.03355	0.977101	down	-Inf	1	1	--	-Inf	0.0296	0.956418	down	expressed protein
LOC_Os08g45200	6.87694	6.03066	3.50032	4.42137	1.55708	4.96805	2.93191	3.82366	2.14292	0.0461	0.999202	up	0.279634	0.75815	0.999202	--	0.255645	0.79475	0.999202	--	0.209541	0.8359	0.999202	--	0.189452	0.82005	0.999202	--	0.974281	0.29825	0.999202	--	0.637273	0.49385	0.999202	--	-1.67384	0.1359	0.999202	--	-0.912996	0.39205	0.999202	--	-1.29611	0.2386	0.999202	--	expressed protein
LOC_Os10g22630	286.825	154.758	208.808	129.186	47.0733	107.309	165.832	82.2727	2.60719	0.0463	0.999202	up	0.528243	0.57035	0.999202	--	0.332452	0.7739	0.999202	--	0.650966	0.47725	0.999202	--	0.89015	0.43005	0.999202	--	0.457993	0.71835	0.999202	--	1.15072	0.32385	0.999202	--	-1.1888	0.1816	0.999202	--	-1.81674	0.07055	0.999202	--	-0.805507	0.3548	0.999202	--	expressed protein
LOC_Os04g47670	1.14199	0.500954	0.620409	0.330888	0	0.614234	0.112089	0.627667	Inf	0.03385	0.977101	up	-0.294108	0.8764	0.999202	--	2.46858	0.42605	0.999202	--	-0.923657	0.7138	0.999202	--	1.18879	0.60245	0.999202	--	0.880253	0.7025	0.999202	--	1.78713	0.4776	0.999202	--	-Inf	0.05145	0.999202	--	-Inf	1	1	--	-Inf	0.05145	0.999202	--	expressed protein
LOC_Os03g12670	754.326	812.285	432.195	794.524	53.3071	588.348	288.141	614.208	3.82279	0.0225	0.913252	up	0.465316	0.797	0.999202	--	0.584905	0.5937	0.999202	--	0.371364	0.7828	0.999202	--	-0.106798	0.95045	0.999202	--	0.803505	0.5804	0.999202	--	-0.0749033	0.9654	0.999202	--	-3.46427	0.04795	0.999202	down	-2.43438	0.0115	0.700109	down	-3.52633	0.00305	0.346076	down	expressed protein
LOC_Os09g14019	18.7728	14.7456	13.3119	19.5934	2.07815	17.5657	12.9815	13.9428	3.17527	0.0306	0.960787	up	-0.252477	0.771	0.999202	--	0.0362631	0.9669	0.999202	--	0.490851	0.57025	0.999202	--	0.348357	0.68485	0.999202	--	0.495921	0.5689	0.999202	--	-0.0617293	0.9424	0.999202	--	-3.07939	0.0316	0.962834	down	-2.64308	0.05345	0.999202	--	-2.74614	0.04695	0.999202	down	expressed protein
LOC_Os02g31074	4.51835	5.67113	11.2763	8.09781	0.731727	4.00551	8.85996	6.199	2.62642	0.04375	0.999202	up	0.501651	0.6099	0.999202	--	0.347924	0.71765	0.999202	--	0.385497	0.70745	0.999202	--	-0.32784	0.7394	0.999202	--	-1.31943	0.1589	0.999202	--	-0.841734	0.40625	0.999202	--	-2.45261	0.053	0.999202	--	-3.59792	0.01115	0.691239	down	-3.08266	0.0233	0.922386	down	expressed protein
LOC_Os02g39530	46.4612	58.146	45.8369	55.6692	2.61054	61.7188	38.7683	52.5191	4.15361	0.0065	0.534969	up	-0.0860297	0.93095	0.999202	--	0.24163	0.8028	0.999202	--	0.0840363	0.9283	0.999202	--	-0.323653	0.74575	0.999202	--	0.0195199	0.98575	0.999202	--	-0.260851	0.79105	0.999202	--	-4.56329	0.0043	0.425248	down	-3.89246	0.00955	0.643189	down	-4.33042	0.0056	0.494036	down	expressed protein
LOC_Os02g53270	5.51712	5.46531	7.61778	6.4178	0.548366	5.10531	7.96006	6.80567	3.3307	0.0144	0.770089	up	0.0983064	0.9175	0.999202	--	-0.0634082	0.9409	0.999202	--	-0.0846588	0.93165	0.999202	--	0.0136106	0.98935	0.999202	--	-0.465456	0.6105	0.999202	--	-0.218163	0.82355	0.999202	--	-3.21879	0.01585	0.798595	down	-3.85957	0.00635	0.528704	down	-3.63352	0.0087	0.616667	down	expressed protein
LOC_Os06g22829	13.064	8.89385	11.7585	12.2163	0.69612	12.8471	7.23197	10.6583	4.23012	0.0417	0.999202	up	-0.530565	0.7007	0.999202	--	0.70124	0.5705	0.999202	--	0.196837	0.87525	0.999202	--	0.554719	0.66915	0.999202	--	0.151898	0.91225	0.999202	--	0.0967902	0.9445	0.999202	--	-4.20597	0.04055	0.999202	down	-3.37698	0.0582	0.999202	--	-3.93649	0.0434	0.999202	down	expressed protein
LOC_Os02g53890	2.53456	1.54463	1.37093	0.596559	0	2.72937	1.6112	0.25559	Inf	0.04735	0.999202	up	-0.82131	0.7167	0.999202	--	-0.232979	0.87975	0.999202	--	1.22283	0.55795	0.999202	--	0.714478	0.75175	0.999202	--	0.886578	0.70515	0.999202	--	2.087	0.43605	0.999202	--	-Inf	0.04355	0.999202	down	-Inf	0.0672	0.999202	--	-Inf	1	1	--	expressed protein
LOC_Os01g50849	54.7617	36.9652	38.2633	46.9774	0.845828	39.1503	36.293	33.7304	6.01666	0.00065	0.164641	up	-0.0828538	0.9201	0.999202	--	0.0762695	0.9349	0.999202	--	0.477915	0.56915	0.999202	--	0.566998	0.53775	0.999202	--	0.517205	0.57215	0.999202	--	0.2212	0.81	0.999202	--	-5.53251	0.0009	0.184447	down	-5.42318	0.001	0.192437	down	-5.31754	0.0012	0.204804	down	expressed protein
LOC_Os01g10300	5.18914	4.81509	4.89974	5.79274	0	4.22927	4.94726	3.22302	Inf	5e-05	0.0292283	up	0.187155	0.88185	0.999202	--	-0.0139221	0.99135	0.999202	--	0.845834	0.5065	0.999202	--	0.107932	0.92285	0.999202	--	0.0827884	0.95035	0.999202	--	-0.158752	0.8856	0.999202	--	-Inf	0.00025	0.105412	down	-Inf	5e-05	0.0292283	down	-Inf	0.00055	0.155781	down	expressed protein
LOC_Os05g41550	153.734	236.885	192.28	265.516	4.2574	165.61	144.64	194.805	5.17432	0.0024	0.296029	up	0.516394	0.6606	0.999202	--	0.410743	0.673	0.999202	--	0.446768	0.78475	0.999202	--	-0.623748	0.6559	0.999202	--	-0.322768	0.77585	0.999202	--	-0.788363	0.65055	0.999202	--	-5.28168	0.00095	0.187468	down	-5.08635	0.00125	0.208182	down	-5.51592	0.0008	0.176525	down	expressed protein
LOC_Os01g71620	13.1066	8.90697	7.56559	9.16545	0.443724	7.2197	8.53164	5.63609	4.88448	0.00465	0.445345	up	0.302995	0.72305	0.999202	--	-0.173369	0.8415	0.999202	--	0.701512	0.46685	0.999202	--	0.557283	0.5117	0.999202	--	0.792765	0.3564	0.999202	--	0.516011	0.5469	0.999202	--	-4.0242	0.00715	0.562192	down	-4.26509	0.00575	0.501641	down	-3.66696	0.0101	0.660548	down	expressed protein
LOC_Os11g26350	2.11029	2.9719	5.55809	2.73227	0	2.18843	1.90016	1.78189	Inf	0.0272	0.940637	up	0.441489	0.7911	0.999202	--	1.54847	0.4105	0.999202	--	0.61669	0.71455	0.999202	--	-0.493943	0.7726	0.999202	--	-1.39715	0.44845	0.999202	--	-0.372659	0.82505	0.999202	--	-Inf	0.0254	0.933313	down	-Inf	0.0311	0.962834	down	-Inf	0.0296	0.956418	down	expressed protein
LOC_Os05g06980	11.8098	14.6751	13.3836	14.4009	1.30562	13.016	12.8825	14.0801	3.17717	0.0263	0.937924	up	0.173084	0.8462	0.999202	--	0.0550582	0.94845	0.999202	--	0.0325007	0.96945	0.999202	--	-0.313395	0.7174	0.999202	--	-0.180488	0.8372	0.999202	--	-0.286183	0.7395	0.999202	--	-3.31748	0.0225	0.913252	down	-3.3026	0.0228	0.917744	down	-3.43086	0.0198	0.87036	down	expressed protein
LOC_Os01g37280	20.6408	16.036	12.9797	16.3233	1.32772	14.4809	12.7267	12.7781	3.95848	0.0098	0.651149	up	0.147163	0.89245	0.999202	--	0.0283959	0.9741	0.999202	--	0.353267	0.7084	0.999202	--	0.364186	0.7371	0.999202	--	0.669242	0.481	0.999202	--	0.338563	0.72715	0.999202	--	-3.44713	0.01675	0.8186	down	-3.26084	0.02115	0.892188	down	-3.26665	0.0214	0.895897	down	expressed protein
LOC_Os12g01590	18.1442	14.1838	15.0363	13.2349	4.25703	11.3722	15.6831	9.51443	2.09159	0.03255	0.970021	up	0.318726	0.70715	0.999202	--	-0.0607657	0.94205	0.999202	--	0.476155	0.575	0.999202	--	0.355269	0.6821	0.999202	--	0.271063	0.7553	0.999202	--	0.455165	0.60165	0.999202	--	-1.4176	0.12965	0.999202	--	-1.88129	0.0519	0.999202	--	-1.16027	0.21245	0.999202	--	expressed protein
LOC_Os09g25740	16.1326	10.3028	15.1637	11.8324	2.97647	12.5022	21.1905	10.5223	2.43831	0.01175	0.70685	up	-0.279153	0.74425	0.999202	--	-0.482799	0.5735	0.999202	--	0.169295	0.84275	0.999202	--	0.646952	0.44645	0.999202	--	0.0893644	0.91675	0.999202	--	0.447236	0.60455	0.999202	--	-2.07051	0.02905	0.953241	down	-2.83174	0.00485	0.455512	down	-1.82178	0.05245	0.999202	--	expressed protein
LOC_Os01g58459	22.0999	14.5617	12.1918	13.3707	2.44756	20.4656	17.9566	16.3851	3.17462	0.00655	0.536632	up	-0.491018	0.5873	0.999202	--	-0.558598	0.58615	0.999202	--	-0.293313	0.73055	0.999202	--	0.601855	0.5059	0.999202	--	0.858125	0.3445	0.999202	--	0.724962	0.377	0.999202	--	-3.06379	0.0088	0.619742	down	-2.8751	0.01625	0.808101	down	-2.74297	0.01665	0.816644	down	expressed protein
LOC_Os02g56340	2.60421	2.86403	0.901451	2.56093	0	3.76459	1.86787	1.17461	Inf	0.0008	0.176525	up	-0.394447	0.7829	0.999202	--	-1.05107	0.54145	0.999202	--	1.12449	0.5269	0.999202	--	-0.137202	0.9246	0.999202	--	1.53052	0.4014	0.999202	--	0.0241779	0.98355	0.999202	--	-Inf	0.00015	0.0749679	down	-Inf	0.0006	0.160651	down	-Inf	0.03	0.956418	down	expressed protein
LOC_Os08g41489	3.96694	0.822809	0.197727	1.21137	0	1.3723	0	0.955161	Inf	0.0011	0.196131	up	-0.737968	0.72755	0.999202	--	Inf	1	1	--	0.34282	0.8618	0.999202	--	2.2694	0.251	0.999202	--	4.32645	0.24895	0.999202	--	1.71139	0.34665	0.999202	--	-Inf	0.04315	0.999202	down	0	1	1	--	-Inf	0.05415	0.999202	--	expressed protein
LOC_Os05g08090	15.6954	16.0102	18.4894	18.437	2.29172	14.7428	19.3542	15.6878	2.77584	0.00905	0.627766	up	0.118977	0.89925	0.999202	--	-0.0659458	0.94445	0.999202	--	0.232961	0.81115	0.999202	--	-0.0286482	0.9754	0.999202	--	-0.236358	0.79695	0.999202	--	-0.232263	0.7975	0.999202	--	-2.68551	0.0117	0.705591	down	-3.07814	0.0059	0.510025	down	-2.77514	0.0121	0.714584	down	expressed protein
LOC_Os01g53779	1.23427	1.91763	6.43183	2.86535	0	0.363911	3.87348	0.93935	Inf	0.0007	0.169832	up	2.39767	0.1846	0.999202	--	0.731601	0.5032	0.999202	--	1.60898	0.22015	0.999202	--	-0.635661	0.616	0.999202	--	-2.38157	0.07815	0.999202	--	-1.21505	0.36225	0.999202	--	-Inf	1	1	--	-Inf	5e-05	0.0292283	down	-Inf	0.00105	0.196131	down	expressed protein
LOC_Os12g37890	15.7134	15.5173	20.9812	19.5295	2.73738	13.7215	21.3468	16.5411	2.52113	0.01175	0.70685	up	0.17744	0.8303	0.999202	--	-0.0249241	0.97825	0.999202	--	0.239601	0.78925	0.999202	--	0.0181195	0.9823	0.999202	--	-0.4171	0.6534	0.999202	--	-0.31366	0.7375	0.999202	--	-2.32557	0.01725	0.826894	down	-2.96315	0.00525	0.475174	down	-2.59519	0.0082	0.601148	down	expressed protein
LOC_Os04g09350	24.9014	22.0533	19.1827	22.0229	4.42437	23.1265	16.5122	18.6384	2.49268	0.01985	0.87098	up	-0.0685507	0.9316	0.999202	--	0.216268	0.78565	0.999202	--	0.240728	0.77765	0.999202	--	0.175234	0.83795	0.999202	--	0.376426	0.65835	0.999202	--	0.177226	0.852	0.999202	--	-2.386	0.01875	0.855669	down	-1.89999	0.0517	0.999202	--	-2.07473	0.03685	0.998007	down	expressed protein
LOC_Os06g12649	18.2989	11.3766	7.43944	13.1294	2.14386	14.4574	8.8572	12.2631	3.09347	0.015	0.780421	up	-0.345749	0.7571	0.999202	--	-0.251657	0.84155	0.999202	--	0.0984748	0.92805	0.999202	--	0.685693	0.5324	0.999202	--	1.29849	0.3002	0.999202	--	0.478957	0.66835	0.999202	--	-2.75353	0.02475	0.931247	down	-2.04664	0.0885	0.999202	--	-2.51604	0.0346	0.980151	down	expressed protein
LOC_Os07g20310	0.892899	0.241746	0.152862	0.794871	0	1.51021	0.138829	0.851512	Inf	0.04625	0.999202	up	-2.64318	0.36585	0.999202	--	0.138929	1	1	--	-0.0993075	0.9266	0.999202	--	1.885	0.4691	0.999202	--	2.54626	0.4159	0.999202	--	0.167777	0.92125	0.999202	--	-Inf	0.0316	0.962834	down	-Inf	1	1	--	-Inf	0.0485	0.999202	down	expressed protein
LOC_Os05g36994	124.695	93.0246	117.47	94.7887	20.0623	65.3113	89.2074	69.464	2.63584	0.01415	0.764112	up	0.51028	0.58175	0.999202	--	0.397059	0.69255	0.999202	--	0.448449	0.6258	0.999202	--	0.422713	0.6764	0.999202	--	0.0861046	0.92985	0.999202	--	0.395611	0.6959	0.999202	--	-1.70285	0.07475	0.999202	--	-2.15268	0.0432	0.999202	down	-1.79178	0.06055	0.999202	--	expressed protein
LOC_Os09g01600	10.1553	8.53323	7.2577	8.6248	1.57139	8.48218	6.3725	10.426	2.69211	0.04015	0.999202	up	0.0086578	0.9918	0.999202	--	0.187652	0.85645	0.999202	--	-0.273623	0.79135	0.999202	--	0.251065	0.8092	0.999202	--	0.484646	0.61215	0.999202	--	0.235668	0.82245	0.999202	--	-2.43239	0.0649	0.999202	--	-2.01981	0.12435	0.999202	--	-2.73007	0.0438	0.999202	down	expressed protein
LOC_Os03g60639	25.0702	22.395	28.7842	20.3561	3.69145	13.0982	16.8931	9.61285	2.76371	0.03565	0.987105	up	0.773808	0.45725	0.999202	--	0.768841	0.4698	0.999202	--	1.08243	0.2918	0.999202	--	0.1628	0.8665	0.999202	--	-0.199301	0.8373	0.999202	--	0.300512	0.75745	0.999202	--	-1.8271	0.16165	0.999202	--	-2.19417	0.1038	0.999202	--	-1.38078	0.2678	0.999202	--	expressed protein
LOC_Os06g29460	20.1192	19.9266	9.06055	21.8905	0.362606	15.8225	8.72959	14.8495	5.79403	0.03285	0.973039	up	0.332721	0.7129	0.999202	--	0.0536843	0.9606	0.999202	--	0.559888	0.5874	0.999202	--	0.0138778	0.98835	0.999202	--	1.1509	0.25625	0.999202	--	-0.121728	0.9066	0.999202	--	-5.44743	0.03195	0.964855	down	-4.58944	0.03805	0.999202	down	-5.35587	0.03225	0.965875	down	expressed protein
LOC_Os07g40230	7.96956	4.53379	4.83587	4.6959	0	5.28481	5.41324	3.73705	Inf	5e-05	0.0292283	up	-0.221135	0.88315	0.999202	--	-0.162717	0.9157	0.999202	--	0.3295	0.81955	0.999202	--	0.813781	0.53355	0.999202	--	0.720725	0.583	0.999202	--	0.763098	0.56005	0.999202	--	-Inf	0.00015	0.0749679	down	-Inf	0.0005	0.14999	down	-Inf	0.00055	0.155781	down	expressed protein
LOC_Os08g08205	19.966	17.481	26.4756	21.1249	1.6179	18.164	28.6927	17.6214	3.62536	0.0026	0.311945	up	-0.0552892	0.94685	0.999202	--	-0.116022	0.8867	0.999202	--	0.261612	0.75565	0.999202	--	0.191759	0.82115	0.999202	--	-0.407116	0.62905	0.999202	--	-0.0813966	0.92425	0.999202	--	-3.48889	0.00315	0.352763	down	-4.14849	0.001	0.192437	down	-3.44514	0.00315	0.352763	down	expressed protein
LOC_Os04g37760	0.575688	1.32356	1.51571	1.53338	0	0.577322	0.474807	1.50911	Inf	0.03905	0.999202	up	1.19698	0.49355	0.999202	--	1.67458	0.353	0.999202	--	0.0230085	0.97885	0.999202	--	-1.20107	0.49035	0.999202	--	-1.39663	0.433	0.999202	--	-1.41335	0.43435	0.999202	--	-Inf	0.04045	0.999202	down	-Inf	1	1	--	-Inf	0.0015	0.223185	down	expressed protein
LOC_Os01g22440	5.88479	7.67601	3.64744	5.7381	0	7.30541	1.818	6.63511	Inf	0.00085	0.181046	up	0.0713908	0.95915	0.999202	--	1.00454	0.6509	0.999202	--	-0.209547	0.876	0.999202	--	-0.383366	0.77825	0.999202	--	0.690106	0.68925	0.999202	--	0.0364176	0.9775	0.999202	--	-Inf	0.0006	0.160651	down	-Inf	0.0428	0.999202	down	-Inf	0.00195	0.256626	down	expressed protein
LOC_Os07g34020	1.62131	0.925776	0.370252	0.811619	0	0.973627	0.0676195	0.906659	Inf	0.00115	0.200876	up	-0.0727061	0.96165	0.999202	--	2.453	1	1	--	-0.159757	0.9376	0.999202	--	0.808423	0.61415	0.999202	--	2.13058	0.24615	0.999202	--	0.998282	0.5653	0.999202	--	-Inf	0.02145	0.896712	down	-Inf	1	1	--	-Inf	0.02065	0.882837	down	expressed protein
LOC_Os07g47070	0.804065	0.547032	1.12693	1.05655	0	0.911275	0.946146	1.41242	Inf	0.03445	0.980151	up	-0.73626	0.7595	0.999202	--	0.252264	0.90545	0.999202	--	-0.418809	0.8466	0.999202	--	0.555687	0.81585	0.999202	--	-0.487014	0.8263	0.999202	--	-0.393971	0.8637	0.999202	--	-Inf	0.03355	0.977101	down	-Inf	0.03105	0.962834	down	-Inf	0.02605	0.937318	down	expressed protein
LOC_Os01g41740	1.22007	1.63427	0.116617	1.43311	0	0.981215	0	1.47576	Inf	0.0304	0.959146	up	0.736002	0.7547	0.999202	--	Inf	1	1	--	-0.0423093	0.9674	0.999202	--	-0.421682	0.84635	0.999202	--	3.38712	0.3472	0.999202	--	-0.232186	0.9126	0.999202	--	-Inf	0.0337	0.977101	down	0	1	1	--	-Inf	0.02375	0.92538	down	expressed protein
LOC_Os01g24110	1.31693	0.314263	0	0.37101	0	0.319419	0	0	Inf	0.0399	0.999202	up	-0.0234813	1	1	--	0	1	1	--	Inf	1	1	--	2.06714	0.42905	0.999202	--	Inf	0.0399	0.999202	up	1.82765	0.46945	0.999202	--	-Inf	1	1	--	0	1	1	--	0	1	1	--	expressed protein
LOC_Os11g30200	11.8046	4.36004	2.2542	5.58034	1.39426	5.0001	2.66494	4.84781	3.08178	0.02875	0.953241	up	-0.197616	0.83565	0.999202	--	-0.241484	0.83325	0.999202	--	0.203019	0.8354	0.999202	--	1.43693	0.1231	0.999202	--	2.38866	0.03195	0.964855	up	1.08092	0.24825	0.999202	--	-1.84246	0.1473	0.999202	--	-0.934607	0.4735	0.999202	--	-1.79784	0.15415	0.999202	--	expressed protein
LOC_Os03g38940	23.6737	11.8968	2.77484	17.8403	1.92715	10.5418	2.38326	11.8231	3.61874	0.01815	0.843386	up	0.174452	0.85445	0.999202	--	0.219469	0.8454	0.999202	--	0.593525	0.48335	0.999202	--	0.992709	0.2485	0.999202	--	3.09281	0.00785	0.587367	up	0.408149	0.63075	0.999202	--	-2.45158	0.07445	0.999202	--	-0.306464	0.81375	0.999202	--	-2.61707	0.0526	0.999202	--	expressed protein
LOC_Os04g24540	0.99685	0.253335	0	0.197973	0	0.120512	0.363346	0.0795831	Inf	0.04625	0.999202	up	1.07187	1	1	--	-Inf	1	1	--	1.31477	1	1	--	1.97633	0.4665	0.999202	--	Inf	0.04625	0.999202	up	2.33207	0.40715	0.999202	--	-Inf	1	1	--	-Inf	1	1	--	-Inf	1	1	--	expressed protein
LOC_Os08g08586	71.2589	68.3572	71.5936	68.6077	10.0943	58.0532	89.47	71.2629	2.81953	0.01235	0.721864	up	0.235719	0.82475	0.999202	--	-0.321574	0.75645	0.999202	--	-0.0547787	0.95405	0.999202	--	0.0599766	0.955	0.999202	--	-0.00675931	0.99415	0.999202	--	0.054699	0.9532	0.999202	--	-2.52383	0.0186	0.851817	down	-3.14786	0.0049	0.457744	down	-2.81961	0.0108	0.680499	down	expressed protein
LOC_Os05g46954	42.0869	35.679	28.5603	41.2962	2.13796	31.3546	27.447	35.7078	4.29907	0.00475	0.449905	up	0.186397	0.85025	0.999202	--	0.0573618	0.9448	0.999202	--	0.209771	0.8284	0.999202	--	0.238296	0.7848	0.999202	--	0.559359	0.4953	0.999202	--	0.0273613	0.9743	0.999202	--	-3.87437	0.00695	0.554908	down	-3.68235	0.008	0.593579	down	-4.06193	0.00505	0.466063	down	expressed protein
LOC_Os10g01820	0.706285	0.652211	0.143918	0.446267	0	0.829613	0.0340764	0.93719	Inf	0.00125	0.208182	up	-0.3471	0.80075	0.999202	--	2.07841	1	1	--	-1.07043	0.55065	0.999202	--	0.114913	0.93375	0.999202	--	2.295	0.2533	0.999202	--	0.662343	0.7045	0.999202	--	-Inf	0.0011	0.196131	down	-Inf	1	1	--	-Inf	0.0005	0.14999	down	expressed protein
LOC_Os12g04204	43.0862	14.469	42.9978	15.9416	4.75477	12.6586	51.369	12.9993	3.17978	0.0443	0.999202	up	0.192839	0.8261	0.999202	--	-0.256637	0.78445	0.999202	--	0.294362	0.7601	0.999202	--	1.57426	0.0894	0.999202	--	0.00296262	0.9975	0.999202	--	1.43443	0.12005	0.999202	--	-1.41268	0.25565	0.999202	--	-3.43345	0.03425	0.980151	down	-1.45099	0.2836	0.999202	--	expressed protein
LOC_Os02g55770	4.94787	4.91716	5.57684	4.57359	0.184051	3.76976	5.42842	4.85233	4.74863	0.01695	0.822113	up	0.383352	0.76415	0.999202	--	0.0389166	0.9715	0.999202	--	-0.0853509	0.94045	0.999202	--	0.00898216	0.9921	0.999202	--	-0.172641	0.86075	0.999202	--	0.113482	0.9205	0.999202	--	-4.3563	0.0192	0.861763	down	-4.88236	0.0162	0.807268	down	-4.7205	0.0168	0.819108	down	expressed protein
LOC_Os01g73620	22.8349	24.9254	28.7863	26.7433	3.855	19.7869	26.2675	21.3627	2.56644	0.02555	0.935193	up	0.333072	0.7322	0.999202	--	0.132105	0.8855	0.999202	--	0.324083	0.73095	0.999202	--	-0.126373	0.89415	0.999202	--	-0.334141	0.71985	0.999202	--	-0.227937	0.81035	0.999202	--	-2.35974	0.0366	0.996311	down	-2.76847	0.01655	0.815105	down	-2.47029	0.0301	0.956765	down	expressed protein
LOC_Os10g30951	12.1893	9.367	10.4674	11.2058	0.439549	10.6472	9.97061	8.27806	4.79344	0.03395	0.977965	up	-0.184816	0.83575	0.999202	--	0.0701487	0.93585	0.999202	--	0.436879	0.6148	0.999202	--	0.379954	0.713	0.999202	--	0.21971	0.83485	0.999202	--	0.121369	0.89315	0.999202	--	-4.59831	0.03485	0.981936	down	-4.50359	0.03665	0.996313	down	-4.2352	0.0429	0.999202	down	expressed protein
LOC_Os03g06490	18.6982	17.3336	23.3986	17.5783	3.21702	15.7777	32.2575	12.7726	2.53911	0.00965	0.646415	up	0.135687	0.87265	0.999202	--	-0.463212	0.6143	0.999202	--	0.46074	0.5948	0.999202	--	0.109333	0.89885	0.999202	--	-0.323521	0.70465	0.999202	--	0.0891086	0.91965	0.999202	--	-2.29409	0.0172	0.826057	down	-3.32584	0.002	0.261114	down	-1.98926	0.03655	0.996213	down	expressed protein
LOC_Os05g03200	0.881135	0.412147	0.595474	0.498034	0	0.142629	0.164134	0.664832	Inf	0.0014	0.21644	up	1.53089	1	1	--	1.85916	0.462	0.999202	--	-0.416746	0.8417	0.999202	--	1.0962	0.52675	0.999202	--	0.565323	0.74775	0.999202	--	0.823118	0.635	0.999202	--	-Inf	1	1	--	-Inf	1	1	--	-Inf	0.03	0.956418	down	expressed protein
LOC_Os05g39140	3.94666	2.49463	2.77094	4.29887	0.63859	3.55115	3.94514	4.3172	2.62767	0.0436	0.999202	up	-0.509458	0.65525	0.999202	--	-0.5097	0.649	0.999202	--	-0.00613752	0.99565	0.999202	--	0.661804	0.52775	0.999202	--	0.510253	0.62	0.999202	--	-0.123326	0.90055	0.999202	--	-2.47532	0.058	0.999202	--	-2.62712	0.04955	0.999202	down	-2.75713	0.0333	0.975909	down	expressed protein
LOC_Os06g12140	1.52976	1.16255	1.86885	0.910214	0	1.12646	0.493588	0.454809	Inf	0.03905	0.999202	up	0.0454929	0.9357	0.999202	--	1.92077	0.45435	0.999202	--	1.00094	0.6186	0.999202	--	0.396013	0.86015	0.999202	--	-0.28884	0.89525	0.999202	--	0.74903	0.73455	0.999202	--	-Inf	0.04355	0.999202	down	-Inf	0.0759	0.999202	--	-Inf	1	1	--	expressed protein
LOC_Os04g53380	8.21968	5.64816	2.01188	4.92116	0.92524	6.73652	2.25495	7.50483	3.15118	0.03375	0.977101	up	-0.254222	0.76795	0.999202	--	-0.164553	0.86315	0.999202	--	-0.608821	0.48255	0.999202	--	0.541302	0.52255	0.999202	--	2.03054	0.03485	0.981936	up	0.740084	0.3838	0.999202	--	-2.8641	0.04845	0.999202	down	-1.2852	0.31285	0.999202	--	-3.01992	0.04105	0.999202	down	expressed protein
LOC_Os08g33479	0.620118	0.540021	0.405388	0.821003	0	0.954653	0.451942	0.768379	Inf	0.02725	0.941025	up	-0.821961	0.696	0.999202	--	-0.156835	1	1	--	0.0955697	0.65785	0.999202	--	0.199526	0.91115	0.999202	--	0.613239	0.7573	0.999202	--	-0.404846	0.8446	0.999202	--	-Inf	0.0245	0.930372	down	-Inf	1	1	--	-Inf	0.0859	0.999202	--	expressed protein
LOC_Os02g28465	4.56479	3.0102	2.99544	3.9828	0	3.79397	3.25824	4.10859	Inf	5e-05	0.0292283	up	-0.333849	0.76605	0.999202	--	-0.121326	0.9377	0.999202	--	-0.0448598	0.96775	0.999202	--	0.600689	0.5965	0.999202	--	0.607783	0.64705	0.999202	--	0.196766	0.8606	0.999202	--	-Inf	5e-05	0.0292283	down	-Inf	5e-05	0.0292283	down	-Inf	5e-05	0.0292283	down	expressed protein
LOC_Os01g71630	151.004	147.775	123.429	135.618	8.25862	125.836	141.05	138.023	4.19254	0.0002	0.0912937	up	0.231859	0.8392	0.999202	--	-0.192528	0.8603	0.999202	--	-0.0253595	0.98225	0.999202	--	0.0311784	0.97765	0.999202	--	0.290904	0.7852	0.999202	--	0.155036	0.88925	0.999202	--	-3.9295	0.001	0.192437	down	-4.09416	0.0005	0.14999	down	-4.06286	0.0007	0.169832	down	expressed protein
LOC_Os11g09979	113.008	70.248	47.6113	78.8598	4.6924	91.2676	58.6834	77.3091	4.58996	0.0006	0.160651	up	-0.377645	0.7071	0.999202	--	-0.301648	0.74935	0.999202	--	0.028652	0.9771	0.999202	--	0.685897	0.4782	0.999202	--	1.24705	0.1722	0.999202	--	0.519065	0.59075	0.999202	--	-4.2817	0.0011	0.196131	down	-3.64455	0.00295	0.338792	down	-4.04224	0.00135	0.214838	down	expressed protein
LOC_Os09g16780	1.34807	0.503708	0.645072	0.636587	0	0.471801	0.37805	0.464403	Inf	0.0012	0.204804	up	0.09441	0.93275	0.999202	--	0.770882	0.7356	0.999202	--	0.454983	0.8305	0.999202	--	1.42024	0.42485	0.999202	--	1.06337	0.5317	0.999202	--	1.08247	0.53205	0.999202	--	-Inf	1	1	--	-Inf	1	1	--	-Inf	1	1	--	expressed protein
LOC_Os09g39130	1.03526	0.726723	0.328757	0.94908	0	0.929141	0.39222	1.41827	Inf	0.00095	0.187468	up	-0.354492	0.79305	0.999202	--	-0.254643	1	1	--	-0.579527	0.6821	0.999202	--	0.510509	0.7071	0.999202	--	1.65489	0.369	0.999202	--	0.125385	0.93075	0.999202	--	-Inf	0.0016	0.229089	down	-Inf	1	1	--	-Inf	0.0005	0.14999	down	expressed protein
LOC_Os01g19410	32.2602	34.2537	37.5999	35.2839	5.84595	30.7445	40.7299	31.9066	2.46425	0.01995	0.872625	up	0.15593	0.8648	0.999202	--	-0.115362	0.9025	0.999202	--	0.145156	0.87095	0.999202	--	-0.0865055	0.9261	0.999202	--	-0.220971	0.81515	0.999202	--	-0.129255	0.89075	0.999202	--	-2.39482	0.02245	0.912417	down	-2.80058	0.00845	0.61018	down	-2.44834	0.0186	0.851817	down	expressed protein
LOC_Os02g23960	3.77459	2.18585	0.740125	0.490934	0	3.20173	5.26756	0.643194	Inf	0.0304	0.959146	up	-0.550659	0.81445	0.999202	--	-2.8313	0.32725	0.999202	--	-0.389725	0.78365	0.999202	--	0.788125	0.73225	0.999202	--	2.35048	0.3721	0.999202	--	2.94272	0.34905	0.999202	--	-Inf	0.0337	0.977101	down	-Inf	0.02505	0.931551	down	-Inf	0.09975	0.999202	--	expressed protein
LOC_Os08g27580	41.746	34.5273	22.3177	43.4253	2.70762	30.8667	26.2311	30.6784	3.94654	0.0153	0.788679	up	0.161685	0.8699	0.999202	--	-0.23309	0.8654	0.999202	--	0.501313	0.6071	0.999202	--	0.273903	0.8053	0.999202	--	0.903453	0.46085	0.999202	--	-0.056897	0.9571	0.999202	--	-3.51095	0.0192	0.861763	down	-3.27618	0.04355	0.999202	down	-3.50212	0.01925	0.862482	down	expressed protein
LOC_Os03g21964	10.8147	7.67487	7.83572	10.9361	1.69986	7.61168	7.58762	9.21558	2.66951	0.0448	0.999202	up	0.0119271	0.9902	0.999202	--	0.0464181	0.96205	0.999202	--	0.246952	0.8067	0.999202	--	0.494778	0.6229	0.999202	--	0.464856	0.6436	0.999202	--	-0.016106	0.9879	0.999202	--	-2.1628	0.08655	0.999202	--	-2.15823	0.0854	0.999202	--	-2.43866	0.0594	0.999202	--	expressed protein
LOC_Os05g02420	15.3699	24.8878	80.4583	43.6904	2.19032	23.3397	83.9414	18.4147	2.81089	0.0373	0.99884	up	0.092651	0.92905	0.999202	--	-0.0611414	0.94665	0.999202	--	1.24645	0.1846	0.999202	--	-0.695329	0.49645	0.999202	--	-2.38813	0.0218	0.90209	down	-1.50721	0.1391	0.999202	--	-3.41357	0.01525	0.787483	down	-5.26017	0.0016	0.229089	down	-3.07165	0.02355	0.924676	down	expressed protein
LOC_Os06g35670	14.0153	10.1087	8.85226	15.2687	0.703443	11.5999	14.3158	10.61	4.31643	0.0399	0.999202	up	-0.198514	0.8236	0.999202	--	-0.693489	0.4811	0.999202	--	0.525151	0.59585	0.999202	--	0.471411	0.59835	0.999202	--	0.662889	0.4597	0.999202	--	-0.123576	0.89255	0.999202	--	-4.04353	0.0459	0.999202	down	-4.34703	0.04135	0.999202	down	-3.91485	0.0486	0.999202	down	expressed protein
LOC_Os09g36244	1.80732	0.524038	1.32038	0.653657	0	1.11403	0.759979	0.473998	Inf	0.03165	0.962834	up	-1.08805	0.62525	0.999202	--	0.796924	0.73195	0.999202	--	0.463652	0.8234	0.999202	--	1.78611	0.4782	0.999202	--	0.4529	0.83855	0.999202	--	1.46725	0.5515	0.999202	--	-Inf	0.04315	0.999202	down	-Inf	0.0538	0.999202	--	-Inf	1	1	--	expressed protein
LOC_Os02g26294	21.2002	21.9093	10.2676	28.5243	0.468032	15.7406	9.98117	17.9019	5.50133	0.0045	0.437509	up	0.477049	0.62125	0.999202	--	0.0408191	0.9717	0.999202	--	0.672076	0.50205	0.999202	--	-0.0474642	0.9633	0.999202	--	1.04598	0.33495	0.999202	--	-0.428112	0.6986	0.999202	--	-5.07174	0.0044	0.43109	down	-4.41453	0.00805	0.594995	down	-5.25736	0.00405	0.411158	down	expressed protein
LOC_Os05g48790	21.9329	16.5821	22.1926	19.9745	1.79546	13.2781	18.1923	15.451	3.61067	0.04455	0.999202	up	0.320577	0.7579	0.999202	--	0.286752	0.7636	0.999202	--	0.370458	0.69185	0.999202	--	0.403472	0.70015	0.999202	--	-0.0169786	0.98555	0.999202	--	0.134937	0.888	0.999202	--	-2.88662	0.0813	0.999202	--	-3.3409	0.0545	0.999202	--	-3.10528	0.0661	0.999202	--	expressed protein
LOC_Os01g69279	6.99647	6.48506	6.95299	8.17439	0.939578	7.08929	7.49624	8.01401	2.89654	0.033	0.97354	up	-0.12852	0.8977	0.999202	--	-0.108534	0.909	0.999202	--	0.0285869	0.9776	0.999202	--	0.109507	0.91	0.999202	--	0.00899508	0.993	0.999202	--	-0.224483	0.8168	0.999202	--	-2.91556	0.031	0.962834	down	-2.99608	0.02845	0.949514	down	-3.09244	0.02535	0.933073	down	expressed protein
LOC_Os03g36760	12.4545	10.7177	9.74293	13.9908	2.87681	10.4341	11.3195	10.5876	2.11412	0.0279	0.945401	up	0.0386848	0.96925	0.999202	--	-0.216377	0.81725	0.999202	--	0.402108	0.6405	0.999202	--	0.216666	0.8086	0.999202	--	0.354234	0.67275	0.999202	--	-0.167816	0.83935	0.999202	--	-1.85877	0.0696	0.999202	--	-1.97626	0.05645	0.999202	--	-1.87983	0.0539	0.999202	--	expressed protein
LOC_Os03g18264	39.1924	24.9422	11.0622	32.0446	0.780309	28.4887	14.4957	29.51	5.65038	0.0033	0.36315	up	-0.191803	0.81585	0.999202	--	-0.389986	0.64735	0.999202	--	0.118873	0.88665	0.999202	--	0.651985	0.4846	0.999202	--	1.82493	0.06195	0.999202	--	0.290494	0.75105	0.999202	--	-5.1902	0.0031	0.349618	down	-4.21544	0.00565	0.496095	down	-5.24102	0.0031	0.349618	down	expressed protein
LOC_Os08g15444	16.2494	14.0867	10.607	18.7178	0.487502	14.5127	10.4036	14.2622	5.05884	0.0299	0.956418	up	-0.04298	0.9637	0.999202	--	0.0279349	0.97705	0.999202	--	0.392219	0.70125	0.999202	--	0.20605	0.83245	0.999202	--	0.615376	0.5217	0.999202	--	-0.204023	0.83595	0.999202	--	-4.89577	0.0331	0.973882	down	-4.41553	0.03805	0.999202	down	-4.87064	0.0332	0.975128	down	expressed protein
LOC_Os02g24750	8.23763	3.23352	3.97655	4.41056	0.841944	6.07088	4.96617	6.75686	3.29043	0.0205	0.880673	up	-0.908801	0.3978	0.999202	--	-0.320614	0.76505	0.999202	--	-0.615393	0.5752	0.999202	--	1.34913	0.2209	0.999202	--	1.05071	0.3397	0.999202	--	0.901269	0.41905	0.999202	--	-2.85011	0.03145	0.962834	down	-2.56034	0.0475	0.999202	down	-3.00456	0.02675	0.939804	down	expressed protein
LOC_Os01g29230	17.9452	14.6207	16.6547	19.3084	0.498833	14.1638	16.4358	15.9114	5.1689	0.00385	0.399945	up	0.0458016	0.9564	0.999202	--	0.0190862	0.98125	0.999202	--	0.279172	0.73445	0.999202	--	0.295587	0.7189	0.999202	--	0.107671	0.89955	0.999202	--	-0.105631	0.9018	0.999202	--	-4.82751	0.0037	0.390171	down	-5.04214	0.00345	0.373111	down	-4.99536	0.0035	0.376404	down	expressed protein
LOC_Os01g64350	13.6207	13.2205	7.3513	12.2373	0.577192	14.3093	11.892	15.239	4.56061	0.00185	0.248863	up	-0.114181	0.89385	0.999202	--	-0.693917	0.4898	0.999202	--	-0.316485	0.7069	0.999202	--	0.0430296	0.9597	0.999202	--	0.889732	0.3359	0.999202	--	0.15452	0.8519	0.999202	--	-4.63176	0.002	0.261114	down	-4.36479	0.00285	0.331191	down	-4.72257	0.0018	0.244256	down	expressed protein
LOC_Os12g20380	0.749567	0.491331	0.287773	0.833268	0	0.825887	0.818034	0.704536	Inf	0.0261	0.937318	up	-0.749248	0.74805	0.999202	--	-1.50723	0.5415	0.999202	--	0.242107	0.91295	0.999202	--	0.609363	0.77705	0.999202	--	1.38112	0.55025	0.999202	--	-0.152722	0.9396	0.999202	--	-Inf	0.02655	0.938744	down	-Inf	0.02505	0.931551	down	-Inf	0.0283	0.947624	down	expressed protein
LOC_Os10g08599	18.6641	16.2247	11.3693	21.6559	2.20868	15.7375	14.3693	16.5266	3.07901	0.0282	0.947624	up	0.0439856	0.9586	0.999202	--	-0.337843	0.742	0.999202	--	0.389976	0.64565	0.999202	--	0.202072	0.81345	0.999202	--	0.715117	0.4461	0.999202	--	-0.214499	0.80515	0.999202	--	-2.83295	0.0382	0.999202	down	-2.70173	0.0508	0.999202	--	-2.90353	0.035	0.981936	down	expressed protein
LOC_Os12g33150	2253.89	2369.68	2785.08	1660.15	410.047	1370.16	2140.55	1151.85	2.45855	0.0225	0.913252	up	0.790349	0.3954	0.999202	--	0.379741	0.70085	0.999202	--	0.527369	0.5318	0.999202	--	-0.0722764	0.94605	0.999202	--	-0.305303	0.76155	0.999202	--	0.4411	0.6338	0.999202	--	-1.74048	0.07145	0.999202	--	-2.38412	0.0263	0.937924	down	-1.49009	0.1172	0.999202	--	expressed protein
LOC_Os05g37650	0.633839	0.491898	0.946456	0.160569	0	1.32328	0.709861	0.401021	Inf	0.0399	0.999202	up	-1.42769	0.5474	0.999202	--	0.414998	0.8592	0.999202	--	-1.32048	1	1	--	0.365759	0.8654	0.999202	--	-0.578418	0.8149	0.999202	--	1.98092	0.4612	0.999202	--	-Inf	0.0229	0.917744	down	-Inf	0.03445	0.980151	down	-Inf	1	1	--	expressed protein
LOC_Os01g28989	173.034	158.474	180.157	170.983	12.8591	123.504	158.144	119.423	3.75019	0.0156	0.794388	up	0.359689	0.78665	0.999202	--	0.188013	0.90115	0.999202	--	0.517764	0.69565	0.999202	--	0.126814	0.9225	0.999202	--	-0.0581936	0.9715	0.999202	--	0.0172095	0.98885	0.999202	--	-3.26369	0.0364	0.994894	down	-3.62038	0.0176	0.833296	down	-3.21522	0.03635	0.994501	down	expressed protein
LOC_Os04g15820	0.931155	0.968781	1.79411	1.22006	0	1.22632	1.74673	0.861465	Inf	0.0006	0.160651	up	-0.340091	0.8149	0.999202	--	0.0386075	0.9705	0.999202	--	0.502086	0.72635	0.999202	--	-0.0571483	0.9675	0.999202	--	-0.946171	0.45515	0.999202	--	-0.389856	0.78995	0.999202	--	-Inf	0.0005	0.14999	down	-Inf	5e-05	0.0292283	down	-Inf	0.00025	0.105412	down	expressed protein
LOC_Os09g04384	7.77807	4.21937	2.69054	4.75073	0	5.76061	2.9531	5.40605	Inf	5e-05	0.0292283	up	-0.449196	0.6908	0.999202	--	-0.134332	0.93285	0.999202	--	-0.186424	0.8672	0.999202	--	0.882386	0.45635	0.999202	--	1.53151	0.2659	0.999202	--	0.711262	0.5496	0.999202	--	-Inf	5e-05	0.0292283	down	-Inf	0.00055	0.155781	down	-Inf	5e-05	0.0292283	down	expressed protein
LOC_Os02g22374	28.3281	28.4691	36.3293	35.6537	5.76631	26.084	42.9343	21.1625	2.29651	0.0403	0.999202	up	0.126232	0.88515	0.999202	--	-0.240997	0.786	0.999202	--	0.752545	0.4035	0.999202	--	-0.00715911	0.994	0.999202	--	-0.358897	0.7168	0.999202	--	-0.331816	0.7489	0.999202	--	-2.17744	0.0284	0.948526	down	-2.89641	0.00495	0.460489	down	-1.87579	0.05295	0.999202	--	expressed protein
LOC_Os02g58554	28.3649	19.5656	32.2401	29.3446	4.19047	24.1272	36.9584	25.9087	2.75892	0.0101	0.660548	up	-0.30234	0.7451	0.999202	--	-0.197043	0.8447	0.999202	--	0.17966	0.8566	0.999202	--	0.535788	0.55755	0.999202	--	-0.184751	0.854	0.999202	--	-0.0489875	0.9609	0.999202	--	-2.52548	0.01825	0.846131	down	-3.14072	0.00345	0.373111	down	-2.62825	0.01455	0.771973	down	expressed protein
LOC_Os10g15310	58.4481	70.703	57.8812	97.3881	2.10108	48.4806	63.7066	58.7939	4.79795	0.00035	0.12614	up	0.544363	0.5635	0.999202	--	-0.138349	0.89	0.999202	--	0.72808	0.4235	0.999202	--	-0.274615	0.7925	0.999202	--	0.0140614	0.98765	0.999202	--	-0.736589	0.47735	0.999202	--	-4.5282	0.0006	0.160651	down	-4.92224	0.00045	0.142494	down	-4.80646	0.0004	0.133555	down	expressed protein
LOC_Os10g27010	1.8131	0.562553	1.48253	1.34939	0	1.8812	2.22466	0.997885	Inf	0.02965	0.956418	up	-1.74159	0.4723	0.999202	--	-0.585526	0.7837	0.999202	--	0.43536	0.83335	0.999202	--	1.6884	0.4848	0.999202	--	0.290403	0.89135	0.999202	--	0.426155	0.84405	0.999202	--	-Inf	0.0279	0.945401	down	-Inf	0.02765	0.944818	down	-Inf	0.0485	0.999202	down	expressed protein
LOC_Os04g28170	11.881	9.80131	12.1142	13.5048	1.1744	8.9958	12.5568	9.40323	3.33866	0.01685	0.81997	up	0.123723	0.8993	0.999202	--	-0.0517739	0.95745	0.999202	--	0.52224	0.59905	0.999202	--	0.277611	0.7812	0.999202	--	-0.0280388	0.9748	0.999202	--	-0.18481	0.85155	0.999202	--	-2.93733	0.02655	0.938744	down	-3.41848	0.0121	0.714584	down	-3.00123	0.0236	0.92538	down	expressed protein
LOC_Os09g32940	7.74393	8.4105	9.84814	8.01645	0.417117	5.94187	15.0525	8.51022	4.21454	0.0362	0.993366	up	0.501276	0.56865	0.999202	--	-0.612083	0.5385	0.999202	--	-0.0862344	0.92915	0.999202	--	-0.119126	0.8983	0.999202	--	-0.346785	0.72595	0.999202	--	-0.0498966	0.95555	0.999202	--	-3.83239	0.04345	0.999202	down	-5.17341	0.02625	0.937758	down	-4.35067	0.03405	0.979531	down	expressed protein
LOC_Os03g05225	10.6447	6.72409	2.24938	5.97178	0	9.4053	3.04071	4.30683	Inf	5e-05	0.0292283	up	-0.484135	0.7039	0.999202	--	-0.43488	0.74375	0.999202	--	0.471534	0.7482	0.999202	--	0.66272	0.61955	0.999202	--	2.24253	0.0897	0.999202	--	0.833898	0.53285	0.999202	--	-Inf	5e-05	0.0292283	down	-Inf	0.0007	0.169832	down	-Inf	0.0005	0.14999	down	expressed protein
LOC_Os11g23880	37.6262	21.2724	13.5001	20.3601	9.81291	23.6312	22.1578	20.1775	1.93899	0.0496	0.999202	up	-0.151711	0.86705	0.999202	--	-0.714846	0.43	0.999202	--	0.0130001	0.9879	0.999202	--	0.822757	0.39805	0.999202	--	1.47877	0.13555	0.999202	--	0.885992	0.3646	0.999202	--	-1.26794	0.15545	0.999202	--	-1.17506	0.1919	0.999202	--	-1.03999	0.23265	0.999202	--	expressed protein
LOC_Os09g04290	22.658	12.2447	8.6058	15.2193	1.24415	13.2755	8.72736	15.7655	4.18679	0.0095	0.641679	up	-0.116608	0.90265	0.999202	--	-0.0202368	0.98375	0.999202	--	-0.050872	0.9549	0.999202	--	0.887867	0.3207	0.999202	--	1.39664	0.13695	0.999202	--	0.574125	0.4812	0.999202	--	-3.41554	0.0248	0.931247	down	-2.81039	0.04855	0.999202	down	-3.66354	0.0181	0.842395	down	expressed protein
LOC_Os11g36070	20.4567	22.5489	35.9437	24.9513	5.1123	20.3029	40.7482	22.1954	2.00053	0.035	0.981936	up	0.15137	0.86075	0.999202	--	-0.180995	0.84945	0.999202	--	0.168856	0.8551	0.999202	--	-0.14048	0.87175	0.999202	--	-0.813165	0.33845	0.999202	--	-0.28654	0.75415	0.999202	--	-1.98964	0.03705	0.998676	down	-2.99469	0.008	0.593579	down	-2.11821	0.02825	0.947624	down	expressed protein
LOC_Os11g46300	34.6617	45.1471	29.8026	36.7693	3.62719	37.0755	27.4869	26.6782	3.25642	0.01825	0.846131	up	0.284166	0.7591	0.999202	--	0.116696	0.8935	0.999202	--	0.462842	0.658	0.999202	--	-0.381289	0.7079	0.999202	--	0.217903	0.8399	0.999202	--	-0.0851573	0.93585	0.999202	--	-3.35354	0.0116	0.702825	down	-2.92182	0.0188	0.856061	down	-2.87873	0.0294	0.956294	down	expressed protein
LOC_Os03g63040	8.22775	10.2506	11.3289	8.55558	1.67299	9.64828	13.0957	8.74041	2.29807	0.0328	0.972384	up	0.0873644	0.91755	0.999202	--	-0.209082	0.80515	0.999202	--	-0.0308361	0.9719	0.999202	--	-0.317139	0.71285	0.999202	--	-0.461438	0.58705	0.999202	--	-0.0563669	0.94875	0.999202	--	-2.52785	0.02405	0.928517	down	-2.96859	0.0093	0.635864	down	-2.38527	0.0308	0.962834	down	expressed protein
LOC_Os05g51380	13.8842	15.9874	20.8738	19.7242	1.24518	16.1587	17.3092	15.8628	3.47901	0.01665	0.816644	up	-0.0153802	0.9851	0.999202	--	0.270154	0.7682	0.999202	--	0.314321	0.72775	0.999202	--	-0.203493	0.838	0.999202	--	-0.588254	0.5216	0.999202	--	-0.50653	0.6122	0.999202	--	-3.69788	0.01225	0.719182	down	-3.79711	0.0113	0.694905	down	-3.67122	0.0128	0.734026	down	expressed protein
LOC_Os03g41030	2.54992	2.76424	2.89517	2.25505	0	1.64542	9.15127	3.91464	Inf	0.03445	0.980151	up	0.748428	0.7366	0.999202	--	-1.66032	0.373	0.999202	--	-0.795722	0.7335	0.999202	--	-0.116433	0.9472	0.999202	--	-0.183198	0.93005	0.999202	--	0.177293	0.9286	0.999202	--	-Inf	0.04355	0.999202	down	-Inf	0.0009	0.184447	down	-Inf	0.02605	0.937318	down	expressed protein
LOC_Os01g16060	1.86019	1.25195	1.7816	1.35525	0	0.80662	1.58728	1.12759	Inf	5e-05	0.0292283	up	0.634214	0.65615	0.999202	--	0.166616	0.91625	0.999202	--	0.265308	0.85745	0.999202	--	0.571277	0.65155	0.999202	--	0.0622798	0.96335	0.999202	--	0.456897	0.7197	0.999202	--	-Inf	0.0011	0.196131	down	-Inf	0.0006	0.160651	down	-Inf	0.00025	0.105412	down	expressed protein
LOC_Os02g03370	1.27217	0.702322	1.24374	1.90566	0	0.514622	0.769707	1.16974	Inf	0.03905	0.999202	up	0.448621	0.82135	0.999202	--	0.692301	0.76165	0.999202	--	0.704106	0.757	0.999202	--	0.857085	0.70355	0.999202	--	0.0326086	0.94925	0.999202	--	-0.583003	0.80865	0.999202	--	-Inf	0.06575	0.999202	--	-Inf	0.05015	0.999202	--	-Inf	0.03805	0.999202	down	expressed protein
LOC_Os01g05510	7.50407	7.68367	9.37209	8.17765	0.6857	6.73544	8.43513	6.09503	3.45202	0.0114	0.697673	up	0.190022	0.83945	0.999202	--	0.15196	0.87705	0.999202	--	0.424051	0.68595	0.999202	--	-0.0341219	0.9711	0.999202	--	-0.320697	0.7247	0.999202	--	-0.124013	0.90145	0.999202	--	-3.29612	0.01465	0.773749	down	-3.62076	0.01075	0.679804	down	-3.15199	0.0185	0.850307	down	expressed protein
LOC_Os12g16280	46.8306	30.5105	37.7746	32.8209	2.1053	24.7876	37.2075	23.9565	4.47536	0.0004	0.133555	up	0.299683	0.73625	0.999202	--	0.0218236	0.9786	0.999202	--	0.454197	0.61495	0.999202	--	0.618149	0.5196	0.999202	--	0.310036	0.7436	0.999202	--	0.512838	0.5923	0.999202	--	-3.55752	0.0025	0.303799	down	-4.1435	0.00055	0.155781	down	-3.50832	0.0027	0.319886	down	expressed protein
LOC_Os05g40900	17.8265	18.3128	14.4182	19.3251	2.64378	19.2762	16.0304	14.3874	2.75335	0.01385	0.758105	up	-0.0739724	0.9281	0.999202	--	-0.152922	0.8682	0.999202	--	0.425667	0.6516	0.999202	--	-0.0388254	0.9655	0.999202	--	0.306134	0.77985	0.999202	--	-0.116448	0.9127	0.999202	--	-2.86615	0.00735	0.568864	down	-2.60014	0.01315	0.741603	down	-2.44413	0.01705	0.823886	down	expressed protein
LOC_Os11g16560	0.889914	1.49025	3.89712	2.32739	0	1.42137	3.60152	2.68821	Inf	0.0304	0.959146	up	0.0682748	0.9631	0.999202	--	0.113802	0.943	0.999202	--	-0.207934	0.87625	0.999202	--	-0.74382	0.66185	0.999202	--	-2.13067	0.2752	0.999202	--	-1.38697	0.44	0.999202	--	-Inf	0.02415	0.928517	down	-Inf	0.00055	0.155781	down	-Inf	0.0006	0.160651	down	expressed protein
LOC_Os03g39655	10.1442	5.01445	3.59226	3.83966	0	4.13786	3.54058	5.73969	Inf	0.00055	0.155781	up	0.277208	0.8309	0.999202	--	0.0209046	0.97195	0.999202	--	-0.579995	0.67755	0.999202	--	1.01648	0.4755	0.999202	--	1.49769	0.43635	0.999202	--	1.4016	0.3326	0.999202	--	-Inf	0.0019	0.252727	down	-Inf	0.02505	0.931551	down	-Inf	0.00065	0.164641	down	expressed protein
LOC_Os08g08592	6.285	7.08678	6.19488	8.48498	0.479364	6.3797	6.98891	5.38261	3.71272	0.0435	0.999202	up	0.151643	0.87995	0.999202	--	-0.173991	0.8604	0.999202	--	0.656605	0.5134	0.999202	--	-0.173218	0.85815	0.999202	--	0.0208373	0.98565	0.999202	--	-0.432998	0.6595	0.999202	--	-3.7343	0.0425	0.999202	down	-3.86587	0.03835	0.999202	down	-3.48911	0.0528	0.999202	--	expressed protein
LOC_Os02g14500	11.3312	11.0249	9.83266	11.0476	1.73174	10.9391	9.45896	11.8867	2.71	0.04335	0.999202	up	0.0112659	0.9885	0.999202	--	0.0558992	0.9558	0.999202	--	-0.105613	0.90245	0.999202	--	0.0395347	0.96115	0.999202	--	0.204641	0.829	0.999202	--	0.0365611	0.96455	0.999202	--	-2.6592	0.04565	0.999202	down	-2.44946	0.0675	0.999202	--	-2.77905	0.03935	0.999202	down	expressed protein
LOC_Os10g03550	111.746	120.409	103.634	131.6	6.2935	88.7175	85.6363	100.959	4.15021	0.00065	0.164641	up	0.44065	0.6552	0.999202	--	0.2752	0.78645	0.999202	--	0.382392	0.73245	0.999202	--	-0.107721	0.92265	0.999202	--	0.108724	0.92615	0.999202	--	-0.235943	0.83385	0.999202	--	-3.81728	0.00085	0.181046	down	-3.76629	0.001	0.192437	down	-4.00376	0.0014	0.21644	down	expressed protein
LOC_Os02g38480	12.1631	12.0895	13.3605	12.7419	0.533166	11.8437	14.2461	12.7695	4.51178	0.0062	0.52308	up	0.0296405	0.97225	0.999202	--	-0.0925863	0.9131	0.999202	--	-0.00312014	0.997	0.999202	--	0.00875466	0.99075	0.999202	--	-0.135465	0.8743	0.999202	--	-0.0670724	0.93575	0.999202	--	-4.47339	0.00585	0.507589	down	-4.73984	0.00465	0.445345	down	-4.58198	0.00545	0.486648	down	expressed protein
LOC_Os01g06270	17.9236	22.0033	12.5991	22.8723	1.84405	19.4843	12.4898	19.1549	3.28092	0.01675	0.8186	up	0.175409	0.8505	0.999202	--	0.0125708	0.989	0.999202	--	0.255888	0.797	0.999202	--	-0.295855	0.75305	0.999202	--	0.508542	0.56995	0.999202	--	-0.35174	0.69515	0.999202	--	-3.40136	0.01555	0.794014	down	-2.7598	0.03905	0.999202	down	-3.37677	0.0171	0.824304	down	expressed protein
LOC_Os05g22960	1.02178	0.63879	1.27332	2.0981	0	1.07735	0.632809	1.88573	Inf	0.04735	0.999202	up	-0.754067	0.7307	0.999202	--	1.00875	0.62415	0.999202	--	0.153958	0.93825	0.999202	--	0.677666	0.76015	0.999202	--	-0.317516	0.8819	0.999202	--	-1.038	0.6381	0.999202	--	-Inf	0.04355	0.999202	down	-Inf	0.0672	0.999202	--	-Inf	0.02905	0.953241	down	expressed protein
LOC_Os02g27674	0.737518	1.28721	0.891985	1.42427	0	1.35435	0.833784	1.27511	Inf	0.0383	0.999202	up	-0.0733504	0.6857	0.999202	--	0.0973464	0.7118	0.999202	--	0.159596	0.6555	0.999202	--	-0.803496	0.56025	0.999202	--	-0.27434	0.88235	0.999202	--	-0.949468	0.51825	0.999202	--	-Inf	0.0255	0.934834	down	-Inf	0.10355	0.999202	--	-Inf	0.03005	0.956482	down	expressed protein
LOC_Os09g17344	4.77061	0.729403	1.05365	1.08425	0	1.01417	1.38387	0.656757	Inf	0.02605	0.937318	up	-0.475504	0.8464	0.999202	--	-0.393316	0.87255	0.999202	--	0.723262	0.78745	0.999202	--	2.70938	0.4017	0.999202	--	2.17878	0.44745	0.999202	--	2.13748	0.45305	0.999202	--	-Inf	0.08455	0.999202	--	-Inf	0.06835	0.999202	--	-Inf	0.0541	0.999202	--	expressed protein
LOC_Os08g23140	12.6573	8.82221	4.08426	10.1679	1.51137	6.96307	2.92332	5.91026	3.06604	0.03235	0.967469	up	0.341417	0.72215	0.999202	--	0.482468	0.6895	0.999202	--	0.782729	0.5014	0.999202	--	0.520756	0.62215	0.999202	--	1.63182	0.17395	0.999202	--	0.315945	0.78745	0.999202	--	-2.20387	0.0795	0.999202	--	-0.951753	0.4787	0.999202	--	-1.96737	0.1329	0.999202	--	expressed protein
LOC_Os11g26594	20.266	17.533	13.078	21.1801	2.88076	17.6961	17.9473	22.3131	2.81454	0.0102	0.663744	up	-0.0133571	0.9897	0.999202	--	-0.45662	0.65135	0.999202	--	-0.0751792	0.9346	0.999202	--	0.208988	0.834	0.999202	--	0.631918	0.52735	0.999202	--	-0.0636463	0.94955	0.999202	--	-2.61891	0.01835	0.848091	down	-2.63924	0.0188	0.856061	down	-2.95337	0.00695	0.554908	down	expressed protein
LOC_Os04g38914	66.3776	71.3736	46.2043	62.137	8.31011	37.2684	42.5862	35.3347	2.99776	0.03505	0.981936	up	0.937438	0.32855	0.999202	--	0.117639	0.9102	0.999202	--	0.814365	0.38395	0.999202	--	-0.104694	0.9049	0.999202	--	0.522671	0.58215	0.999202	--	0.0952438	0.913	0.999202	--	-2.16501	0.1086	0.999202	--	-2.35745	0.08475	0.999202	--	-2.08815	0.11985	0.999202	--	expressed protein
LOC_Os09g26004	14.5947	10.916	5.19624	11.2832	2.72842	14.1959	5.06199	10.9732	2.41931	0.0242	0.928517	up	-0.379036	0.6572	0.999202	--	0.0377621	0.96955	0.999202	--	0.0401981	0.9633	0.999202	--	0.419006	0.6266	0.999202	--	1.48991	0.10855	0.999202	--	0.371269	0.6647	0.999202	--	-2.37934	0.0255	0.934834	down	-0.891639	0.3979	0.999202	--	-2.00784	0.05255	0.999202	--	expressed protein
LOC_Os11g43404	17.5604	15.9651	10.5863	17.8608	2.75578	16.9162	11.4435	15.463	2.6718	0.04735	0.999202	up	-0.0834848	0.92265	0.999202	--	-0.112329	0.91125	0.999202	--	0.207971	0.8365	0.999202	--	0.137406	0.8747	0.999202	--	0.730134	0.48895	0.999202	--	-0.0244647	0.9809	0.999202	--	-2.61788	0.04995	0.999202	down	-2.05399	0.1052	0.999202	--	-2.48829	0.0604	0.999202	--	expressed protein
LOC_Os08g19114	28.6612	32.9036	26.5528	37.0691	3.94161	25.4271	25.0493	25.2887	2.86224	0.0041	0.413228	up	0.371881	0.66135	0.999202	--	0.0840944	0.91955	0.999202	--	0.551726	0.5219	0.999202	--	-0.199148	0.80705	0.999202	--	0.110234	0.8925	0.999202	--	-0.37112	0.65515	0.999202	--	-2.68951	0.00535	0.480795	down	-2.66791	0.0057	0.498525	down	-2.68164	0.00585	0.507589	down	expressed protein
LOC_Os02g45490	24.9827	20.012	13.5008	21.7089	2.19812	22.8517	13.368	18.6199	3.50659	0.00525	0.475174	up	-0.191435	0.8213	0.999202	--	0.0142601	0.9868	0.999202	--	0.22144	0.802	0.999202	--	0.320063	0.72845	0.999202	--	0.887885	0.3279	0.999202	--	0.202644	0.81995	0.999202	--	-3.37796	0.0049	0.457744	down	-2.60444	0.01855	0.851134	down	-3.08251	0.00775	0.583089	down	expressed protein
LOC_Os11g24050	47.5194	43.699	34.3222	45.5246	2.1554	32.6459	31.9317	36.2426	4.46249	0.00625	0.525313	up	0.420698	0.62245	0.999202	--	0.104152	0.9027	0.999202	--	0.328959	0.69955	0.999202	--	0.120916	0.8847	0.999202	--	0.469374	0.58535	0.999202	--	0.0618685	0.94085	0.999202	--	-3.92087	0.0113	0.694905	down	-3.88896	0.01215	0.715795	down	-4.07166	0.00975	0.649218	down	expressed protein
LOC_Os10g13630	5.40648	3.649	2.23394	5.49892	0.129163	5.02436	2.53751	4.35106	5.38743	0.04925	0.999202	up	-0.461438	0.69505	0.999202	--	-0.183818	0.884	0.999202	--	0.337782	0.7493	0.999202	--	0.567187	0.5429	0.999202	--	1.2751	0.24165	0.999202	--	-0.0244597	0.979	0.999202	--	-5.28168	0.0508	0.999202	--	-4.29615	0.0513	0.999202	--	-5.0741	0.0494	0.999202	down	expressed protein
LOC_Os06g10450	0.650287	0.397005	0.302648	0.369082	0	0.803198	0.478047	0.567997	Inf	0.0272	0.940637	up	-1.0166	0.54375	0.999202	--	-0.659512	1	1	--	-0.621945	0.7786	0.999202	--	0.711921	0.753	0.999202	--	1.10344	0.6304	0.999202	--	0.817138	0.7214	0.999202	--	-Inf	0.0012	0.204804	down	-Inf	1	1	--	-Inf	0.02745	0.94251	down	expressed protein
LOC_Os04g24414	13.5621	11.1091	6.05628	9.52693	0.899683	10.5675	5.93427	8.59415	3.91402	0.01205	0.713291	up	0.0721055	0.94485	0.999202	--	0.0293594	0.97645	0.999202	--	0.148656	0.8771	0.999202	--	0.287846	0.764	0.999202	--	1.16308	0.2055	0.999202	--	0.509501	0.59605	0.999202	--	-3.55407	0.01965	0.867935	down	-2.72158	0.0536	0.999202	--	-3.25587	0.02415	0.928517	down	expressed protein
LOC_Os03g12064	19.1194	30.0643	27.3104	29.8893	2.00675	21.9592	23.3824	26.1417	3.25211	0.0282	0.947624	up	0.453229	0.56555	0.999202	--	0.224032	0.7966	0.999202	--	0.193273	0.807	0.999202	--	-0.653013	0.4087	0.999202	--	-0.514413	0.5273	0.999202	--	-0.644589	0.41235	0.999202	--	-3.45189	0.0242	0.928517	down	-3.54249	0.02205	0.906922	down	-3.70342	0.0187	0.854365	down	expressed protein
LOC_Os01g64340	3.69459	0.935787	2.63883	1.08687	0	2.77622	2.33582	0.480627	Inf	0.0272	0.940637	up	-1.56887	0.54135	0.999202	--	0.175973	0.9256	0.999202	--	1.17719	0.6022	0.999202	--	1.98116	0.4394	0.999202	--	0.485515	0.82945	0.999202	--	1.76523	0.4723	0.999202	--	-Inf	0.0316	0.962834	down	-Inf	0.03105	0.962834	down	-Inf	1	1	--	expressed protein
LOC_Os03g12550	19.3649	27.3648	37.0861	22.7009	4.07819	30.5721	38.9473	28.8807	2.24744	0.0486	0.999202	up	-0.159893	0.8683	0.999202	--	-0.0706435	0.943	0.999202	--	-0.347358	0.71955	0.999202	--	-0.49888	0.60115	0.999202	--	-0.937438	0.3295	0.999202	--	-0.229307	0.8132	0.999202	--	-2.90622	0.01435	0.768519	down	-3.25552	0.0074	0.570756	down	-2.82411	0.019	0.859072	down	expressed protein
LOC_Os05g10754	54.5766	45.9909	81.7829	51.3937	5.49214	41.426	91.3822	45.9635	3.31284	0.00625	0.525313	up	0.150813	0.87065	0.999202	--	-0.160113	0.87315	0.999202	--	0.161105	0.85865	0.999202	--	0.246934	0.7929	0.999202	--	-0.583516	0.52785	0.999202	--	0.086692	0.9246	0.999202	--	-2.9151	0.01365	0.753139	down	-4.05647	0.0032	0.356218	down	-3.06505	0.01175	0.70685	down	expressed protein
LOC_Os10g18700	2.7854	2.79568	3.19295	2.73068	0	3.55594	2.0772	1.26485	Inf	0.0006	0.160651	up	-0.34703	0.8139	0.999202	--	0.620246	0.67355	0.999202	--	1.1103	0.5462	0.999202	--	-0.00531318	0.9861	0.999202	--	-0.197004	0.89105	0.999202	--	0.0286279	0.9829	0.999202	--	-Inf	0.0005	0.14999	down	-Inf	0.00085	0.181046	down	-Inf	0.0229	0.917744	down	expressed protein
LOC_Os03g15600	10.6451	9.31396	7.25977	9.55843	0.516506	8.92495	7.33751	8.23937	4.36526	0.0065	0.534969	up	0.0615518	0.9448	0.999202	--	-0.015368	0.98735	0.999202	--	0.214239	0.80265	0.999202	--	0.192724	0.8192	0.999202	--	0.552195	0.55765	0.999202	--	0.155345	0.85565	0.999202	--	-4.11099	0.0064	0.530729	down	-3.82843	0.00835	0.606963	down	-3.99568	0.0076	0.578193	down	expressed protein
LOC_Os10g26850	101.322	51.3469	32.3305	56.3292	26.7611	70.1863	40.3299	46.8737	1.92073	0.0457	0.999202	up	-0.450913	0.65505	0.999202	--	-0.318953	0.70745	0.999202	--	0.265104	0.7944	0.999202	--	0.980593	0.3333	0.999202	--	1.64797	0.08105	0.999202	--	0.846987	0.4037	0.999202	--	-1.39105	0.14115	0.999202	--	-0.591713	0.4844	0.999202	--	-0.808641	0.3887	0.999202	--	expressed protein
LOC_Os02g34120	0.585465	0.158101	0.679212	1.24302	0	0.168546	1.20373	0.468757	Inf	0.03385	0.977101	up	-0.0922937	1	1	--	-0.825574	0.63865	0.999202	--	1.40693	0.4359	0.999202	--	1.88874	0.45215	0.999202	--	-0.214279	0.91855	0.999202	--	-1.08619	0.53805	0.999202	--	-Inf	1	1	--	-Inf	0.00145	0.21866	down	-Inf	1	1	--	expressed protein
LOC_Os04g20210	11.4753	5.19308	5.24531	8.26705	0.200572	8.49067	4.50065	8.67935	5.83826	0.04125	0.999202	up	-0.709287	0.44245	0.999202	--	0.220897	0.80775	0.999202	--	-0.0702148	0.93275	0.999202	--	1.14386	0.21695	0.999202	--	1.12943	0.2645	0.999202	--	0.473084	0.598	0.999202	--	-5.40369	0.04565	0.999202	down	-4.48794	0.05805	0.999202	--	-5.43539	0.0453	0.999202	down	expressed protein
LOC_Os06g27360	1.34724	0	2.8497	1.46695	0	1.43749	1.66714	1.96755	Inf	0.04735	0.999202	up	-Inf	0.04355	0.999202	down	0.773435	0.7428	0.999202	--	-0.423584	0.83485	0.999202	--	Inf	0.04735	0.999202	up	-1.0808	0.6327	0.999202	--	-0.122809	0.93215	0.999202	--	-Inf	0.04355	0.999202	down	-Inf	0.0428	0.999202	down	-Inf	0.0376	0.99884	down	expressed protein
LOC_Os06g27820	0.628828	0.682972	0.225237	0.451923	0	0.468253	0	0.6524	Inf	0.03165	0.962834	up	0.544538	0.81505	0.999202	--	Inf	1	1	--	-0.52968	0.8145	0.999202	--	-0.11916	0.95105	0.999202	--	1.48122	0.5433	0.999202	--	0.47659	0.8348	0.999202	--	-Inf	1	1	--	0	1	1	--	-Inf	0.03	0.956418	down	expressed protein
LOC_Os04g51960	15.8806	15.2872	20.2217	18.2833	2.93109	14.6405	18.8876	15.9778	2.43775	0.02705	0.940637	up	0.0623619	0.9418	0.999202	--	0.098467	0.9062	0.999202	--	0.194456	0.82005	0.999202	--	0.0549365	0.94735	0.999202	--	-0.348642	0.67805	0.999202	--	-0.20326	0.8091	0.999202	--	-2.32046	0.03525	0.98428	down	-2.68793	0.0172	0.826057	down	-2.44656	0.02675	0.939804	down	expressed protein
LOC_Os06g23370	3.05963	2.72565	2.37417	3.66776	0	4.06981	2.83462	3.70384	Inf	5e-05	0.0292283	up	-0.578358	0.593	0.999202	--	-0.255732	0.8257	0.999202	--	-0.0141229	0.988	0.999202	--	0.166752	0.87215	0.999202	--	0.365931	0.72445	0.999202	--	-0.261544	0.78055	0.999202	--	-Inf	5e-05	0.0292283	down	-Inf	5e-05	0.0292283	down	-Inf	5e-05	0.0292283	down	expressed protein
LOC_Os02g27594	131.797	86.9335	42.2712	86.8687	12.1377	124.979	43.744	90.3625	3.44075	0.0045	0.437509	up	-0.523702	0.56385	0.999202	--	-0.0494099	0.95	0.999202	--	-0.0568882	0.94995	0.999202	--	0.600337	0.5147	0.999202	--	1.64057	0.0836	0.999202	--	0.601413	0.5108	0.999202	--	-3.36412	0.00415	0.41579	down	-1.84959	0.0762	0.999202	--	-2.89623	0.01265	0.729696	down	expressed protein
LOC_Os01g08750	14.9813	11.1844	15.95	13.0044	3.16494	14.3554	17.4099	14.2037	2.24291	0.03435	0.980151	up	-0.360109	0.7006	0.999202	--	-0.126349	0.9006	0.999202	--	-0.127269	0.88955	0.999202	--	0.421674	0.63465	0.999202	--	-0.0903989	0.9235	0.999202	--	0.204166	0.8115	0.999202	--	-2.18135	0.0446	0.999202	down	-2.45966	0.031	0.962834	down	-2.16602	0.0478	0.999202	down	expressed protein
LOC_Os07g11490	27.5121	25.5409	16.6736	20.9078	5.55625	35.7707	16.5609	24.557	2.30789	0.03255	0.970021	up	-0.485968	0.57945	0.999202	--	0.00978033	0.99125	0.999202	--	-0.232094	0.7903	0.999202	--	0.107256	0.89395	0.999202	--	0.722506	0.40505	0.999202	--	0.396029	0.65945	0.999202	--	-2.6866	0.0168	0.819108	down	-1.5756	0.1443	0.999202	--	-2.14395	0.0388	0.999202	down	expressed protein
LOC_Os10g03669	5.61585	2.6257	1.10652	3.14982	0	3.12726	1.21035	2.56968	Inf	5e-05	0.0292283	up	-0.252195	0.8057	0.999202	--	-0.129391	0.9109	0.999202	--	0.293679	0.76765	0.999202	--	1.0968	0.2398	0.999202	--	2.34347	0.02825	0.947624	up	0.834237	0.37855	0.999202	--	-Inf	5e-05	0.0292283	down	-Inf	5e-05	0.0292283	down	-Inf	5e-05	0.0292283	down	expressed protein
LOC_Os11g32369	1.5215	1.07209	0.669719	1.03884	0	0.910094	0.627963	1.4957	Inf	5e-05	0.0292283	up	0.236343	0.86895	0.999202	--	0.0928755	0.9477	0.999202	--	-0.525843	0.7201	0.999202	--	0.505066	0.73055	0.999202	--	1.18387	0.42185	0.999202	--	0.550516	0.7057	0.999202	--	-Inf	0.00065	0.164641	down	-Inf	0.00145	0.21866	down	-Inf	5e-05	0.0292283	down	expressed protein
LOC_Os08g02950	7.54665	7.18598	5.53184	6.24231	1.10089	5.62103	4.75366	4.70553	2.77716	0.0451	0.999202	up	0.354351	0.7427	0.999202	--	0.218721	0.8608	0.999202	--	0.407723	0.7513	0.999202	--	0.0706501	0.94785	0.999202	--	0.448076	0.72595	0.999202	--	0.273756	0.80945	0.999202	--	-2.35216	0.0719	0.999202	--	-2.11037	0.1019	0.999202	--	-2.09568	0.1647	0.999202	--	expressed protein
LOC_Os12g41430	42.6261	27.6962	25.0447	28.0558	3.9805	30.3796	25.3673	27.4155	3.42071	0.00585	0.507589	up	-0.133417	0.89235	0.999202	--	-0.0184617	0.98315	0.999202	--	0.0333047	0.9717	0.999202	--	0.622049	0.5224	0.999202	--	0.767232	0.3882	0.999202	--	0.60344	0.531	0.999202	--	-2.93208	0.01285	0.734704	down	-2.67194	0.021	0.889153	down	-2.78397	0.0177	0.835197	down	expressed protein
LOC_Os12g32536	29.5453	27.905	36.7524	40.6328	3.38647	27.9378	37.0244	28.3146	3.12507	0.01625	0.808101	up	-0.00169472	0.99825	0.999202	--	-0.0106379	0.9918	0.999202	--	0.5211	0.56635	0.999202	--	0.0824026	0.9304	0.999202	--	-0.314914	0.73365	0.999202	--	-0.459719	0.6262	0.999202	--	-3.04436	0.01765	0.834178	down	-3.45062	0.00995	0.656118	down	-3.06369	0.0176	0.833296	down	expressed protein
LOC_Os03g34280	27.0507	37.8432	30.2248	40.2915	6.04268	33.533	28.47	29.1274	2.16241	0.03125	0.962834	up	0.174452	0.84885	0.999202	--	0.086292	0.9326	0.999202	--	0.468099	0.63415	0.999202	--	-0.484368	0.55095	0.999202	--	-0.160066	0.8608	0.999202	--	-0.574808	0.5173	0.999202	--	-2.47232	0.02445	0.930372	down	-2.23618	0.03835	0.999202	down	-2.26912	0.03595	0.991183	down	expressed protein
LOC_Os02g49992	17.6219	16.9106	21.5937	21.1504	3.88307	15.0646	23.6528	20.0171	2.1821	0.04065	0.999202	up	0.166765	0.8615	0.999202	--	-0.131402	0.88255	0.999202	--	0.0794545	0.9324	0.999202	--	0.0594374	0.9444	0.999202	--	-0.29324	0.7241	0.999202	--	-0.263317	0.7584	0.999202	--	-1.95589	0.07635	0.999202	--	-2.60674	0.022	0.906	down	-2.36596	0.036	0.991632	down	expressed protein
LOC_Os11g31660	0.934402	1.3086	1.52336	0.684566	0	1.27564	3.95953	1.50045	Inf	0.0232	0.920974	up	0.0367957	0.977	0.999202	--	-1.37808	0.26895	0.999202	--	-1.13214	0.53015	0.999202	--	-0.485908	0.7766	0.999202	--	-0.705139	0.68625	0.999202	--	0.448852	0.8421	0.999202	--	-Inf	0.0016	0.229089	down	-Inf	5e-05	0.0292283	down	-Inf	0.0007	0.169832	down	expressed protein
LOC_Os03g54240	13.9672	11.3503	12.8827	13.5748	3.20797	11.5793	12.1397	9.79807	2.12231	0.0489	0.999202	up	-0.0288178	0.9762	0.999202	--	0.0857011	0.91675	0.999202	--	0.470357	0.6125	0.999202	--	0.299313	0.7495	0.999202	--	0.116611	0.8921	0.999202	--	0.04112	0.96425	0.999202	--	-1.85182	0.1083	0.999202	--	-1.92	0.0696	0.999202	--	-1.61084	0.15495	0.999202	--	expressed protein
LOC_Os10g08580	20.685	19.4611	17.7153	32.1263	4.38983	18.9882	21.2028	30.102	2.23635	0.0193	0.863406	up	0.0354905	0.9651	0.999202	--	-0.259256	0.7568	0.999202	--	0.0938955	0.91015	0.999202	--	0.0879935	0.9164	0.999202	--	0.223588	0.7952	0.999202	--	-0.635167	0.45725	0.999202	--	-2.11287	0.0274	0.94251	down	-2.27202	0.01835	0.848091	down	-2.77762	0.00485	0.455512	down	FAD binding domain of DNA photolyase domain containing protein, expressed
LOC_Os07g34570	16020.4	7191.62	1991.93	10450.4	31783.5	6960.76	1357.86	7645.12	-0.988365	5e-05	0.0292283	down	0.0470731	0.9889	0.999202	--	0.552828	0.7652	0.999202	--	0.450941	0.90975	0.999202	--	1.15553	0.3768	0.999202	--	3.00768	0.0538	0.999202	--	0.616361	0.43835	0.999202	--	2.19096	0.2884	0.999202	--	4.54887	0.01765	0.834178	up	2.05567	0.31135	0.999202	--	FAD dependent oxidoreductase domain containing protein, expressed
LOC_Os08g32630	23.1755	23.0809	34.9947	22.9659	2.44975	20.8112	43.4027	24.1235	3.2419	0.00485	0.455512	up	0.149338	0.85435	0.999202	--	-0.310651	0.7393	0.999202	--	-0.0709435	0.93635	0.999202	--	0.00589891	0.99495	0.999202	--	-0.594534	0.52575	0.999202	--	0.0131054	0.9898	0.999202	--	-3.08666	0.0049	0.457744	down	-4.14708	0.0003	0.1172	down	-3.29973	0.0033	0.36315	down	FAD dependent oxidoreductase, putative, expressed
LOC_Os03g15040	27.5737	20.1863	26.2189	17.3991	6.70121	16.2102	23.9982	13.7485	2.0408	0.04055	0.999202	up	0.316475	0.7596	0.999202	--	0.127683	0.8866	0.999202	--	0.339736	0.7308	0.999202	--	0.449916	0.6438	0.999202	--	0.0726875	0.93215	0.999202	--	0.664285	0.50035	0.999202	--	-1.27441	0.19785	0.999202	--	-1.84043	0.06715	0.999202	--	-1.03678	0.28275	0.999202	--	FAR1 family protein, expressed
LOC_Os07g45074	24.4816	16.4888	26.0116	20.153	2.35268	18.345	24.1425	18.3446	3.37932	0.0055	0.489546	up	-0.153897	0.85945	0.999202	--	0.107583	0.8982	0.999202	--	0.135642	0.86665	0.999202	--	0.570209	0.5002	0.999202	--	-0.0874579	0.91585	0.999202	--	0.280704	0.73395	0.999202	--	-2.96301	0.0106	0.675521	down	-3.35919	0.00525	0.475174	down	-2.96297	0.01045	0.671172	down	FAT domain-containing protein, putative, expressed
LOC_Os07g45070	34.3316	25.5748	38.8614	32.2805	6.15103	27.6028	40.7663	29.7226	2.48063	0.01975	0.869463	up	-0.110093	0.9104	0.999202	--	-0.0690408	0.94785	0.999202	--	0.119102	0.9037	0.999202	--	0.424812	0.6763	0.999202	--	-0.178801	0.8553	0.999202	--	0.0888708	0.9295	0.999202	--	-2.16592	0.0415	0.999202	down	-2.72848	0.0108	0.680499	down	-2.27266	0.03435	0.980151	down	FAT domain-containing protein, putative, expressed
LOC_Os10g41838	9.66216	0	0.5279	0.0328416	3.59265	11.1596	26.7039	10.7617	1.4273	0.25525	0.999202	--	-Inf	5e-05	0.0292283	down	-5.66064	0.0393	0.999202	down	-8.35617	0.23645	0.999202	--	Inf	5e-05	0.0292283	up	4.19401	0.06225	0.999202	--	8.20068	0.23315	0.999202	--	-1.63516	0.19245	0.999202	--	-2.89393	0.03945	0.999202	down	-1.58279	0.20665	0.999202	--	F-box protein interaction domain containing protein, expressed
LOC_Os02g13160	3.64065	4.67431	3.36294	4.14984	0	3.15994	3.50983	1.16813	Inf	0.0272	0.940637	up	0.564857	0.7393	0.999202	--	-0.0616786	0.96325	0.999202	--	1.82886	0.46595	0.999202	--	-0.360556	0.8338	0.999202	--	0.114474	0.9511	0.999202	--	-0.188858	0.93115	0.999202	--	-Inf	0.0279	0.945401	down	-Inf	0.0297	0.956418	down	-Inf	0.06215	0.999202	--	F-box protein PP2-A15, putative, expressed
LOC_Os02g55540	0.819761	1.37024	0.395502	1.12929	0	0.728689	0.438986	0.455688	Inf	0.0173	0.827301	up	0.911056	0.5744	0.999202	--	-0.150492	1	1	--	1.3093	0.34845	0.999202	--	-0.741155	0.6373	0.999202	--	1.05152	0.58855	0.999202	--	-0.462141	0.76905	0.999202	--	-Inf	0.01165	0.704325	down	-Inf	1	1	--	-Inf	1	1	--	F-box/LRR-repeat protein 14, putative, expressed
LOC_Os11g01780	4.02485	3.48989	21.2184	4.78042	4.20436	5.84069	27.1226	21.0727	-0.0629539	0.9557	0.999202	--	-0.742957	0.4861	0.999202	--	-0.35418	0.6824	0.999202	--	-2.14017	0.02625	0.937758	down	0.205751	0.86265	0.999202	--	-2.39831	0.03515	0.98311	down	-0.248203	0.81695	0.999202	--	-0.474252	0.65205	0.999202	--	-2.68954	0.0171	0.824304	down	-2.32541	0.03615	0.992678	down	F-box/LRR-repeat protein 3, putative, expressed
LOC_Os11g42160	21.3495	20.3893	14.1014	21.3186	4.48907	19.4531	13.774	18.5781	2.24971	0.0343	0.980151	up	0.0678173	0.9353	0.999202	--	0.0338894	0.97195	0.999202	--	0.198513	0.8186	0.999202	--	0.0663849	0.9371	0.999202	--	0.59836	0.52515	0.999202	--	0.00208691	0.99755	0.999202	--	-2.11551	0.04495	0.999202	down	-1.61746	0.1409	0.999202	--	-2.04911	0.0527	0.999202	--	F-box/LRR-repeat protein 3, putative, expressed
LOC_Os09g33950	20.5022	20.4093	23.9908	17.0535	81.6578	26.0282	32.2282	25.8169	-1.99381	0.0399	0.999202	down	-0.350848	0.73215	0.999202	--	-0.425843	0.6427	0.999202	--	-0.598252	0.5636	0.999202	--	0.00654936	0.99445	0.999202	--	-0.226704	0.8257	0.999202	--	0.265711	0.7936	0.999202	--	1.64951	0.09175	0.999202	--	1.34127	0.12185	0.999202	--	1.66127	0.0884	0.999202	--	ferredoxin 1-like isoform 1, putative, expressed
LOC_Os09g32750	2.70311	3.34598	5.41993	3.30652	0	3.50897	4.30645	3.3269	Inf	0.00085	0.181046	up	-0.0686153	0.95015	0.999202	--	0.331774	0.76645	0.999202	--	-0.00886535	0.9924	0.999202	--	-0.307813	0.8073	0.999202	--	-1.00366	0.44995	0.999202	--	-0.290697	0.8472	0.999202	--	-Inf	5e-05	0.0292283	down	-Inf	5e-05	0.0292283	down	-Inf	5e-05	0.0292283	down	FHA domain containing protein, putative, expressed
LOC_Os03g19570	5.79365	5.0113	2.68045	5.14756	0.486903	5.44539	2.36333	5.60972	3.57277	0.0156	0.794388	up	-0.119849	0.9071	0.999202	--	0.181658	0.86175	0.999202	--	-0.12404	0.8996	0.999202	--	0.209288	0.8412	0.999202	--	1.112	0.2696	0.999202	--	0.170585	0.86765	0.999202	--	-3.48333	0.0148	0.776237	down	-2.27911	0.0928	0.999202	--	-3.52622	0.01405	0.761807	down	fip1 motif family protein, expressed
LOC_Os01g16714	4.15004	0.963457	0.949308	0.798158	22.1607	1.86338	2.30201	1.54552	-2.41681	0.03385	0.977101	down	-0.951631	0.5181	0.999202	--	-1.27794	0.3291	0.999202	--	-0.953348	0.51605	0.999202	--	2.10683	0.1228	0.999202	--	2.12818	0.1226	0.999202	--	2.37838	0.08705	0.999202	--	3.57201	0.02065	0.882837	up	3.26704	0.00685	0.550387	up	3.84184	0.01415	0.764112	up	flavin monooxygenase, putative, expressed
LOC_Os03g06654	4.42867	2.01166	0.760176	2.59633	0.457808	2.60654	0.640688	1.95636	3.27406	0.02165	0.899215	up	-0.373746	0.6925	0.999202	--	0.246713	0.86585	0.999202	--	0.4083	0.68385	0.999202	--	1.13849	0.2487	0.999202	--	2.54247	0.06705	0.999202	--	0.770402	0.4408	0.999202	--	-2.50932	0.05095	0.999202	--	-0.484877	0.7364	0.999202	--	-2.09536	0.099	0.999202	--	flavin monooxygenase, putative, expressed
LOC_Os02g55150	2.3375	2.45128	4.92415	3.2325	0	3.351	5.57414	4.52608	Inf	0.0001	0.0538862	up	-0.45106	0.73215	0.999202	--	-0.178873	0.8667	0.999202	--	-0.485611	0.738	0.999202	--	-0.0685642	0.95555	0.999202	--	-1.07491	0.35675	0.999202	--	-0.467682	0.77205	0.999202	--	-Inf	0.0002	0.0912937	down	-Inf	5e-05	0.0292283	down	-Inf	5e-05	0.0292283	down	formin, putative, expressed
LOC_Os07g40520	10.514	3.71511	3.86357	5.50409	0.586702	4.94292	4.91152	5.81739	4.16354	0.00865	0.615624	up	-0.411958	0.6712	0.999202	--	-0.346234	0.71955	0.999202	--	-0.0798692	0.9353	0.999202	--	1.50084	0.1062	0.999202	--	1.44431	0.11995	0.999202	--	0.933738	0.312	0.999202	--	-3.07466	0.0257	0.936325	down	-3.06547	0.02525	0.932466	down	-3.30967	0.01935	0.863842	down	formin-like protein 20, putative, expressed
LOC_Os01g02880	20.9197	24.3955	24.9612	22.863	69.7156	44.2659	26.6483	35.9436	-1.73662	0.04665	0.999202	down	-0.85958	0.31275	0.999202	--	-0.0943566	0.91605	0.999202	--	-0.652719	0.44905	0.999202	--	-0.221749	0.80005	0.999202	--	-0.25482	0.767	0.999202	--	-0.128152	0.88165	0.999202	--	0.655286	0.44025	0.999202	--	1.38744	0.10765	0.999202	--	0.955745	0.2654	0.999202	--	fructose-bisphospate aldolase isozyme, putative, expressed
LOC_Os05g35266	5.85675	10.2384	7.95977	5.69054	0.351351	7.57659	5.3437	3.51606	4.05911	0.00485	0.455512	up	0.434376	0.65725	0.999202	--	0.574889	0.5867	0.999202	--	0.694605	0.4769	0.999202	--	-0.805825	0.40215	0.999202	--	-0.442628	0.6422	0.999202	--	0.0415347	0.9628	0.999202	--	-4.43056	0.003	0.342491	down	-3.92685	0.00615	0.520987	down	-3.32297	0.01275	0.732588	down	galactosyltransferase, putative, expressed
LOC_Os07g48520	19.1473	4.15359	1.03077	4.99489	1.64628	4.42433	1.24026	4.35904	3.53986	0.0151	0.782997	up	-0.0910997	0.9241	0.999202	--	-0.266922	0.84545	0.999202	--	0.196441	0.86355	0.999202	--	2.20471	0.0351	0.98245	up	4.21535	0.00435	0.428069	up	1.93862	0.07145	0.999202	--	-1.42625	0.2246	0.999202	--	0.408568	0.76425	0.999202	--	-1.4048	0.2803	0.999202	--	gamete-specific hydroxyproline-rich glycoprotein a2, putative, expressed
LOC_Os03g47270	7.73237	8.79283	6.33534	9.98774	36.0175	15.3207	12.3567	13.6315	-2.21971	0.01965	0.867935	down	-0.801087	0.4282	0.999202	--	-0.963806	0.3294	0.999202	--	-0.448716	0.6627	0.999202	--	-0.185417	0.84685	0.999202	--	0.287489	0.7623	0.999202	--	-0.369248	0.7049	0.999202	--	1.23321	0.19895	0.999202	--	1.5434	0.1092	0.999202	--	1.40175	0.1486	0.999202	--	GCRP4 - Glycine and cysteine rich family protein precursor, expressed
LOC_Os06g47910	0.907118	1.03245	0.476326	0.922429	2.94805	2.72884	0.524738	7.0195	-1.7004	0.18125	0.999202	--	-1.40222	0.262	0.999202	--	-0.139649	0.9437	0.999202	--	-2.92786	0.02905	0.953241	down	-0.186703	0.8901	0.999202	--	0.929342	0.5934	0.999202	--	-0.024147	0.9793	0.999202	--	0.111473	0.9193	0.999202	--	2.49009	0.183	0.999202	--	-1.25161	0.2362	0.999202	--	GDSL-like lipase/acylhydrolase, putative, expressed
LOC_Os07g47210	0	0.912501	0.183232	0.14782	0.594997	1.00167	0.0844473	0.466196	-Inf	0.0011	0.196131	down	-0.134517	0.94635	0.999202	--	1.11755	1	1	--	-1.6571	1	1	--	-Inf	0.01135	0.696293	down	-Inf	1	1	--	-Inf	1	1	--	-0.751459	0.65065	0.999202	--	2.81676	0.1793	0.999202	--	0.351946	0.785	0.999202	--	GDSL-like lipase/acylhydrolase, putative, expressed
LOC_Os04g48800	43.4683	24.3117	22.0607	22.1446	4.72275	19.3233	21.8674	15.9508	3.20227	0.00425	0.422473	up	0.331309	0.69605	0.999202	--	0.0126975	0.98895	0.999202	--	0.473332	0.57785	0.999202	--	0.838314	0.3338	0.999202	--	0.978486	0.3005	0.999202	--	0.973007	0.2617	0.999202	--	-2.03264	0.0605	0.999202	--	-2.21108	0.0416	0.999202	down	-1.75593	0.09165	0.999202	--	GDSL-like lipase/acylhydrolase, putative, expressed
LOC_Os02g57110	4.03704	6.50969	8.97761	7.0139	0.254379	5.04482	9.44578	7.54136	3.98825	0.04745	0.999202	up	0.367787	0.71685	0.999202	--	-0.0733386	0.94145	0.999202	--	-0.104608	0.92355	0.999202	--	-0.689291	0.4945	0.999202	--	-1.15303	0.2911	0.999202	--	-0.796919	0.4889	0.999202	--	-4.30975	0.0401	0.999202	down	-5.21462	0.02975	0.956418	down	-4.88978	0.0325	0.96941	down	GDSL-like lipase/acylhydrolase, putative, expressed
LOC_Os06g11380	18.4531	19.6007	60.6938	21.5091	4.26354	17.7047	49.6295	21.9334	2.11374	0.04915	0.999202	up	0.146772	0.8643	0.999202	--	0.29035	0.746	0.999202	--	-0.0281782	0.97305	0.999202	--	-0.0870401	0.9168	0.999202	--	-1.71768	0.07955	0.999202	--	-0.221084	0.79725	0.999202	--	-2.05401	0.0524	0.999202	--	-3.54108	0.0029	0.335327	down	-2.363	0.0292	0.954181	down	geminivirus Rep-interacting motor protein, putative, expressed
LOC_Os06g48940	23.5099	18.571	14.9875	27.7322	6.19662	24.3076	16.1728	21.746	1.92371	0.04995	0.999202	up	-0.388353	0.64265	0.999202	--	-0.109807	0.8965	0.999202	--	0.350811	0.6992	0.999202	--	0.340213	0.681	0.999202	--	0.649508	0.4414	0.999202	--	-0.238293	0.7973	0.999202	--	-1.97185	0.0424	0.999202	down	-1.38401	0.1444	0.999202	--	-1.8112	0.06265	0.999202	--	GHMP kinases ATP-binding protein, putative, expressed
LOC_Os04g51880	34.2457	6.05796	26.3792	8.05774	8.64992	7.17899	52.5842	19.4785	1.98517	0.04415	0.999202	up	-0.24495	0.7953	0.999202	--	-0.995229	0.3779	0.999202	--	-1.27344	0.17435	0.999202	--	2.49902	0.0149	0.77841	up	0.376524	0.6851	0.999202	--	2.08748	0.02935	0.956228	up	0.268906	0.77935	0.999202	--	-2.60387	0.03565	0.987105	down	-1.17113	0.2228	0.999202	--	GHMP kinases ATP-binding protein, putative, expressed
LOC_Os05g11810	13.5293	10.7931	3.7604	7.04653	62.3689	12.9236	4.86746	12.5641	-2.20474	0.0267	0.939804	down	-0.259903	0.7916	0.999202	--	-0.372283	0.7174	0.999202	--	-0.834326	0.3488	0.999202	--	0.325981	0.7491	0.999202	--	1.84713	0.0981	0.999202	--	0.941104	0.34755	0.999202	--	2.27081	0.02405	0.928517	up	3.67959	0.00035	0.12614	up	2.31151	0.01105	0.68825	up	gibberellin 2-beta-dioxygenase 1, putative, expressed
LOC_Os07g01340	2.44885	30.6547	45.1813	26.4794	11.7723	42.4685	39.484	30.7717	-2.26522	0.03585	0.989844	down	-0.470287	0.57435	0.999202	--	0.194457	0.8336	0.999202	--	-0.216737	0.7949	0.999202	--	-3.64593	0.00275	0.323886	down	-4.20555	0.00115	0.200876	down	-3.43469	0.00405	0.411158	down	-1.851	0.0333	0.975909	down	-1.74587	0.0464	0.999202	down	-1.38621	0.10845	0.999202	--	gibberellin 2-beta-dioxygenase 7, putative, expressed
LOC_Os09g28740	12.3781	20.6695	26.6854	21.0682	52.7998	22.5066	22.1482	19.1329	-2.09274	0.0322	0.965875	down	-0.122847	0.8834	0.999202	--	0.268863	0.75245	0.999202	--	0.139011	0.8697	0.999202	--	-0.73971	0.38925	0.999202	--	-1.10826	0.19425	0.999202	--	-0.767279	0.377	0.999202	--	1.23018	0.1874	0.999202	--	1.25334	0.17855	0.999202	--	1.46447	0.1185	0.999202	--	gibberellin receptor GID1L2, putative, expressed
LOC_Os03g14730	38.0192	78.2764	25.9909	27.9052	181.527	91.5387	32.9875	45.0868	-2.25538	0.0374	0.99884	down	-0.225804	0.819	0.999202	--	-0.343916	0.6832	0.999202	--	-0.69217	0.4131	0.999202	--	-1.04185	0.2651	0.999202	--	0.548724	0.5216	0.999202	--	0.446196	0.60055	0.999202	--	0.987732	0.35605	0.999202	--	2.46019	0.0262	0.937758	up	2.00941	0.05865	0.999202	--	gibberellin receptor GID1L2, putative, expressed
LOC_Os07g44890	8.09215	6.28882	10.3534	6.74903	31.4822	15.5676	29.3747	10.061	-1.95994	0.03775	0.999202	down	-1.30768	0.15535	0.999202	--	-1.50446	0.11685	0.999202	--	-0.576016	0.5674	0.999202	--	0.363733	0.7064	0.999202	--	-0.355516	0.72205	0.999202	--	0.261843	0.78815	0.999202	--	1.01599	0.23565	0.999202	--	0.099961	0.90595	0.999202	--	1.64577	0.08675	0.999202	--	gibberellin receptor GID1L2, putative, expressed
LOC_Os09g28650	16.1878	19.7317	30.2202	11.5478	84.5617	34.7598	37.0224	17.2255	-2.3851	0.0259	0.937318	down	-0.816904	0.39495	0.999202	--	-0.292885	0.73725	0.999202	--	-0.576931	0.5741	0.999202	--	-0.285607	0.781	0.999202	--	-0.900604	0.3398	0.999202	--	0.487297	0.62635	0.999202	--	1.28259	0.18555	0.999202	--	1.19161	0.2167	0.999202	--	2.29546	0.0317	0.963777	up	gibberellin receptor, putative, expressed
LOC_Os05g05220	21.8496	20.4219	16.3235	16.1076	1.76231	18.1664	15.9432	19.4851	3.63207	0.01525	0.787483	up	0.168843	0.8455	0.999202	--	0.0340086	0.9671	0.999202	--	-0.274626	0.74885	0.999202	--	0.0974912	0.91275	0.999202	--	0.420655	0.61895	0.999202	--	0.439863	0.6104	0.999202	--	-3.36573	0.0219	0.904083	down	-3.17741	0.02675	0.939804	down	-3.46683	0.0194	0.864968	down	glioma tumor suppressor candidate region gene 2 protein, putative, expressed
LOC_Os05g50380	0.971357	3.9432	1.045	5.58198	1.54597	16.3463	1.82067	18.1451	-0.670444	0.6092	0.999202	--	-2.05152	0.0331	0.973882	down	-0.800958	0.5236	0.999202	--	-1.70073	0.08425	0.999202	--	-2.02129	0.10465	0.999202	--	-0.105436	0.9429	0.999202	--	-2.5227	0.05495	0.999202	--	-3.40237	0.0098	0.651149	down	-0.23595	0.83765	0.999202	--	-3.55299	0.0081	0.597268	down	glucose-1-phosphate adenylyltransferase large subunit, chloroplast precursor, putative, expressed
LOC_Os01g44220	24.3436	25.0131	12.2815	27.4932	1.62182	22.7598	13.2338	21.3126	3.90786	0.00295	0.338792	up	0.136199	0.8771	0.999202	--	-0.107749	0.907	0.999202	--	0.367368	0.67605	0.999202	--	-0.0391402	0.96285	0.999202	--	0.987063	0.2577	0.999202	--	-0.175529	0.8359	0.999202	--	-3.8108	0.0044	0.43109	down	-3.02854	0.01465	0.773749	down	-3.71602	0.0047	0.448058	down	glucose-1-phosphate adenylyltransferase large subunit, chloroplast precursor, putative, expressed
LOC_Os10g24090	64.2995	36.2982	31.8952	49.0727	0.768177	45.7113	49.6872	60.101	6.38723	0.00045	0.142494	up	-0.332651	0.74255	0.999202	--	-0.639536	0.5289	0.999202	--	-0.292468	0.7684	0.999202	--	0.824908	0.4076	0.999202	--	1.01147	0.3168	0.999202	--	0.389886	0.698	0.999202	--	-5.89497	0.00075	0.174384	down	-6.01529	0.0007	0.169832	down	-6.28981	0.00065	0.164641	down	glucosyltransferase, putative, expressed
LOC_Os06g09130	8.17358	8.51533	9.12679	9.53952	1.03352	7.74951	7.88197	7.70763	2.98341	0.0303	0.959146	up	0.135957	0.88945	0.999202	--	0.211551	0.8201	0.999202	--	0.30763	0.7474	0.999202	--	-0.0590952	0.94425	0.999202	--	-0.15914	0.85355	0.999202	--	-0.222949	0.7931	0.999202	--	-2.90654	0.0366	0.996311	down	-2.93099	0.0346	0.980151	down	-2.89873	0.03655	0.996213	down	glutamate receptor 2.8 precursor, putative, expressed
LOC_Os09g26144	1.21653	0.351001	0.744151	0.479389	1.62665	2.34683	3.27295	0.398496	-0.419136	0.68515	0.999202	--	-2.74117	0.0367	0.996313	down	-2.13693	0.1161	0.999202	--	0.26663	1	1	--	1.79323	0.166	0.999202	--	0.709105	0.5945	0.999202	--	1.3435	0.2991	0.999202	--	-0.528807	0.5786	0.999202	--	-1.00869	0.30985	0.999202	--	2.02927	0.10465	0.999202	--	glutamate receptor, putative, expressed
LOC_Os05g48200	60.0205	7.57068	38.8924	7.69656	5.57134	6.41348	48.2273	12.0065	3.42936	0.0033	0.36315	up	0.239316	0.7801	0.999202	--	-0.310362	0.7632	0.999202	--	-0.641529	0.449	0.999202	--	2.98696	0.0084	0.608696	up	0.625967	0.53795	0.999202	--	2.96317	0.00855	0.61249	up	-0.203082	0.81865	0.999202	--	-3.11375	0.0077	0.581679	down	-1.10772	0.19725	0.999202	--	glutamate synthase, chloroplast precursor, putative, expressed
LOC_Os09g37240	3.8394	1.55857	1.24573	1.10498	0.160565	1.96096	1.13785	1.38138	4.57965	0.0049	0.457744	up	-0.331334	0.6964	0.999202	--	0.130679	0.8985	0.999202	--	-0.322095	0.75305	0.999202	--	1.30065	0.13365	0.999202	--	1.62389	0.097	0.999202	--	1.79686	0.06575	0.999202	--	-3.61033	0.0135	0.749157	down	-2.82508	0.0343	0.980151	down	-3.10488	0.02405	0.928517	down	glutathione S-transferase, C-terminal domain containing protein, expressed
LOC_Os11g37730	22.399	23.9738	33.9924	24.9326	4.67711	26.2363	37.1116	20.5397	2.25975	0.0282	0.947624	up	-0.130107	0.8782	0.999202	--	-0.126661	0.88625	0.999202	--	0.279617	0.74625	0.999202	--	-0.0980256	0.90955	0.999202	--	-0.601777	0.49095	0.999202	--	-0.154601	0.86185	0.999202	--	-2.48788	0.0188	0.856061	down	-2.98818	0.00625	0.525313	down	-2.13473	0.03725	0.99884	down	glutathione S-transferase, N-terminal domain containing protein, expressed
LOC_Os01g27340	0.0608129	0.32816	0.226448	0	0.403731	0.265446	0.0678675	0.502714	-2.73095	1	1	--	0.30598	1	1	--	1.73838	1	1	--	-Inf	0.0388	0.999202	down	-2.43195	1	1	--	-1.89673	1	1	--	Inf	1	1	--	0.604976	1	1	--	2.5726	1	1	--	-0.316344	0.8777	0.999202	--	glutathione S-transferase, putative, expressed
LOC_Os01g70770	14.0809	16.7241	19.3127	14.4202	65.9036	27.4002	24.6089	16.8196	-2.22662	0.03705	0.998676	down	-0.712262	0.44785	0.999202	--	-0.349627	0.6815	0.999202	--	-0.222059	0.81185	0.999202	--	-0.248183	0.81335	0.999202	--	-0.455809	0.6257	0.999202	--	-0.0343441	0.97045	0.999202	--	1.26617	0.1804	0.999202	--	1.42118	0.13825	0.999202	--	1.97021	0.04255	0.999202	up	glutathione S-transferase, putative, expressed
LOC_Os10g38360	2.88972	1.18315	4.98875	3.67209	19.9381	4.66636	5.45181	4.21566	-2.78653	0.0491	0.999202	down	-1.97967	0.1366	0.999202	--	-0.128059	0.9145	0.999202	--	-0.199159	0.85485	0.999202	--	1.2883	0.38015	0.999202	--	-0.787746	0.5564	0.999202	--	-0.34567	0.7865	0.999202	--	2.09516	0.05285	0.999202	--	1.87072	0.08235	0.999202	--	2.2417	0.0365	0.995677	up	glutathione S-transferase, putative, expressed
LOC_Os01g72170	18.4553	31.8426	13.8104	27.2702	85.1968	48.7646	27.7861	32.8909	-2.20676	0.03995	0.999202	down	-0.614876	0.48085	0.999202	--	-1.00861	0.2815	0.999202	--	-0.270362	0.74925	0.999202	--	-0.786919	0.40945	0.999202	--	0.418284	0.68405	0.999202	--	-0.563288	0.5494	0.999202	--	0.804966	0.39555	0.999202	--	1.61644	0.09305	0.999202	--	1.37311	0.1536	0.999202	--	glutathione S-transferase, putative, expressed
LOC_Os04g56040	0.0719564	0	0.327697	0.288157	0.232778	0.566338	0.28547	0.185064	-1.69376	1	1	--	-Inf	0.04315	0.999202	down	0.199026	1	1	--	0.63883	1	1	--	Inf	1	1	--	-2.18717	1	1	--	-2.00166	1	1	--	-1.28271	0.5869	0.999202	--	-0.294385	1	1	--	0.33093	1	1	--	glycine rich protein family protein, putative, expressed
LOC_Os11g04900	1.60359	1.2963	0.139758	1.4625	0	1.68387	0.37803	0.878718	Inf	0.0004	0.133555	up	-0.377382	0.7639	0.999202	--	-1.43557	1	1	--	0.734964	0.62335	0.999202	--	0.306907	0.8388	0.999202	--	3.5203	0.1442	0.999202	--	0.132872	0.9307	0.999202	--	-Inf	5e-05	0.0292283	down	-Inf	1	1	--	-Inf	0.00025	0.105412	down	glycoprotein X precursor, putative, expressed
LOC_Os01g16310	0.542159	0.435098	2.84818	3.31946	0.435769	0.493201	2.61031	0.321627	0.315152	0.8212	0.999202	--	-0.180837	0.89345	0.999202	--	0.125821	0.89925	0.999202	--	3.36748	0.01725	0.826894	up	0.317375	0.8205	0.999202	--	-2.39326	0.0741	0.999202	--	-2.61416	0.0551	0.999202	--	-0.178614	0.90015	0.999202	--	-2.58259	0.0574	0.999202	--	0.438172	1	1	--	glycosyl hydrolase, family 31, putative, expressed
LOC_Os05g15770	6.5709	9.01754	136.775	11.7539	9.22536	17.0994	425.143	89.3267	-0.489515	0.6105	0.999202	--	-0.923136	0.3176	0.999202	--	-1.63615	0.10975	0.999202	--	-2.92595	0.0068	0.548184	down	-0.456644	0.63785	0.999202	--	-4.37957	0.0001	0.0538862	down	-0.838979	0.39395	0.999202	--	-0.890265	0.33685	0.999202	--	-5.5262	5e-05	0.0292283	down	-3.27541	0.00275	0.323886	down	glycosyl hydrolase, putative, expressed
LOC_Os01g64110	6.23987	12.1229	7.0782	2.17458	41.2418	5.83323	9.0104	2.70934	-2.72452	0.0061	0.51864	down	1.05537	0.25085	0.999202	--	-0.348209	0.7338	0.999202	--	-0.317205	0.7795	0.999202	--	-0.95815	0.30045	0.999202	--	-0.181866	0.8507	0.999202	--	1.52078	0.15865	0.999202	--	2.82174	0.00445	0.434008	up	2.19445	0.0286	0.951789	up	3.92809	0.00175	0.240393	up	glycosyl hydrolase, putative, expressed
LOC_Os11g47600	0	0.197524	0.129598	0.335432	0.622156	0.18302	0.182519	0.201041	-Inf	0.02625	0.937758	down	0.110022	1	1	--	-0.494003	1	1	--	0.738528	1	1	--	-Inf	1	1	--	-Inf	1	1	--	-Inf	1	1	--	1.76527	0.48625	0.999202	--	1.76923	0.4741	0.999202	--	1.62978	0.50125	0.999202	--	glycosyl hydrolase, putative, expressed
LOC_Os01g64100	2.21146	2.74823	0.617495	2.89101	15.7625	2.09448	1.05159	2.42385	-2.83342	0.0481	0.999202	down	0.391912	0.7613	0.999202	--	-0.768073	0.6632	0.999202	--	0.254272	0.8171	0.999202	--	-0.3135	0.81535	0.999202	--	1.8405	0.3634	0.999202	--	-0.386573	0.76715	0.999202	--	2.91183	0.04365	0.999202	up	3.90585	0.013	0.738065	up	2.70112	0.0135	0.749157	up	glycosyl hydrolase, putative, expressed
LOC_Os01g71350	0.786335	1.06428	13.8955	2.55294	5.50117	1.44189	21.1248	13.1148	-2.80652	0.04555	0.999202	down	-0.438084	0.7518	0.999202	--	-0.604321	0.52295	0.999202	--	-2.36096	0.03525	0.98428	down	-0.436662	0.7487	0.999202	--	-4.14333	0.00715	0.562192	down	-1.69895	0.1761	0.999202	--	1.93178	0.161	0.999202	--	-1.94113	0.0779	0.999202	--	-1.25339	0.2743	0.999202	--	glycosyl hydrolases family 17, putative, expressed
LOC_Os01g51570	2.75106	0.782976	4.36218	0.837366	16.7349	0.821545	2.6654	1.16151	-2.6048	0.0163	0.809506	down	-0.0693716	0.95945	0.999202	--	0.710698	0.528	0.999202	--	-0.472066	0.7279	0.999202	--	1.81295	0.1495	0.999202	--	-0.665062	0.5634	0.999202	--	1.71605	0.17925	0.999202	--	4.34838	0.0067	0.542945	up	2.65044	0.0145	0.771961	up	3.84879	0.0097	0.647666	up	glycosyl hydrolases family 17, putative, expressed
LOC_Os01g71340	9.44764	0.622605	9.58918	7.82507	39.6099	2.20311	8.39697	17.2396	-2.06784	0.03455	0.980151	down	-1.82315	0.35315	0.999202	--	0.191538	0.851	0.999202	--	-1.13955	0.22305	0.999202	--	3.92356	0.0843	0.999202	--	-0.0214535	0.9813	0.999202	--	0.27185	0.78425	0.999202	--	4.16825	0.00945	0.640239	up	2.23792	0.02305	0.920781	up	1.20014	0.1685	0.999202	--	glycosyl hydrolases family 17, putative, expressed
LOC_Os06g36890	0.590477	1.86092	0.865466	1.05672	0	0.414107	0.0581005	0.69793	Inf	0.0304	0.959146	up	2.16794	0.27195	0.999202	--	3.89685	0.33145	0.999202	--	0.59844	0.71345	0.999202	--	-1.65606	0.37385	0.999202	--	-0.551595	0.81215	0.999202	--	-0.839641	0.6254	0.999202	--	-Inf	1	1	--	-Inf	1	1	--	-Inf	0.03	0.956418	down	glycosyl transferase, group 1 domain containing protein, expressed
LOC_Os02g49140	1.98991	1.30441	1.71714	1.67449	8.87762	2.68765	2.61572	2.16879	-2.15747	0.0419	0.999202	down	-1.04295	0.43705	0.999202	--	-0.607196	0.6032	0.999202	--	-0.373175	0.74265	0.999202	--	0.609306	0.6374	0.999202	--	0.21269	0.8489	0.999202	--	0.248982	0.81905	0.999202	--	1.72383	0.1043	0.999202	--	1.76297	0.09775	0.999202	--	2.03328	0.0565	0.999202	--	glycosyltransferase, putative, expressed
LOC_Os06g01400	27.8846	14.9444	13.5998	15.1485	3.95863	12.147	12.9093	15.1582	2.8164	0.015	0.780421	up	0.298997	0.7259	0.999202	--	0.075173	0.92815	0.999202	--	-0.000928028	0.99835	0.999202	--	0.899868	0.2895	0.999202	--	1.03588	0.2258	0.999202	--	0.880295	0.3009	0.999202	--	-1.61753	0.1273	0.999202	--	-1.70534	0.10865	0.999202	--	-1.93703	0.07465	0.999202	--	glycyl-tRNA synthetase 2, chloroplast/mitochondrial precursor, putative, expressed
LOC_Os06g19400	8.33132	7.42477	10.6109	7.4505	1.71053	8.49571	13.4145	6.35887	2.2841	0.03045	0.959422	up	-0.194389	0.8195	0.999202	--	-0.338251	0.696	0.999202	--	0.228566	0.7934	0.999202	--	0.166199	0.8502	0.999202	--	-0.348924	0.68665	0.999202	--	0.161209	0.8523	0.999202	--	-2.31229	0.0333	0.975909	down	-2.97128	0.00905	0.627766	down	-1.89433	0.06765	0.999202	--	GRAM and C2 domains containing protein, putative, expressed
LOC_Os03g47140	0.801313	0.899559	0.958601	1.3922	0	1.00276	1.49231	1.56011	Inf	0.00085	0.181046	up	-0.156687	0.9084	0.999202	--	-0.638547	0.6496	0.999202	--	-0.164276	0.90855	0.999202	--	-0.166852	0.9013	0.999202	--	-0.258565	0.85225	0.999202	--	-0.796932	0.57635	0.999202	--	-Inf	0.0011	0.196131	down	-Inf	0.00055	0.155781	down	-Inf	0.00025	0.105412	down	growth regulating factor protein, putative, expressed
LOC_Os02g06300	37.379	33.9131	93.04	38.7686	8.7325	30.406	82.4582	38.8095	2.09776	0.0328	0.972384	up	0.157489	0.85205	0.999202	--	0.174188	0.85935	0.999202	--	-0.00152289	0.9987	0.999233	--	0.140384	0.8644	0.999202	--	-1.31562	0.16165	0.999202	--	-0.052661	0.94895	0.999202	--	-1.79989	0.0633	0.999202	--	-3.2392	0.00265	0.316177	down	-2.15194	0.02825	0.947624	down	GTP-binding protein lepA, putative, expressed
LOC_Os05g49220	32.6863	14.5081	4.37898	11.4332	6.27821	12.6029	5.32868	10.4151	2.38026	0.0345	0.980151	up	0.203098	0.84855	0.999202	--	-0.283182	0.79425	0.999202	--	0.134555	0.89045	0.999202	--	1.17183	0.27245	0.999202	--	2.90002	0.0123	0.720148	up	1.51546	0.1585	0.999202	--	-1.00533	0.34185	0.999202	--	0.236576	0.82755	0.999202	--	-0.730247	0.4663	0.999202	--	GTP-binding protein, putative, expressed
LOC_Os05g45070	3.33929	7.52286	7.17361	6.73956	15.904	8.36263	11.7596	5.26969	-2.25178	0.03245	0.96854	down	-0.152675	0.8745	0.999202	--	-0.713068	0.4691	0.999202	--	0.354937	0.7405	0.999202	--	-1.17174	0.2577	0.999202	--	-1.10316	0.28875	0.999202	--	-1.01311	0.3299	0.999202	--	0.927363	0.31275	0.999202	--	0.435553	0.6361	0.999202	--	1.5936	0.13825	0.999202	--	harpin-induced protein 1 domain containing protein, expressed
LOC_Os04g58860	0.768762	0.641973	1.33445	0.78861	5.24439	1.6114	0.796503	1.30987	-2.77017	0.03525	0.98428	down	-1.32773	0.46875	0.999202	--	0.74449	0.5923	0.999202	--	-0.732041	0.5953	0.999202	--	0.260025	0.8793	0.999202	--	-0.795634	0.56565	0.999202	--	-0.0367747	0.9732	0.999202	--	1.70246	0.1663	0.999202	--	2.71902	0.03735	0.99884	up	2.00135	0.10435	0.999202	--	harpin-induced protein 1 domain containing protein, expressed
LOC_Os07g25550	0.744837	0.538678	1.3312	0.581369	0	0.505762	0.902503	0.806001	Inf	0.0011	0.196131	up	0.090965	0.95825	0.999202	--	0.56072	0.68095	0.999202	--	-0.471328	0.7759	0.999202	--	0.4675	0.78765	0.999202	--	-0.837727	0.5399	0.999202	--	0.35747	0.83565	0.999202	--	-Inf	0.0279	0.945401	down	-Inf	0.00125	0.208182	down	-Inf	0.00145	0.21866	down	hAT dimerisation domain-containing protein, putative, expressed
LOC_Os01g60040	4.3108	4.30857	6.2125	5.6896	0.751368	4.57756	6.50126	4.59761	2.52037	0.0381	0.999202	up	-0.0873698	0.92565	0.999202	--	-0.0655461	0.9468	0.999202	--	0.307442	0.76375	0.999202	--	0.000748215	0.99795	0.999202	--	-0.527217	0.5651	0.999202	--	-0.40037	0.6672	0.999202	--	-2.60699	0.0407	0.999202	down	-3.11313	0.01795	0.840247	down	-2.61329	0.03925	0.999202	down	HEAT repeat family protein, putative, expressed
LOC_Os11g04220	7.07528	7.2728	4.77033	7.59073	1.41053	7.55974	5.40931	6.3659	2.32655	0.02485	0.931247	up	-0.0558252	0.94575	0.999202	--	-0.181354	0.86535	0.999202	--	0.253873	0.77305	0.999202	--	-0.0397248	0.96445	0.999202	--	0.568696	0.54855	0.999202	--	-0.101452	0.90415	0.999202	--	-2.4221	0.02035	0.878828	down	-1.9392	0.07985	0.999202	--	-2.17413	0.03575	0.988305	down	HEAT repeat family protein, putative, expressed
LOC_Os02g07340	11.1044	8.96008	6.75735	8.99437	0	9.16079	7.21619	9.50695	Inf	5e-05	0.0292283	up	-0.0319605	0.9692	0.999202	--	-0.0947786	0.92755	0.999202	--	-0.0799596	0.9279	0.999202	--	0.309547	0.71045	0.999202	--	0.7166	0.44525	0.999202	--	0.304036	0.72055	0.999202	--	-Inf	5e-05	0.0292283	down	-Inf	5e-05	0.0292283	down	-Inf	5e-05	0.0292283	down	HEAT repeat family protein, putative, expressed
LOC_Os01g33060	13.6078	13.46	13.0478	13.4043	1.98043	12.4584	12.0496	12.6489	2.78055	0.01355	0.750515	up	0.111559	0.89345	0.999202	--	0.114821	0.9085	0.999202	--	0.0836844	0.92535	0.999202	--	0.0157586	0.98325	0.999202	--	0.060629	0.944	0.999202	--	0.021741	0.9803	0.999202	--	-2.65324	0.01915	0.860765	down	-2.6051	0.0268	0.940554	down	-2.67513	0.0184	0.849207	down	HEAT repeat family protein, putative, expressed
LOC_Os03g51140	42.1812	25.475	15.1524	28.2209	7.625	31.6772	17.2993	32.3888	2.46779	0.01745	0.830561	up	-0.314366	0.76285	0.999202	--	-0.191166	0.81915	0.999202	--	-0.198731	0.84595	0.999202	--	0.727519	0.47305	0.999202	--	1.47705	0.11955	0.999202	--	0.579836	0.56785	0.999202	--	-2.05464	0.04955	0.999202	down	-1.1819	0.21125	0.999202	--	-2.08668	0.04675	0.999202	down	HEAT repeat family protein, putative, expressed
LOC_Os12g38180	13.8248	15.4099	18.5728	13.8993	1.24931	20.8304	24.7107	16.5405	3.46805	0.01855	0.851134	up	-0.434839	0.60805	0.999202	--	-0.41195	0.6191	0.999202	--	-0.250986	0.76975	0.999202	--	-0.156601	0.8541	0.999202	--	-0.425935	0.61925	0.999202	--	-0.00776155	0.9925	0.999202	--	-4.05949	0.0094	0.639334	down	-4.30593	0.00685	0.550387	down	-3.7268	0.0146	0.772863	down	heat shoWT cognate 70 kDa protein 2, putative, expressed
LOC_Os12g41820	16.6106	17.9499	25.7609	22.253	4.3093	16.6586	26.3712	21.5654	1.94658	0.04335	0.999202	up	0.107709	0.89765	0.999202	--	-0.0337756	0.9699	0.999202	--	0.0452816	0.9568	0.999202	--	-0.111872	0.89225	0.999202	--	-0.633083	0.45385	0.999202	--	-0.4219	0.61935	0.999202	--	-1.95074	0.04505	0.999202	down	-2.61344	0.00945	0.640239	down	-2.3232	0.0169	0.821258	down	heat shoWT protein DnaJ, putative, expressed
LOC_Os08g38086	43.9279	28.4022	6.44163	25.3158	8.9071	27.5651	7.52013	28.3756	2.30211	0.0206	0.882254	up	0.0431567	0.96065	0.999202	--	-0.223331	0.80235	0.999202	--	-0.164613	0.84705	0.999202	--	0.629135	0.5066	0.999202	--	2.76964	0.0064	0.530729	up	0.795098	0.4001	0.999202	--	-1.62982	0.0654	0.999202	--	0.244199	0.78625	0.999202	--	-1.67162	0.0553	0.999202	--	heat shoWT protein, putative, expressed
LOC_Os04g56570	1.5997	2.38432	0.383643	0.655313	0	2.14199	0.499266	1.57221	Inf	0.03905	0.999202	up	0.154624	0.93815	0.999202	--	-0.380046	0.82455	0.999202	--	-1.26254	0.5974	0.999202	--	-0.575773	0.80855	0.999202	--	2.05997	0.4208	0.999202	--	1.28755	0.57955	0.999202	--	-Inf	0.0279	0.945401	down	-Inf	0.0759	0.999202	--	-Inf	0.0376	0.99884	down	heavy metal-associated domain containing protein, expressed
LOC_Os09g09830	58.035	36.8466	53.5209	58.5405	9.67717	45.6359	79.0202	41.8915	2.58427	0.0197	0.868906	up	-0.308637	0.71845	0.999202	--	-0.562118	0.52005	0.999202	--	0.482776	0.58765	0.999202	--	0.655391	0.45875	0.999202	--	0.116821	0.8954	0.999202	--	-0.0125108	0.9886	0.999202	--	-2.23751	0.0413	0.999202	down	-3.02956	0.00935	0.637798	down	-2.114	0.05325	0.999202	--	heavy-metal-associated domain-containing protein, putative, expressed
LOC_Os11g48090	15.3974	12.1305	14.4536	17.6542	1.33897	12.9124	14.6003	13.623	3.52349	0.0039	0.402816	up	-0.090123	0.92515	0.999202	--	-0.014566	0.9868	0.999202	--	0.373965	0.7418	0.999202	--	0.344054	0.70145	0.999202	--	0.0912595	0.91585	0.999202	--	-0.197322	0.8443	0.999202	--	-3.26956	0.00705	0.558816	down	-3.4468	0.0064	0.530729	down	-3.34685	0.0095	0.641679	down	helicase conserved C-terminal domain containing protein, expressed
LOC_Os02g46450	11.8059	10.9119	20.8257	14.8063	1.40972	11.2796	20.4129	14.2511	3.06602	0.0368	0.997475	up	-0.0478221	0.95635	0.999202	--	0.0288792	0.97395	0.999202	--	0.0551368	0.9531	0.999202	--	0.113607	0.90695	0.999202	--	-0.818859	0.41445	0.999202	--	-0.326704	0.72655	0.999202	--	-3.00023	0.03885	0.999202	down	-3.856	0.0165	0.813935	down	-3.33759	0.02675	0.939804	down	helicase conserved C-terminal domain containing protein, expressed
LOC_Os02g50370	7.34706	5.95918	7.83013	7.25097	0.802955	7.89054	8.16711	8.18472	3.19378	0.02415	0.928517	up	-0.405011	0.63925	0.999202	--	-0.0607881	0.94235	0.999202	--	-0.174759	0.83625	0.999202	--	0.302054	0.72225	0.999202	--	-0.0918696	0.91795	0.999202	--	0.0189939	0.982	0.999202	--	-3.29673	0.02135	0.894743	down	-3.34643	0.0198	0.87036	down	-3.34954	0.02015	0.876019	down	helicase domain-containing protein, putative, expressed
LOC_Os01g40980	3.30944	3.00282	1.74796	3.21787	0.474031	3.07219	1.58605	3.30785	2.80353	0.0372	0.99884	up	-0.0329501	0.97485	0.999202	--	0.140235	0.9009	0.999202	--	-0.0397899	0.969	0.999202	--	0.140269	0.89245	0.999202	--	0.92091	0.36425	0.999202	--	0.0404803	0.96575	0.999202	--	-2.69621	0.04195	0.999202	down	-1.74239	0.19335	0.999202	--	-2.80284	0.0377	0.999202	down	helicase, putative, expressed
LOC_Os09g34330	0.704287	0.633354	0.0564368	0.242727	1.00566	0	0.0909029	0.597254	-0.513901	0.7647	0.999202	--	Inf	0.03305	0.97354	up	-0.687689	1	1	--	-1.29901	0.5852	0.999202	--	0.153152	0.9363	0.999202	--	3.64145	0.3405	0.999202	--	1.53683	0.53775	0.999202	--	Inf	0.00095	0.187468	up	3.46767	0.21105	0.999202	--	0.751721	0.66055	0.999202	--	helix-loop-helix DNA-binding domain containing protein, expressed
LOC_Os03g53020	9.52026	28.2737	11.9446	9.17873	0.444948	31.4556	20.938	10.4976	4.41929	0.0061	0.51864	up	-0.153858	0.85575	0.999202	--	-0.809761	0.3469	0.999202	--	-0.193688	0.83525	0.999202	--	-1.57039	0.1072	0.999202	--	-0.327289	0.7321	0.999202	--	0.0527064	0.95785	0.999202	--	-6.14354	0.00285	0.331191	down	-5.55634	0.0029	0.335327	down	-4.56027	0.0041	0.413228	down	helix-loop-helix DNA-binding domain containing protein, expressed
LOC_Os01g11900	21.4393	25.3424	27.7154	23.6062	1.46858	23.9685	29.572	23.4717	3.86776	0.0026	0.311945	up	0.0804104	0.9365	0.999202	--	-0.0935468	0.9272	0.999202	--	0.00824636	0.9934	0.999202	--	-0.241297	0.80215	0.999202	--	-0.370431	0.7076	0.999202	--	-0.13891	0.8889	0.999202	--	-4.02865	0.00135	0.214838	down	-4.33174	0.00085	0.181046	down	-3.99843	0.00115	0.200876	down	hhH-GPD superfamily base excision DNA repair protein, expressed
LOC_Os02g27060	15.1135	13.8845	35.8491	14.8207	2.93233	12.0535	32.3893	14.0758	2.36572	0.0193	0.863406	up	0.204023	0.8188	0.999202	--	0.146422	0.8846	0.999202	--	0.0743932	0.9422	0.999202	--	0.122357	0.89365	0.999202	--	-1.2461	0.21635	0.999202	--	0.028223	0.9775	0.999202	--	-2.03934	0.04365	0.999202	down	-3.4654	0.0013	0.211895	down	-2.2631	0.0287	0.953241	down	high mobility group, putative, expressed
LOC_Os03g48300	8.64156	12.6646	47.2272	18.2079	0.822881	9.22352	41.1032	11.7065	3.39254	0.01925	0.862482	up	0.457414	0.6011	0.999202	--	0.200368	0.84255	0.999202	--	0.637252	0.46825	0.999202	--	-0.551439	0.5227	0.999202	--	-2.45025	0.0123	0.720148	down	-1.0752	0.214	0.999202	--	-3.48656	0.0167	0.817947	down	-5.64242	0.00125	0.208182	down	-3.83048	0.0116	0.702825	down	histidine acid phosphatase, putative, expressed
LOC_Os10g21810	13.5008	24.404	46.9642	31.658	1.96734	23.644	44.2799	28.6	2.77873	0.0164	0.811728	up	0.0456442	0.9607	0.999202	--	0.0849108	0.92645	0.999202	--	0.146555	0.8771	0.999202	--	-0.854075	0.38465	0.999202	--	-1.79852	0.0663	0.999202	--	-1.22953	0.2088	0.999202	--	-3.58716	0.00315	0.352763	down	-4.49234	0.00055	0.155781	down	-3.8617	0.00175	0.240393	down	histidine kinase, putative, expressed
LOC_Os01g14370	13.1749	13.0055	17.549	15.9092	1.58199	11.7493	15.8567	13.5584	3.05798	0.0232	0.920974	up	0.146538	0.85845	0.999202	--	0.146295	0.87075	0.999202	--	0.230675	0.7932	0.999202	--	0.0186728	0.98185	0.999202	--	-0.4136	0.61095	0.999202	--	-0.272069	0.7619	0.999202	--	-2.89277	0.029	0.953241	down	-3.32528	0.01905	0.8598	down	-3.09937	0.02315	0.920974	down	histone acetyltransferase HAC5, putative, expressed
LOC_Os02g34850	15.3908	13.394	15.3049	14.1825	1.62501	12.8662	15.0257	14.6692	3.24354	0.0228	0.917744	up	0.0579939	0.94675	0.999202	--	0.0265566	0.9765	0.999202	--	-0.0486725	0.9537	0.999202	--	0.200479	0.8144	0.999202	--	0.0080719	0.99215	0.999202	--	0.117949	0.89015	0.999202	--	-2.98507	0.03435	0.980151	down	-3.20891	0.02705	0.940637	down	-3.17426	0.0281	0.947577	down	histone-lysine N-methyltransferase ASHH2, putative, expressed
LOC_Os01g11952	12.4558	8.15372	11.9188	8.70591	1.77537	8.03171	11.2782	8.23305	2.81062	0.0141	0.763036	up	0.0217518	0.97815	0.999202	--	0.0797045	0.92335	0.999202	--	0.0805678	0.92955	0.999202	--	0.611286	0.4789	0.999202	--	0.0635736	0.9402	0.999202	--	0.516751	0.5483	0.999202	--	-2.17759	0.0458	0.999202	down	-2.66735	0.01735	0.828699	down	-2.21331	0.04275	0.999202	down	histone-lysine N-methyltransferase ATX5, putative, expressed
LOC_Os09g04890	11.1923	11.5407	16.4385	13.1243	1.56526	11.5567	17.4131	11.8814	2.83803	0.01215	0.715795	up	-0.00200491	0.9979	0.999202	--	-0.0830959	0.92445	0.999202	--	0.143541	0.8661	0.999202	--	-0.0442224	0.95655	0.999202	--	-0.554572	0.51705	0.999202	--	-0.229739	0.7844	0.999202	--	-2.88426	0.00995	0.656118	down	-3.4757	0.0028	0.327563	down	-2.92423	0.0093	0.635864	down	histone-lysine N-methyltransferase, H3 lysine-4 specific ATX1, putative, expressed
LOC_Os08g19590	12.6388	8.89664	6.18998	10.5182	0.655638	10.4901	5.48833	11.6528	4.26881	0.0342	0.980151	up	-0.237689	0.8346	0.999202	--	0.173566	0.87955	0.999202	--	-0.14779	0.88545	0.999202	--	0.506524	0.61415	0.999202	--	1.02985	0.3137	0.999202	--	0.264967	0.76425	0.999202	--	-3.99998	0.0395	0.999202	down	-3.0654	0.0741	0.999202	--	-4.15164	0.035	0.981936	down	Homeobox domain containing protein, expressed
LOC_Os03g55990	20.5468	4.77773	4.58503	10.3808	1.91743	4.88108	4.92233	4.95297	3.42167	0.0112	0.692493	up	-0.0308737	0.97765	0.999202	--	-0.10241	0.91375	0.999202	--	1.06754	0.2735	0.999202	--	2.10452	0.09675	0.999202	--	2.16391	0.04345	0.999202	up	0.985005	0.30185	0.999202	--	-1.34803	0.25935	0.999202	--	-1.36017	0.22205	0.999202	--	-1.36912	0.24905	0.999202	--	homeobox domain containing protein, expressed
LOC_Os06g12400	7.23004	7.08263	12.0026	8.6242	1.49817	6.99139	12.7563	7.88558	2.2708	0.0286	0.951789	up	0.0187064	0.9817	0.999202	--	-0.0878691	0.9148	0.999202	--	0.129174	0.8807	0.999202	--	0.0297179	0.97145	0.999202	--	-0.731266	0.40115	0.999202	--	-0.254387	0.76715	0.999202	--	-2.22238	0.03235	0.967469	down	-3.08994	0.0056	0.494036	down	-2.39601	0.02395	0.927337	down	Homeobox domain containing protein, expressed
LOC_Os02g37090	22.1722	14.7755	12.2393	13.8933	2.336	10.6002	12.2556	11.266	3.24664	0.02315	0.920974	up	0.479117	0.6392	0.999202	--	-0.00191312	0.99745	0.999202	--	0.302416	0.765	0.999202	--	0.585547	0.53555	0.999202	--	0.857224	0.3567	0.999202	--	0.674356	0.4761	0.999202	--	-2.18197	0.08985	0.999202	--	-2.39132	0.0685	0.999202	--	-2.26986	0.0799	0.999202	--	hydrolase, alpha/beta fold family domain containing protein, expressed
LOC_Os04g33590	15.0434	29.48	15.2484	23.1556	64.2185	29.2941	16.8364	19.7416	-2.09386	0.03915	0.999202	down	0.00913011	0.9912	0.999202	--	-0.142927	0.8707	0.999202	--	0.230123	0.7969	0.999202	--	-0.970612	0.27145	0.999202	--	-0.0195315	0.98135	0.999202	--	-0.622237	0.479	0.999202	--	1.13238	0.2428	0.999202	--	1.9314	0.04795	0.999202	up	1.70175	0.08535	0.999202	--	hydrolase, alpha/beta fold family protein, putative, expressed
LOC_Os09g04210	15.8184	10.6781	7.92069	11.1815	2.17933	8.70473	9.94444	11.4822	2.85965	0.02445	0.930372	up	0.29478	0.7646	0.999202	--	-0.328264	0.77255	0.999202	--	-0.0382857	0.9646	0.999202	--	0.566957	0.5656	0.999202	--	0.99791	0.32915	0.999202	--	0.500492	0.5714	0.999202	--	-1.99791	0.09325	0.999202	--	-2.19	0.0849	0.999202	--	-2.39744	0.0545	0.999202	--	hydrolase/ zinc ion binding protein, putative, expressed
LOC_Os04g53214	49.0721	45.0939	16.548	42.0614	2.56562	33.5687	17.5164	32.9279	4.25752	0.004	0.408459	up	0.425813	0.60755	0.999202	--	-0.082051	0.9373	0.999202	--	0.353189	0.7284	0.999202	--	0.121973	0.8915	0.999202	--	1.56825	0.1164	0.999202	--	0.222406	0.8213	0.999202	--	-3.70974	0.00745	0.57295	down	-2.77133	0.02995	0.956418	down	-3.68193	0.00815	0.599213	down	hydroxyacid oxidase 1, putative, expressed
LOC_Os08g09860	1.15958	0.387465	0.60977	0.822941	0	0.395535	0.410081	0.916358	Inf	0.03905	0.999202	up	-0.0297391	1	1	--	0.572356	0.81105	0.999202	--	-0.155123	0.9166	0.999202	--	1.58146	0.5385	0.999202	--	0.927263	0.69905	0.999202	--	0.49474	0.8207	0.999202	--	-Inf	1	1	--	-Inf	1	1	--	-Inf	0.0485	0.999202	down	hydroxyacid oxidase 1, putative, expressed
LOC_Os06g04399	27.2785	29.0065	24.6767	26.6924	0.92233	23.2872	24.4806	20.9582	4.88634	0.03075	0.962834	up	0.316843	0.748	0.999202	--	0.0115062	0.9891	0.999202	--	0.348911	0.6933	0.999202	--	-0.0886125	0.9197	0.999202	--	0.144619	0.86745	0.999202	--	0.0313394	0.9715	0.999202	--	-4.65811	0.03395	0.977965	down	-4.73021	0.03255	0.970021	down	-4.50609	0.0365	0.995677	down	hypersensitive-induced reaction protein 4, putative, expressed
LOC_Os07g01960	0	2.6553	6.19081	1.63252	0	0	0	0	0	1	1	--	Inf	0.05875	0.999202	--	Inf	0.032	0.964855	up	Inf	0.0784	0.999202	--	-Inf	0.0578	0.999202	--	-Inf	0.03385	0.977101	down	-Inf	0.0805	0.999202	--	0	1	1	--	0	1	1	--	0	1	1	--	hypothetical protein
LOC_Os12g39000	0.344371	0	4.38463	0	0	0	0	0.535162	Inf	1	1	--	0	1	1	--	Inf	0.03155	0.962834	up	-Inf	0.1141	0.999202	--	Inf	1	1	--	-3.67042	0.3432	0.999202	--	Inf	1	1	--	0	1	1	--	0	1	1	--	-Inf	0.1141	0.999202	--	hypothetical protein
LOC_Os04g01850	4.00581	9.28876	12.6091	3.84917	0	3.21439	16.9411	2.17111	Inf	0.03905	0.999202	up	1.53094	0.3927	0.999202	--	-0.426064	0.7553	0.999202	--	0.826112	0.72425	0.999202	--	-1.21339	0.4876	0.999202	--	-1.6543	0.361	0.999202	--	0.0575482	0.94815	0.999202	--	-Inf	0.04355	0.999202	down	-Inf	0.00035	0.12614	down	-Inf	0.06215	0.999202	--	hypothetical protein
LOC_Os10g37650	0.710424	0.0679735	0.292312	0	0	0.367438	0.482001	0.410597	Inf	0.03445	0.980151	up	-2.43446	1	1	--	-0.721527	1	1	--	-Inf	1	1	--	3.38564	0.36175	0.999202	--	1.28117	0.58615	0.999202	--	Inf	0.03445	0.980151	up	-Inf	1	1	--	-Inf	1	1	--	-Inf	1	1	--	impaired sucrose induction 1, putative, expressed
LOC_Os04g12720	0	0	0.0660722	0	0	0.108809	0.0283932	1.26323	0	1	1	--	-Inf	1	1	--	1.2185	1	1	--	-Inf	0.00025	0.105412	down	0	1	1	--	-Inf	1	1	--	0	1	1	--	-Inf	1	1	--	-Inf	1	1	--	-Inf	0.00025	0.105412	down	indole-3-acetate beta-glucosyltransferase, putative, expressed
LOC_Os04g12710	0	0	0	0.104485	0	0.127417	1.18549	4.03035	0	1	1	--	-Inf	1	1	--	-Inf	0.03725	0.99884	down	-5.26954	0.2507	0.999202	--	0	1	1	--	0	1	1	--	-Inf	1	1	--	-Inf	1	1	--	-Inf	0.03725	0.99884	down	-Inf	0.0014	0.21644	down	indole-3-acetate beta-glucosyltransferase, putative, expressed
LOC_Os01g42860	1.83139	1.13938	3.61934	15.1952	0	10.4247	8.63789	30.4511	Inf	0.04735	0.999202	up	-3.19369	0.17635	0.999202	--	-1.25495	0.4827	0.999202	--	-1.00288	0.45315	0.999202	--	0.684696	0.7533	0.999202	--	-0.982787	0.68575	0.999202	--	-3.0526	0.16415	0.999202	--	-Inf	0.0006	0.160651	down	-Inf	0.0011	0.196131	down	-Inf	5e-05	0.0292283	down	inhibitor I family protein, putative, expressed
LOC_Os05g33630	88.6551	102.91	94.5423	88.2269	4.501	136.76	141.707	106.492	4.29989	0.03115	0.962834	up	-0.410262	0.7422	0.999202	--	-0.58388	0.77945	0.999202	--	-0.271458	0.8345	0.999202	--	-0.215111	0.88045	0.999202	--	-0.0927554	0.9585	0.999202	--	0.00698556	0.99625	0.999202	--	-4.92526	0.0148	0.776237	down	-4.97652	0.0263	0.937924	down	-4.56436	0.0202	0.876827	down	inosine-uridine preferring nucleoside hydrolase family protein, putative, expressed
LOC_Os07g38280	10.8333	9.74055	12.3288	10.7822	2.33459	9.71834	14.4873	8.87958	2.21423	0.03955	0.999202	up	0.00329281	0.9965	0.999202	--	-0.232763	0.7941	0.999202	--	0.280089	0.7541	0.999202	--	0.153399	0.8626	0.999202	--	-0.186553	0.8338	0.999202	--	0.00682124	0.9939	0.999202	--	-2.05754	0.05315	0.999202	--	-2.63355	0.01695	0.822113	down	-1.92732	0.06635	0.999202	--	insulin-degrading enzyme, putative, expressed
LOC_Os03g21810	11.5226	9.97541	13.745	10.1631	2.43557	11.3626	12.2824	11.1115	2.24213	0.04255	0.999202	up	-0.187844	0.823	0.999202	--	0.162308	0.8444	0.999202	--	-0.128709	0.8816	0.999202	--	0.208015	0.8083	0.999202	--	-0.254439	0.76305	0.999202	--	0.181117	0.8284	0.999202	--	-2.22196	0.0409	0.999202	down	-2.33426	0.03395	0.977965	down	-2.18972	0.0437	0.999202	down	insulin-degrading enzyme, putative, expressed
LOC_Os06g10750	1.20999	6.8961	3.8088	6.49935	13.1694	3.37081	9.83349	2.54906	-3.44412	0.0189	0.85691	down	1.03268	0.3436	0.999202	--	-1.36837	0.22875	0.999202	--	1.35033	0.2146	0.999202	--	-2.51078	0.0587	0.999202	--	-1.65434	0.21935	0.999202	--	-2.4253	0.06705	0.999202	--	1.96602	0.06645	0.999202	--	0.42141	0.65395	0.999202	--	2.36915	0.02885	0.953241	up	integral membrane protein DUF6 containing protein, expressed
LOC_Os02g52930	0.805636	1.09589	0.0716441	0.42735	5.97917	2.78792	0.576333	1.16205	-2.89174	0.0346	0.980151	down	-1.34708	0.2972	0.999202	--	-3.00798	0.21015	0.999202	--	-1.44319	0.44115	0.999202	--	-0.443906	0.7503	0.999202	--	3.49121	0.1968	0.999202	--	0.914709	0.6057	0.999202	--	1.10075	0.30915	0.999202	--	3.37497	0.01815	0.843386	up	2.36327	0.07455	0.999202	--	integral membrane protein DUF6 containing protein, expressed
LOC_Os03g40400	0.86474	0.509803	1.45249	1.52358	0	0.33575	2.01449	1.86852	Inf	0.0399	0.999202	up	0.602553	0.75205	0.999202	--	-0.471888	0.8386	0.999202	--	-0.294429	0.8957	0.999202	--	0.762326	0.73045	0.999202	--	-0.748191	0.7364	0.999202	--	-0.817125	0.72305	0.999202	--	-Inf	1	1	--	-Inf	0.02505	0.931551	down	-Inf	0.02605	0.937318	down	interferon-induced, double-stranded RNA-activated protein kinase, putative, expressed
LOC_Os03g33590	23.5116	22.5669	32.8938	21.8026	2.9898	19.2222	31.3237	19.022	2.97525	0.00635	0.528704	up	0.231436	0.7861	0.999202	--	0.070564	0.9377	0.999202	--	0.196829	0.8162	0.999202	--	0.0591621	0.94695	0.999202	--	-0.484445	0.57625	0.999202	--	0.108874	0.90055	0.999202	--	-2.68465	0.0131	0.740504	down	-3.38913	0.0033	0.36315	down	-2.66955	0.01425	0.766251	down	interferon-related developmental regulator, putative, expressed
LOC_Os08g29730	11.5639	11.7835	16.8329	13.488	1.57921	10.7417	14.9628	12.352	2.87235	0.03625	0.994152	up	0.133543	0.8961	0.999202	--	0.169898	0.8426	0.999202	--	0.126931	0.88885	0.999202	--	-0.0271375	0.97785	0.999202	--	-0.541654	0.5645	0.999202	--	-0.222051	0.8095	0.999202	--	-2.76594	0.04165	0.999202	down	-3.2441	0.02035	0.878828	down	-2.96747	0.0312	0.962834	down	intracellular protein transport protein USO1-related, putative, expressed
LOC_Os02g46360	0.138748	0.457592	0	0	1.46079	0	0.151431	1.40287	-3.39621	0.3559	0.999202	--	Inf	1	1	--	-Inf	1	1	--	-Inf	0.0376	0.99884	down	-1.7216	1	1	--	Inf	1	1	--	Inf	1	1	--	Inf	0.0346	0.980151	up	3.27002	0.36315	0.999202	--	0.0583709	0.95305	0.999202	--	invertase/pectin methylesterase inhibitor family protein, putative, expressed
LOC_Os05g46530	48.8659	1.5799	0	2.48921	56.3674	15.7148	0	2.90917	-0.206033	0.80725	0.999202	--	-3.31422	0.02025	0.877701	down	0	1	1	--	-0.224919	0.88185	0.999202	--	4.95092	0.00335	0.366485	up	Inf	5e-05	0.0292283	up	4.29507	0.00765	0.579864	up	1.84274	0.06095	0.999202	--	Inf	5e-05	0.0292283	up	4.27618	0.00995	0.656118	up	invertase/pectin methylesterase inhibitor family protein, putative, expressed
LOC_Os01g73760	11.3127	11.6853	9.84547	12.1923	2.51927	11.8419	11.8535	11.5041	2.16686	0.0385	0.999202	up	-0.0192008	0.98115	0.999202	--	-0.267785	0.7745	0.999202	--	0.0838162	0.92045	0.999202	--	-0.0467536	0.95595	0.999202	--	0.200411	0.82645	0.999202	--	-0.108027	0.89555	0.999202	--	-2.23282	0.03235	0.967469	down	-2.23424	0.03315	0.974634	down	-2.19107	0.03435	0.980151	down	IPP transferase, putative, expressed
LOC_Os10g01044	37.6435	12.3786	38.3665	12.7508	7.79757	10.9253	34.0681	9.65087	2.27131	0.02295	0.918759	up	0.180167	0.8317	0.999202	--	0.171427	0.8452	0.999202	--	0.401861	0.6399	0.999202	--	1.60456	0.0595	0.999202	--	-0.0274447	0.97345	0.999202	--	1.56181	0.07385	0.999202	--	-0.48658	0.61285	0.999202	--	-2.12732	0.03515	0.98311	down	-0.307636	0.7419	0.999202	--	isoflavone reductase, putative, expressed
LOC_Os11g45220	2.46185	0	0	0.0647289	5.05692	1.07623	0	0.0568379	-1.03852	0.3258	0.999202	--	-Inf	0.0007	0.169832	down	0	1	1	--	0.187557	1	1	--	Inf	5e-05	0.0292283	up	Inf	5e-05	0.0292283	up	5.24919	0.18615	0.999202	--	2.23227	0.08325	0.999202	--	Inf	5e-05	0.0292283	up	6.47526	0.1957	0.999202	--	IWS1 homolog A, putative, expressed
LOC_Os12g09700	0.616273	0.103683	0.132777	0.260777	0	0.165314	0	0.344808	Inf	0.0304	0.959146	up	-0.673031	1	1	--	Inf	1	1	--	-0.402979	1	1	--	2.57139	0.37275	0.999202	--	2.21457	0.40425	0.999202	--	1.24075	0.6001	0.999202	--	-Inf	1	1	--	0	1	1	--	-Inf	1	1	--	Jacalin-like lectin domain containing protein, putative, expressed
LOC_Os06g21820	1.43184	33.5206	16.8913	51.4106	7.88025	49.4778	133.022	19.3773	-2.46037	0.0379	0.999202	down	-0.561733	0.53585	0.999202	--	-2.97732	0.01375	0.755744	down	1.4077	0.08755	0.999202	--	-4.5491	0.0031	0.349618	down	-3.56034	0.00895	0.624711	down	-5.16612	0.0023	0.288022	down	-2.65047	0.00995	0.656118	down	-4.07728	0.00145	0.21866	down	-1.29805	0.14465	0.999202	--	jasmonate O-methyltransferase, putative, expressed
LOC_Os03g31594	16.2821	15.1326	18.2369	16.9726	0.523294	13.4661	18.0861	14.8854	4.95952	0.00185	0.248863	up	0.168325	0.8467	0.999202	--	0.0119797	0.9883	0.999202	--	0.18931	0.8295	0.999202	--	0.105623	0.90495	0.999202	--	-0.163578	0.84885	0.999202	--	-0.0599253	0.94695	0.999202	--	-4.68557	0.00285	0.331191	down	-5.11112	0.00185	0.248863	down	-4.83013	0.0024	0.296029	down	jmjC domain containing protein, expressed
LOC_Os04g40740	22.5714	18.0965	4.3598	15.1089	2.42461	22.2454	5.59269	18.8967	3.21867	0.0169	0.821258	up	-0.297802	0.75295	0.999202	--	-0.359281	0.7072	0.999202	--	-0.322738	0.70495	0.999202	--	0.318791	0.7278	0.999202	--	2.37217	0.0272	0.940637	up	0.579102	0.53585	0.999202	--	-3.19768	0.017	0.823251	down	-1.20579	0.26875	0.999202	--	-2.96231	0.0226	0.914784	down	kelch repeat protein, putative, expressed
LOC_Os01g01570	12.2552	9.94676	9.70786	12.0693	0.870287	11.8807	9.11713	11.676	3.81576	0.0107	0.678178	up	-0.256318	0.7881	0.999202	--	0.0905737	0.92855	0.999202	--	0.0477973	0.9575	0.999202	--	0.301096	0.7494	0.999202	--	0.33617	0.7214	0.999202	--	0.0220552	0.9782	0.999202	--	-3.77098	0.01055	0.674491	down	-3.38902	0.0171	0.824304	down	-3.74591	0.01065	0.676776	down	kinesin heavy chain, putative, expressed
LOC_Os06g36080	3.40939	5.6974	7.86033	7.02474	0	3.8174	7.18581	5.30587	Inf	5e-05	0.0292283	up	0.577714	0.56995	0.999202	--	0.129439	0.87535	0.999202	--	0.404853	0.66215	0.999202	--	-0.740788	0.46625	0.999202	--	-1.20507	0.19575	0.999202	--	-1.04293	0.26195	0.999202	--	-Inf	5e-05	0.0292283	down	-Inf	5e-05	0.0292283	down	-Inf	5e-05	0.0292283	down	kinesin motor domain containing protein, expressed
LOC_Os02g01180	9.81824	9.54444	9.56654	10.8977	2.343	9.16301	10.059	9.80095	2.06711	0.0461	0.999202	up	0.0588383	0.95045	0.999202	--	-0.0724123	0.9347	0.999202	--	0.15303	0.87155	0.999202	--	0.0408043	0.96285	0.999202	--	0.0374668	0.96715	0.999202	--	-0.150487	0.87415	0.999202	--	-1.96746	0.07135	0.999202	--	-2.10205	0.03815	0.999202	down	-2.06456	0.043	0.999202	down	kinesin motor domain containing protein, putative, expressed
LOC_Os08g02380	0.876119	0.832097	0.750425	0.555221	0	0.453131	0.374596	0.873083	Inf	0.0004	0.133555	up	0.876824	0.58055	0.999202	--	1.00237	0.5335	0.999202	--	-0.653056	0.6809	0.999202	--	0.0743753	0.957	0.999202	--	0.223418	0.8622	0.999202	--	0.658065	0.62765	0.999202	--	-Inf	1	1	--	-Inf	1	1	--	-Inf	0.01495	0.77949	down	kinesin motor domain containing protein, putative, expressed
LOC_Os09g02650	8.73749	9.84957	6.83426	10.2811	1.87317	7.75715	5.69844	8.73317	2.22174	0.0413	0.999202	up	0.344533	0.6889	0.999202	--	0.262218	0.75445	0.999202	--	0.235415	0.7878	0.999202	--	-0.172841	0.842	0.999202	--	0.354433	0.6791	0.999202	--	-0.234702	0.7833	0.999202	--	-2.05005	0.056	0.999202	--	-1.60509	0.1219	0.999202	--	-2.22102	0.0413	0.999202	down	kinesin motor domain containing protein, putative, expressed
LOC_Os02g53520	0.863472	0.494437	0.299913	0.805566	0	0.4641	0.284515	0.706871	Inf	0.00015	0.0749679	up	0.0913512	0.9451	0.999202	--	0.0760387	1	1	--	0.188555	0.9032	0.999202	--	0.804362	0.59185	0.999202	--	1.52561	0.30495	0.999202	--	0.100147	0.94965	0.999202	--	-Inf	1	1	--	-Inf	1	1	--	-Inf	0.00025	0.105412	down	kinesin motor domain containing protein, putative, expressed
LOC_Os03g01980	0.485028	0.0491077	0	0	0.430789	0.340291	0.0445892	0.498039	0.171085	1	1	--	-2.79275	1	1	--	-Inf	1	1	--	-Inf	0.00075	0.174384	down	3.30405	1	1	--	Inf	1	1	--	Inf	1	1	--	0.340214	1	1	--	3.27222	1	1	--	-0.209276	0.87595	0.999202	--	KIP1, putative, expressed
LOC_Os10g28610	9.49853	9.78222	10.197	10.9839	0.582352	10.7136	8.61995	10.766	4.02774	0.01035	0.668286	up	-0.131206	0.873	0.999202	--	0.242394	0.77315	0.999202	--	0.0289131	0.97285	0.999202	--	-0.0424579	0.96035	0.999202	--	-0.10237	0.90275	0.999202	--	-0.209615	0.7999	0.999202	--	-4.20141	0.0091	0.629436	down	-3.88772	0.01225	0.719182	down	-4.20844	0.009	0.626165	down	KIP1, putative, expressed
LOC_Os01g16110	13.7916	7.3376	4.53362	7.17678	2.64572	10.3631	5.18717	11.9643	2.38206	0.0151	0.782997	up	-0.498076	0.58	0.999202	--	-0.194283	0.8183	0.999202	--	-0.737325	0.4377	0.999202	--	0.910407	0.3201	0.999202	--	1.60505	0.06005	0.999202	--	0.942379	0.31035	0.999202	--	-1.96973	0.03995	0.999202	down	-0.97129	0.30565	0.999202	--	-2.177	0.02585	0.937318	down	la domain containing protein, putative, expressed
LOC_Os09g36750	3.75656	3.60957	0.782423	3.74309	0	2.83576	2.10971	4.12619	Inf	0.0001	0.0538862	up	0.348093	0.85785	0.999202	--	-1.43102	0.45895	0.999202	--	-0.140582	0.94205	0.999202	--	0.0575851	0.96745	0.999202	--	2.26339	0.1891	0.999202	--	0.00518408	0.9912	0.999202	--	-Inf	0.01035	0.668286	down	-Inf	0.0148	0.776237	down	-Inf	0.0079	0.589292	down	L-ascorbate peroxidase 4, putative, expressed
LOC_Os01g21250	11.9872	574.271	551.956	91.1923	100.204	462.809	575.327	412.547	-3.06339	0.16565	0.999202	--	0.311315	0.75745	0.999202	--	-0.0598301	0.9427	0.999202	--	-2.17758	0.0483	0.999202	down	-5.58217	0.0953	0.999202	--	-5.52499	0.0953	0.999202	--	-2.92742	0.1496	0.999202	--	-2.20747	0.09555	0.999202	--	-2.52144	0.0577	0.999202	--	-2.04161	0.1197	0.999202	--	late embryogenesis abundant protein, putative, expressed
LOC_Os05g29930	3.14499	0	0	0	4.11364	0.832924	0	0.231939	-0.38736	0.789	0.999202	--	-Inf	0.0337	0.977101	down	0	1	1	--	-Inf	1	1	--	Inf	0.00055	0.155781	up	Inf	0.00055	0.155781	up	Inf	0.00055	0.155781	up	2.30416	0.2526	0.999202	--	Inf	0.00025	0.105412	up	4.1486	0.17535	0.999202	--	late embryogenesis abundant protein, putative, expressed
LOC_Os01g42810	0.85545	0.823184	0.401045	0.494314	0	0.526057	0.289336	0.220205	Inf	0.0011	0.196131	up	0.645996	0.6399	0.999202	--	0.471016	1	1	--	1.16658	0.5013	0.999202	--	0.0554685	0.96795	0.999202	--	1.09292	0.54475	0.999202	--	0.791257	0.55995	0.999202	--	-Inf	0.00155	0.225047	down	-Inf	1	1	--	-Inf	1	1	--	leaf senescence related protein, putative, expressed
LOC_Os02g37770	0.232625	0.426164	1.01485	0.137318	0.150089	0.344298	0	0.239796	0.632189	1	1	--	0.307751	1	1	--	Inf	0.032	0.964855	up	-0.804283	1	1	--	-0.873403	1	1	--	-2.12519	0.4105	0.999202	--	0.760481	1	1	--	-1.19784	1	1	--	Inf	1	1	--	-0.675991	1	1	--	lecithin cholesterol acyltransferase, putative, expressed
LOC_Os07g38810	11.214	9.99423	11.4081	12.9105	42.1212	14.9385	12.2651	11.0176	-1.90925	0.04865	0.999202	down	-0.579872	0.50115	0.999202	--	-0.104492	0.90055	0.999202	--	0.228737	0.78995	0.999202	--	0.166128	0.8474	0.999202	--	-0.0247673	0.97655	0.999202	--	-0.203251	0.81305	0.999202	--	1.49551	0.1207	0.999202	--	1.77999	0.071	0.999202	--	1.93474	0.0478	0.999202	up	lectin receptor-type protein kinase, putative, expressed
LOC_Os07g03920	6.87511	6.56701	14.4751	3.52466	18.0756	11.9214	54.8147	6.89024	-1.39459	0.14065	0.999202	--	-0.86025	0.3512	0.999202	--	-1.92099	0.0482	0.999202	down	-0.967068	0.3819	0.999202	--	0.066146	0.945	0.999202	--	-1.07412	0.24895	0.999202	--	0.963898	0.38495	0.999202	--	0.600485	0.48075	0.999202	--	-1.60052	0.09605	0.999202	--	1.39142	0.1407	0.999202	--	lectin-like receptor kinase 7, putative, expressed
LOC_Os02g19550	14.5869	5.19018	5.06775	7.93383	3.01689	4.76662	5.42304	4.36605	2.27354	0.0352	0.983474	up	0.12282	0.89755	0.999202	--	-0.0977556	0.9186	0.999202	--	0.861687	0.3836	0.999202	--	1.49081	0.11345	0.999202	--	1.52525	0.10685	0.999202	--	0.878582	0.3462	0.999202	--	-0.659905	0.5316	0.999202	--	-0.84604	0.4219	0.999202	--	-0.533269	0.605	0.999202	--	lectin-like receptor kinase, putative, expressed
LOC_Os07g15930	0.572998	0.0394764	0.0985381	0	0	0.0408519	0	0.0574156	Inf	0.0261	0.937318	up	-0.0494115	1	1	--	Inf	1	1	--	-Inf	1	1	--	3.85947	0.33185	0.999202	--	2.53978	0.3554	0.999202	--	Inf	0.0261	0.937318	up	-Inf	1	1	--	0	1	1	--	-Inf	1	1	--	legume lectins beta domain containing protein, expressed
LOC_Os09g14660	0.985152	0.422468	0.766545	0.852264	0	0.888048	0.13917	0.35321	Inf	0.02675	0.939804	up	-1.07179	0.6357	0.999202	--	2.46152	0.3831	0.999202	--	1.27077	0.5976	0.999202	--	1.2215	0.60455	0.999202	--	0.361976	0.87565	0.999202	--	0.209045	0.92285	0.999202	--	-Inf	0.02885	0.953241	down	-Inf	1	1	--	-Inf	1	1	--	legume lectins beta domain containing protein, putative, expressed
LOC_Os06g43670	8.51325	8.30901	9.64937	8.22995	1.75402	7.88824	10.8597	7.20354	2.27904	0.03925	0.999202	up	0.0749732	0.92955	0.999202	--	-0.170475	0.84325	0.999202	--	0.192178	0.8269	0.999202	--	0.0350331	0.96475	0.999202	--	-0.180725	0.83255	0.999202	--	0.0488263	0.952	0.999202	--	-2.16904	0.0462	0.999202	down	-2.63024	0.0205	0.880673	down	-2.03804	0.05855	0.999202	--	Leucine Rich Repeat family protein, expressed
LOC_Os01g73750	0.876494	1.52956	1.37472	1.3562	0	1.64615	1.6556	1.38052	Inf	0.0011	0.196131	up	-0.105978	0.9366	0.999202	--	-0.268209	0.8432	0.999202	--	-0.02565	0.9808	0.999202	--	-0.803299	0.5655	0.999202	--	-0.649325	0.63765	0.999202	--	-0.629749	0.643	0.999202	--	-Inf	0.0006	0.160651	down	-Inf	0.0009	0.184447	down	-Inf	0.00195	0.256626	down	Leucine Rich Repeat family protein, expressed
LOC_Os10g29274	0.598785	0.587022	0.270561	0.529339	0	0.47718	0.670818	0.393656	Inf	0.00135	0.214838	up	0.298883	0.8579	0.999202	--	-1.30997	0.46265	0.999202	--	0.427257	0.7902	0.999202	--	0.0286229	0.97755	0.999202	--	1.14608	0.5189	0.999202	--	0.177845	0.8956	0.999202	--	-Inf	1	1	--	-Inf	0.00185	0.248863	down	-Inf	1	1	--	Leucine rich repeat N-terminal domain containing protein, putative, expressed
LOC_Os08g15590	0.886376	1.21322	0.276923	0.562023	0	0.548463	0.711596	0.643978	Inf	0.0014	0.21644	up	1.14538	0.51645	0.999202	--	-1.36157	0.56705	0.999202	--	-0.196382	0.9252	0.999202	--	-0.45285	0.73795	0.999202	--	1.67843	0.35515	0.999202	--	0.65729	0.69745	0.999202	--	-Inf	0.0316	0.962834	down	-Inf	0.02765	0.944818	down	-Inf	0.03	0.956418	down	Leucine rich repeat N-terminal domain containing protein, putative, expressed
LOC_Os10g02990	2.33265	0.63398	1.50384	0.914002	0	0.641471	1.2599	0.353739	Inf	0.00025	0.105412	up	-0.0169467	0.96795	0.999202	--	0.255352	0.85	0.999202	--	1.36951	0.441	0.999202	--	1.87946	0.33845	0.999202	--	0.633317	0.6596	0.999202	--	1.3517	0.3588	0.999202	--	-Inf	0.02825	0.947624	down	-Inf	0.0007	0.169832	down	-Inf	1	1	--	leucine-rich repeat receptor-like protein kinase 1, putative, expressed
LOC_Os02g13850	11.0426	9.9135	6.6323	10.7997	1.0462	5.80529	5.58752	8.26094	3.39985	0.01825	0.846131	up	0.772026	0.4145	0.999202	--	0.247301	0.81015	0.999202	--	0.38661	0.654	0.999202	--	0.155617	0.8601	0.999202	--	0.735504	0.43265	0.999202	--	0.0320967	0.96975	0.999202	--	-2.4722	0.0624	0.999202	--	-2.41704	0.06645	0.999202	--	-2.98114	0.03065	0.961924	down	leucine-rich repeat-containing protein kinase family protein, putative, expressed
LOC_Os10g34750	14.3159	11.6311	9.28423	11.8011	3.74467	11.8834	8.42747	10.1297	1.93471	0.04635	0.999202	up	-0.0309674	0.9752	0.999202	--	0.139684	0.88815	0.999202	--	0.220332	0.78905	0.999202	--	0.299632	0.7413	0.999202	--	0.624761	0.494	0.999202	--	0.278694	0.739	0.999202	--	-1.66604	0.1072	0.999202	--	-1.17026	0.2447	0.999202	--	-1.43568	0.1217	0.999202	--	LIG1 - Putative DNA ligase I, expressed
LOC_Os06g01760	0.84913	1.53157	21.7518	5.22604	6.06901	3.8215	24.2232	14.8906	-2.8374	0.0434	0.999202	down	-1.31913	0.26035	0.999202	--	-0.155255	0.8501	0.999202	--	-1.51061	0.1072	0.999202	--	-0.850956	0.5117	0.999202	--	-4.67901	0.0055	0.489546	down	-2.62166	0.0558	0.999202	--	0.667322	0.53875	0.999202	--	-1.99686	0.0346	0.980151	down	-1.29487	0.1711	0.999202	--	ligA, putative, expressed
LOC_Os01g46240	1.64508	0.830458	0.0787811	0.899013	0	0.54091	0.14526	0.882755	Inf	0.00085	0.181046	up	0.618518	0.77955	0.999202	--	-0.882714	1	1	--	0.026329	0.96645	0.999202	--	0.98618	0.58745	0.999202	--	4.38416	0.2478	0.999202	--	0.871745	0.62345	0.999202	--	-Inf	0.04315	0.999202	down	-Inf	1	1	--	-Inf	0.0296	0.956418	down	lipase class 3 family protein, putative, expressed
LOC_Os03g61540	5.16249	5.14575	11.3754	3.99079	0.520517	5.37302	13.1332	4.93984	3.31005	0.016	0.801955	up	-0.0623509	0.94895	0.999202	--	-0.207309	0.8163	0.999202	--	-0.307789	0.7879	0.999202	--	0.00468368	0.996	0.999202	--	-1.13978	0.1961	0.999202	--	0.371391	0.71355	0.999202	--	-3.36772	0.01395	0.759335	down	-4.65713	0.0051	0.468124	down	-3.24645	0.02305	0.920781	down	lipase class 3 family protein, putative, expressed
LOC_Os04g43030	10.0101	12.1188	12.9656	16.8705	1.92924	8.86263	11.1976	10.352	2.37535	0.02825	0.947624	up	0.451441	0.5998	0.999202	--	0.211496	0.80235	0.999202	--	0.704604	0.4158	0.999202	--	-0.275799	0.74405	0.999202	--	-0.373239	0.662	0.999202	--	-0.753058	0.38125	0.999202	--	-2.1997	0.0392	0.999202	down	-2.53709	0.01895	0.858132	down	-2.4238	0.02415	0.928517	down	lipase class 3 family protein, putative, expressed
LOC_Os08g39840	0.982127	5.66013	8.84343	1.62932	1.01599	14.6538	53.8626	3.78331	-0.048905	0.96555	0.999202	--	-1.37237	0.11365	0.999202	--	-2.60661	0.0066	0.538437	down	-1.21538	0.27605	0.999202	--	-2.52685	0.01805	0.842385	down	-3.17062	0.00585	0.507589	down	-0.730286	0.52775	0.999202	--	-3.85032	0.00195	0.256626	down	-5.72833	5e-05	0.0292283	down	-1.89676	0.09075	0.999202	--	lipoxygenase, chloroplast precursor, putative, expressed
LOC_Os06g38120	2.66378	11.5066	5.1371	2.73807	0.380829	23.6133	38.6334	2.25993	2.80626	0.15695	0.999202	--	-1.03714	0.2247	0.999202	--	-2.91082	0.0044	0.43109	down	0.276883	0.8076	0.999202	--	-2.11091	0.04815	0.999202	down	-0.947476	0.36675	0.999202	--	-0.0396833	0.9729	0.999202	--	-5.95431	0.06385	0.999202	--	-6.66456	0.06335	0.999202	--	-2.56906	0.17925	0.999202	--	low-affinity cation transporter, putative, expressed
LOC_Os02g16070	1.63349	0.525582	2.97532	1.48058	0	1.54401	4.17984	0.77123	Inf	0.0011	0.196131	up	-1.5547	0.3958	0.999202	--	-0.490403	0.74295	0.999202	--	0.940928	0.5898	0.999202	--	1.63597	0.36785	0.999202	--	-0.865087	0.54375	0.999202	--	0.141794	0.9174	0.999202	--	-Inf	0.0012	0.204804	down	-Inf	5e-05	0.0292283	down	-Inf	0.0322	0.965875	down	lr1 disease resistance protein, putative, expressed
LOC_Os07g28910	20.0171	20.1137	23.6411	25.6772	2.64509	19.1182	25.2534	20.7156	2.91985	0.0397	0.999202	up	0.0732314	0.93415	0.999202	--	-0.095176	0.91505	0.999202	--	0.309769	0.71495	0.999202	--	-0.00694725	0.99345	0.999202	--	-0.240066	0.784	0.999202	--	-0.359255	0.6782	0.999202	--	-2.85356	0.0435	0.999202	down	-3.25509	0.02715	0.940637	down	-2.96933	0.0378	0.999202	down	LSD1 zinc finger domain containing protein, expressed
LOC_Os03g14630	0.229135	0.131999	0.472452	1.25903	0.237123	0	0	0	-0.0494349	1	1	--	Inf	1	1	--	Inf	1	1	--	Inf	0.037	0.998099	up	0.795675	1	1	--	-1.04397	1	1	--	-2.45804	0.40005	0.999202	--	Inf	1	1	--	Inf	1	1	--	Inf	1	1	--	LTPL106 - Protease inhibitor/seed storage/LTP family protein precursor, expressed
LOC_Os03g01300	5.83462	24.7106	32.5505	29.244	36.4104	216.069	139.693	18.5043	-2.64164	0.0153	0.788679	down	-3.12829	0.00445	0.434008	down	-2.10151	0.0329	0.973333	down	0.66028	0.5221	0.999202	--	-2.08242	0.06085	0.999202	--	-2.47997	0.0205	0.880673	down	-2.32543	0.0394	0.999202	down	-2.56907	0.01015	0.662034	down	-1.93984	0.0477	0.999202	down	0.97649	0.3042	0.999202	--	LTPL114 - Protease inhibitor/seed storage/LTP family protein precursor, expressed
LOC_Os03g01320	1.9667	9.953	3.23225	4.24339	5.69591	103.008	17.6758	2.75516	-1.53415	0.1272	0.999202	--	-3.37149	0.00095	0.187468	down	-2.45116	0.032	0.964855	down	0.623082	0.5545	0.999202	--	-2.33935	0.0249	0.931551	down	-0.716756	0.54145	0.999202	--	-1.10944	0.2886	0.999202	--	-4.17669	5e-05	0.0292283	down	-1.63377	0.07055	0.999202	--	1.04779	0.3061	0.999202	--	LTPL116 - Protease inhibitor/seed storage/LTP family protein precursor, expressed
LOC_Os12g02320	937.498	503.274	636.664	740.772	7678.88	783.71	1711.39	2688.9	-3.03401	0.0356	0.98665	down	-0.638977	0.45755	0.999202	--	-1.42656	0.12505	0.999202	--	-1.85991	0.04195	0.999202	down	0.897472	0.3464	0.999202	--	0.558283	0.55105	0.999202	--	0.339785	0.71205	0.999202	--	3.2925	0.02545	0.934044	up	2.16573	0.10135	0.999202	--	1.51388	0.22115	0.999202	--	LTPL12 - Protease inhibitor/seed storage/LTP family protein precursor, expressed
LOC_Os04g52250	12.4531	4.20843	24.6609	0.505956	47.8172	2.0185	10.0007	0.838883	-1.94103	0.03995	0.999202	down	1.06	0.4605	0.999202	--	1.30213	0.2511	0.999202	--	-0.729458	0.75365	0.999202	--	1.56515	0.2075	0.999202	--	-0.985722	0.3184	0.999202	--	4.62135	0.1017	0.999202	--	4.56617	0.0056	0.494036	up	2.25743	0.0449	0.999202	up	5.83291	0.06425	0.999202	--	LTPL123 - Protease inhibitor/seed storage/LTP family protein precursor, expressed
LOC_Os10g36170	47.0375	35.511	12.4081	50.1854	248.001	41.5174	11.0129	75.8184	-2.39846	0.0139	0.758907	down	-0.225452	0.80545	0.999202	--	0.17209	0.8849	0.999202	--	-0.59528	0.4925	0.999202	--	0.405546	0.6653	0.999202	--	1.92253	0.0735	0.999202	--	-0.0934568	0.9131	0.999202	--	2.57856	0.00825	0.60315	up	4.49308	0.0014	0.21644	up	1.70973	0.07565	0.999202	--	LTPL160 - Protease inhibitor/seed storage/LTP family protein precursor, expressed
LOC_Os12g02290	0.125772	0	0	0.10585	0.989572	0.588127	0	0	-2.97599	0.35155	0.999202	--	-Inf	0.04045	0.999202	down	0	1	1	--	Inf	1	1	--	Inf	1	1	--	Inf	1	1	--	0.248789	1	1	--	0.750676	0.74685	0.999202	--	Inf	0.02485	0.931247	up	Inf	0.02485	0.931247	up	LTPL23 - Protease inhibitor/seed storage/LTP family protein precursor, expressed
LOC_Os07g18990	33.4356	19.532	14.0476	19.8667	142.447	25.1673	21.8016	75.8735	-2.09097	0.0517	0.999202	--	-0.365713	0.7184	0.999202	--	-0.634109	0.51715	0.999202	--	-1.93324	0.0465	0.999202	down	0.775546	0.44345	0.999202	--	1.25106	0.21565	0.999202	--	0.751029	0.4639	0.999202	--	2.5008	0.02285	0.917744	up	2.70792	0.01305	0.7394	up	0.908758	0.3329	0.999202	--	LTPL40 - Protease inhibitor/seed storage/LTP family protein precursor, expressed
LOC_Os03g09230	6.43982	8.33898	8.35706	11.5962	31.2449	11.5119	9.16081	13.1669	-2.27853	0.0429	0.999202	down	-0.465185	0.6352	0.999202	--	-0.132479	0.8933	0.999202	--	-0.183261	0.85475	0.999202	--	-0.372849	0.7261	0.999202	--	-0.375974	0.73115	0.999202	--	-0.84856	0.44965	0.999202	--	1.44049	0.1356	0.999202	--	1.77008	0.07105	0.999202	--	1.24671	0.20475	0.999202	--	LTPL69 - Protease inhibitor/seed storage/LTP family protein precursor, expressed
LOC_Os11g02369	0	2.05074	3.95135	0.760407	6.09151	5.53455	6.06146	2.40977	-Inf	0.03205	0.964855	down	-1.43232	0.55715	0.999202	--	-0.617322	0.775	0.999202	--	-1.66405	0.5088	0.999202	--	-Inf	0.06925	0.999202	--	-Inf	0.0404	0.999202	down	-Inf	0.1128	0.999202	--	0.138334	0.94185	0.999202	--	0.00713413	0.96285	0.999202	--	1.33791	0.5675	0.999202	--	LTPL7 - Protease inhibitor/seed storage/LTP family protein precursor, expressed
LOC_Os03g57990	0	0.132673	0.218432	0	0.325609	0.0592456	0.059891	0.527676	-Inf	1	1	--	1.1631	1	1	--	1.86678	1	1	--	-Inf	0.03805	0.999202	down	-Inf	1	1	--	-Inf	1	1	--	0	1	1	--	2.45836	1	1	--	2.44273	1	1	--	-0.696513	0.75855	0.999202	--	LTPL74 - Protease inhibitor/seed storage/LTP family protein precursor, expressed
LOC_Os04g38840	0.59315	0.743213	0.422933	0.568595	0	0.848173	0.786227	1.65345	Inf	0.04735	0.999202	up	-0.190582	0.92125	0.999202	--	-0.894516	0.70575	0.999202	--	-1.54001	0.39525	0.999202	--	-0.325379	0.8675	0.999202	--	0.487968	0.81795	0.999202	--	0.0609956	0.9326	0.999202	--	-Inf	0.0337	0.977101	down	-Inf	0.03725	0.99884	down	-Inf	0.00155	0.225047	down	LTPL81 - Protease inhibitor/seed storage/LTP family protein precursor, expressed
LOC_Os07g08300	15.4024	17.4053	8.81204	16.0957	2.70825	13.5304	13.2832	13.6799	2.50772	0.04665	0.999202	up	0.36332	0.73795	0.999202	--	-0.592054	0.54275	0.999202	--	0.234615	0.80035	0.999202	--	-0.176379	0.8662	0.999202	--	0.805603	0.45255	0.999202	--	-0.0635247	0.95115	0.999202	--	-2.32078	0.06685	0.999202	--	-2.29417	0.05755	0.999202	--	-2.33663	0.0459	0.999202	down	major facilitator superfamily antiporter, putative, expressed
LOC_Os11g16530	11.7896	8.85434	9.22657	10.7679	0.648026	7.94074	9.68408	8.74162	4.18532	0.00615	0.520987	up	0.157112	0.87445	0.999202	--	-0.0698213	0.9379	0.999202	--	0.30076	0.7671	0.999202	--	0.413058	0.67995	0.999202	--	0.353649	0.7281	0.999202	--	0.130781	0.89765	0.999202	--	-3.61515	0.01155	0.70147	down	-3.90149	0.0087	0.616667	down	-3.75378	0.0105	0.672449	down	mal, putative, expressed
LOC_Os01g08510	23.1586	4.13308	1.81341	5.1514	3.01471	4.5033	1.75585	5.204	2.94145	0.00985	0.652917	up	-0.123767	0.8996	0.999202	--	0.0465365	0.9669	0.999202	--	-0.0146558	0.9873	0.999202	--	2.48626	0.0129	0.73568	up	3.67477	0.0018	0.244256	up	2.16851	0.02855	0.951032	up	-0.578964	0.58955	0.999202	--	0.779852	0.50195	0.999202	--	-0.7876	0.4678	0.999202	--	MAR-binding filament-like protein 1, putative, expressed
LOC_Os06g36330	2.56541	1.5716	4.65412	1.49608	10.1354	5.87654	20.4969	2.38895	-1.98214	0.0625	0.999202	--	-1.90273	0.1462	0.999202	--	-2.13883	0.02625	0.937758	down	-0.675192	0.61305	0.999202	--	0.706953	0.58825	0.999202	--	-0.859317	0.4139	0.999202	--	0.778003	0.55495	0.999202	--	0.78636	0.3972	0.999202	--	-1.01601	0.239	0.999202	--	2.08495	0.0574	0.999202	--	MATE domain containing protein, expressed
LOC_Os10g20350	2.08391	4.65124	3.6389	3.97405	6.09023	7.26537	5.04769	20.7794	-1.54721	0.15565	0.999202	--	-0.64342	0.4996	0.999202	--	-0.472119	0.69315	0.999202	--	-2.38647	0.03745	0.99884	down	-1.15832	0.2773	0.999202	--	-0.804213	0.49005	0.999202	--	-0.931317	0.42895	0.999202	--	-0.254538	0.7958	0.999202	--	0.270874	0.804	0.999202	--	-1.77058	0.06795	0.999202	--	MATE efflux family protein, putative, expressed
LOC_Os05g48040	3.99367	4.56451	3.42268	5.77569	0.163118	5.32791	1.80002	3.33603	4.61373	0.02445	0.930372	up	-0.22311	0.80725	0.999202	--	0.927109	0.4228	0.999202	--	0.791861	0.44125	0.999202	--	-0.192745	0.8297	0.999202	--	0.222591	0.8223	0.999202	--	-0.532279	0.56635	0.999202	--	-5.02959	0.02355	0.924676	down	-3.46403	0.044	0.999202	down	-4.35415	0.02535	0.933073	down	MATE efflux family protein, putative, expressed
LOC_Os11g03500	15.0737	18.942	21.2575	32.3499	1.99815	14.8971	13.0237	13.8541	2.91529	0.03745	0.99884	up	0.346556	0.7106	0.999202	--	0.70683	0.4446	0.999202	--	1.22345	0.2033	0.999202	--	-0.329556	0.7208	0.999202	--	-0.495941	0.59965	0.999202	--	-1.10173	0.24875	0.999202	--	-2.89829	0.03995	0.999202	down	-2.70441	0.0499	0.999202	down	-2.79358	0.04445	0.999202	down	MATE efflux family protein, putative, expressed
LOC_Os01g56800	11.5968	11.7132	18.6307	13.6027	2.36731	12.1582	18.2392	12.1935	2.29241	0.03545	0.98484	up	-0.0537874	0.94755	0.999202	--	0.0306455	0.97275	0.999202	--	0.157773	0.8736	0.999202	--	-0.0144083	0.9854	0.999202	--	-0.683953	0.4479	0.999202	--	-0.230157	0.7952	0.999202	--	-2.3606	0.0324	0.967927	down	-2.94572	0.01145	0.699047	down	-2.36479	0.04355	0.999202	down	MATH domain containing protein, expressed
LOC_Os10g28870	0.275334	0.560022	0.565205	1.06259	0.671299	0.139869	0	0.261973	-1.28577	0.5854	0.999202	--	2.00141	0.4156	0.999202	--	Inf	0.032	0.964855	up	2.02009	0.28165	0.999202	--	-1.0243	0.62995	0.999202	--	-1.03759	0.63475	0.999202	--	-1.94833	0.3049	0.999202	--	2.26288	0.3921	0.999202	--	Inf	0.0247	0.931247	up	1.35754	0.56735	0.999202	--	MBTB40 - Bric-a-Brac, TramtraWT, Broad Complex BTB domain with Meprin and TRAF Homology MATH domain, expressed
LOC_Os06g11500	8.68483	8.62323	6.11545	8.66747	1.63779	7.83364	7.44653	6.86171	2.40674	0.02305	0.920781	up	0.138546	0.87515	0.999202	--	-0.284108	0.74255	0.999202	--	0.337044	0.7005	0.999202	--	0.0102697	0.99025	0.999202	--	0.506039	0.568	0.999202	--	0.0028874	0.9968	0.999202	--	-2.25793	0.03085	0.962834	down	-2.18481	0.0371	0.99884	down	-2.06681	0.0466	0.999202	down	MCM9 - Putative minichromosome maintenance MCM family subunit 9, expressed
LOC_Os03g10030	7.34025	10.4939	10.3615	25.0656	36.2306	29.5804	40.8136	19.8698	-2.30331	0.0172	0.826057	down	-1.49509	0.11675	0.999202	--	-1.97782	0.0428	0.999202	down	0.33513	0.69785	0.999202	--	-0.515649	0.59705	0.999202	--	-0.497325	0.60575	0.999202	--	-1.77181	0.0604	0.999202	--	0.292567	0.73445	0.999202	--	-0.171841	0.84035	0.999202	--	0.866628	0.31465	0.999202	--	membrane associated DUF588 domain containing protein, putative, expressed
LOC_Os06g12500	0.679662	0.634674	0.895305	0.0860403	0	0.218083	1.51285	0.369408	Inf	0.04735	0.999202	up	1.54114	0.5546	0.999202	--	-0.756819	0.74145	0.999202	--	-2.10213	1	1	--	0.0988025	0.9286	0.999202	--	-0.397561	0.8563	0.999202	--	2.98173	0.3918	0.999202	--	-Inf	1	1	--	-Inf	0.0311	0.962834	down	-Inf	1	1	--	membrane associated DUF588 domain containing protein, putative, expressed
LOC_Os08g29760	0.375543	0.3709	0.191417	0.504859	0.512771	5.80685	7.60457	4.79778	-0.449336	0.84055	0.999202	--	-3.96865	0.0813	0.999202	--	-5.31208	0.0851	0.999202	--	-3.24841	0.0197	0.868906	down	0.0179473	1	1	--	0.97226	1	1	--	-0.426901	0.79315	0.999202	--	-3.50137	0.1002	0.999202	--	-3.89048	0.08485	0.999202	--	-3.22598	0.1141	0.999202	--	membrane protein, putative, expressed
LOC_Os08g10630	18.656	13.0813	5.78562	9.73303	13.0042	35.4164	3.08441	53.9429	0.520661	0.5496	0.999202	--	-1.43692	0.09875	0.999202	--	0.907479	0.4103	0.999202	--	-2.47047	0.0218	0.90209	down	0.512136	0.54435	0.999202	--	1.68909	0.0788	0.999202	--	0.938676	0.32695	0.999202	--	-1.44544	0.0997	0.999202	--	2.07591	0.0579	0.999202	--	-2.05246	0.0375	0.99884	down	metal cation transporter, putative, expressed
LOC_Os06g37010	18.2952	11.5565	8.6943	4.78436	7.91487	41.1316	8.4426	24.1446	1.20883	0.16375	0.999202	--	-1.83154	0.03905	0.999202	down	0.0423825	0.9619	0.999202	--	-2.3353	0.0189	0.85691	down	0.662754	0.42555	0.999202	--	1.07332	0.2622	0.999202	--	1.93507	0.04235	0.999202	up	-2.37761	0.0088	0.619742	down	-0.0931212	0.9129	0.999202	--	-1.60906	0.0727	0.999202	--	metal cation transporter, putative, expressed
LOC_Os05g39540	0.445268	6.56622	0.292571	1.71663	3.39647	44.1643	0.33293	22.1253	-2.93129	0.11085	0.999202	--	-2.74975	0.01675	0.8186	down	-0.186429	1	1	--	-3.68805	0.01295	0.73695	down	-3.88232	0.0587	0.999202	--	0.605884	1	1	--	-1.94684	0.28605	0.999202	--	-3.70077	0.00215	0.274974	down	3.35075	0.0971	0.999202	--	-2.70359	0.01975	0.869463	down	metal cation transporter, putative, expressed
LOC_Os03g17870	13.664	0	34.6909	99.0394	0	0	13.0106	0	Inf	0.12	0.999202	--	0	1	1	--	1.41487	0.5637	0.999202	--	Inf	0.04135	0.999202	up	Inf	0.12	0.999202	--	-1.34418	0.5557	0.999202	--	-2.85762	0.38685	0.999202	--	0	1	1	--	-Inf	0.1237	0.999202	--	0	1	1	--	metallothionein, putative, expressed
LOC_Os12g38270	46.4336	94.4562	177.512	125.783	170.425	94.0604	139.296	108.511	-1.8759	0.0361	0.992085	down	0.00605737	0.99425	0.999202	--	0.349758	0.6861	0.999202	--	0.213096	0.80885	0.999202	--	-1.02448	0.24115	0.999202	--	-1.93467	0.02875	0.953241	down	-1.4377	0.10005	0.999202	--	0.857482	0.3275	0.999202	--	0.290984	0.7387	0.999202	--	0.651302	0.46395	0.999202	--	metallothionein, putative, expressed
LOC_Os04g19684	26.3093	23.6209	25.8629	24.4594	3.13758	24.0373	32.6753	23.9001	3.06785	0.00525	0.475174	up	-0.0252068	0.97745	0.999202	--	-0.337314	0.70265	0.999202	--	0.0333773	0.97125	0.999202	--	0.155507	0.87285	0.999202	--	0.0246894	0.98045	0.999202	--	0.105183	0.9118	0.999202	--	-2.93755	0.007	0.556829	down	-3.38048	0.0023	0.288022	down	-2.92929	0.00715	0.562192	down	methyl-CpG binding domain containing protein, expressed
LOC_Os01g20206	2.23449	41.953	3.58818	8.44944	12.3045	37.0475	2.65517	48.085	-2.46116	0.05365	0.999202	--	0.179401	0.8318	0.999202	--	0.434445	0.75805	0.999202	--	-2.50866	0.0263	0.937924	down	-4.23076	0.0062	0.52308	down	-0.683304	0.6322	0.999202	--	-1.91891	0.14905	0.999202	--	-1.59019	0.08955	0.999202	--	2.2123	0.079	0.999202	--	-1.9664	0.0398	0.999202	down	methyltransferase, putative, expressed
LOC_Os06g21720	17.1623	8.78345	3.04483	9.53822	0	11.3536	4.65666	8.54781	Inf	0.00085	0.181046	up	-0.370291	0.87505	0.999202	--	-0.612934	0.77195	0.999202	--	0.158166	0.9354	0.999202	--	0.966387	0.5896	0.999202	--	2.49481	0.2185	0.999202	--	0.847453	0.635	0.999202	--	-Inf	0.02655	0.938744	down	-Inf	0.04565	0.999202	down	-Inf	0.0296	0.956418	down	methyltransferase, putative, expressed
LOC_Os06g22850	9.08551	6.72308	7.24992	7.80096	1.3081	7.58412	9.98822	10.8412	2.79609	0.039	0.999202	up	-0.17386	0.8618	0.999202	--	-0.462262	0.6459	0.999202	--	-0.474797	0.6424	0.999202	--	0.434445	0.6602	0.999202	--	0.325602	0.74385	0.999202	--	0.219916	0.8232	0.999202	--	-2.53551	0.0509	0.999202	--	-2.93275	0.0306	0.960787	down	-3.05097	0.02585	0.937318	down	microfibrillar-associated protein 1, putative, expressed
LOC_Os10g31856	16.9402	9.81834	4.54377	10.7983	0.690148	11.3238	4.0916	13.935	4.6174	0.0053	0.478303	up	-0.205813	0.81295	0.999202	--	0.151224	0.87845	0.999202	--	-0.367906	0.666	0.999202	--	0.7869	0.3634	0.999202	--	1.89849	0.0491	0.999202	up	0.649641	0.44825	0.999202	--	-4.03631	0.00675	0.545967	down	-2.56769	0.0509	0.999202	--	-4.33566	0.00565	0.496095	down	midasin-related, putative, expressed
LOC_Os01g16040	17.5826	9.98595	5.06944	11.6251	4.59952	10.1103	5.40462	10.0091	1.93459	0.04395	0.999202	up	-0.0178484	0.98125	0.999202	--	-0.0923668	0.9239	0.999202	--	0.215931	0.80425	0.999202	--	0.816173	0.33905	0.999202	--	1.79425	0.0628	0.999202	--	0.596904	0.48285	0.999202	--	-1.13626	0.22255	0.999202	--	-0.232708	0.81445	0.999202	--	-1.12175	0.2254	0.999202	--	mitochondrial carrier protein, putative, expressed
LOC_Os06g31220	11.7367	8.62168	13.2721	11.3033	0.556889	11.1744	15.552	11.3497	4.39749	0.0066	0.538437	up	-0.374161	0.65845	0.999202	--	-0.228706	0.79155	0.999202	--	-0.00591499	0.9939	0.999202	--	0.444986	0.6018	0.999202	--	-0.177371	0.83405	0.999202	--	0.0542872	0.94955	0.999202	--	-4.32667	0.0057	0.498525	down	-4.80357	0.004	0.408459	down	-4.34912	0.0057	0.498525	down	mitogen-activated protein kinase 17, putative, expressed
LOC_Os06g45860	7.82761	13.1638	12.9239	13.4991	0.991115	11.6857	15.1339	9.11405	2.98145	0.03035	0.959146	up	0.171826	0.8398	0.999202	--	-0.227743	0.79195	0.999202	--	0.566699	0.51	0.999202	--	-0.749931	0.38125	0.999202	--	-0.723394	0.3978	0.999202	--	-0.78622	0.3593	0.999202	--	-3.55955	0.01565	0.794904	down	-3.93258	0.0106	0.675521	down	-3.20097	0.02355	0.924676	down	molybdenum cofactor sulfurase, putative, expressed
LOC_Os05g40740	15.8213	0.487799	0	0.644967	45.1977	4.80036	0.0215305	0.900317	-1.51438	0.1425	0.999202	--	-3.29878	0.0126	0.728997	down	-Inf	1	1	--	-0.481207	0.7501	0.999202	--	5.01944	0.0015	0.223185	up	Inf	5e-05	0.0292283	up	4.6165	0.02225	0.909054	up	3.23504	0.00755	0.576274	up	11.0357	0.23905	0.999202	--	5.64967	0.0006	0.160651	up	monocopper oxidase, putative, expressed
LOC_Os06g08560	15.329	14.5543	8.35098	14.6038	2.03526	11.8169	8.60096	12.9589	2.91298	0.01035	0.668286	up	0.300596	0.7257	0.999202	--	-0.0425528	0.95975	0.999202	--	0.172403	0.84045	0.999202	--	0.074821	0.93095	0.999202	--	0.876249	0.314	0.999202	--	0.069922	0.9343	0.999202	--	-2.53756	0.01945	0.865262	down	-2.07929	0.04785	0.999202	down	-2.67066	0.01645	0.812618	down	multidrug resistance-associated protein 11, putative, expressed
LOC_Os10g36530	17.6037	9.58744	6.92146	10.2348	1.93004	8.19021	6.21766	9.66397	3.18918	0.0353	0.984641	up	0.227245	0.8147	0.999202	--	0.154704	0.87235	0.999202	--	0.0828017	0.9321	0.999202	--	0.876664	0.38545	0.999202	--	1.34673	0.1748	0.999202	--	0.782392	0.434	0.999202	--	-2.08527	0.1264	0.999202	--	-1.68774	0.198	0.999202	--	-2.32398	0.09315	0.999202	--	mutS domain V family protein, expressed
LOC_Os02g30700	0.89872	0	0	0.0437455	0.946441	0.527813	0.379297	0.533856	-0.0746416	0.958	0.999202	--	-Inf	0.0337	0.977101	down	-Inf	1	1	--	-3.60924	0.3541	0.999202	--	Inf	0.0272	0.940637	up	Inf	0.0272	0.940637	up	4.36067	0.32195	0.999202	--	0.842486	0.63295	0.999202	--	1.31918	0.46515	0.999202	--	0.826063	0.64375	0.999202	--	MYB family transcription factor, putative, expressed
LOC_Os08g33150	1.76326	2.81787	0.561218	0.965199	4.16681	14.5272	7.61206	1.9482	-1.2407	0.3623	0.999202	--	-2.36608	0.03635	0.994501	down	-3.76165	0.0909	0.999202	--	-1.01324	0.48075	0.999202	--	-0.676357	0.59945	0.999202	--	1.65161	0.38175	0.999202	--	0.869348	0.5421	0.999202	--	-1.80174	0.11525	0.999202	--	-0.869343	0.42145	0.999202	--	1.09681	0.4115	0.999202	--	MYB family transcription factor, putative, expressed
LOC_Os05g50350	0.963356	1.09194	0.18401	0.747148	0.51143	0	0.316016	0.251235	0.91353	0.69755	0.999202	--	Inf	0.0277	0.944818	up	-0.780211	1	1	--	1.57236	0.5385	0.999202	--	-0.180757	0.93005	0.999202	--	2.38828	0.37065	0.999202	--	0.366675	0.8667	0.999202	--	Inf	0.044	0.999202	up	0.694542	0.7537	0.999202	--	1.0255	0.61725	0.999202	--	MYB family transcription factor, putative, expressed
LOC_Os03g62379	7.99396	5.41466	4.49829	5.17088	0	5.02054	4.71475	5.21974	Inf	0.00065	0.164641	up	0.10903	0.93465	0.999202	--	-0.0678026	0.95855	0.999202	--	-0.0135687	0.9833	0.999202	--	0.562038	0.70145	0.999202	--	0.829533	0.5631	0.999202	--	0.628501	0.66625	0.999202	--	-Inf	0.00065	0.164641	down	-Inf	0.00135	0.214838	down	-Inf	0.00105	0.196131	down	MYB family transcription factor, putative, expressed
LOC_Os08g33660	1.38011	0.88129	1.17463	0.871861	0	0.763445	0.628992	0.590417	Inf	0.00035	0.12614	up	0.207092	0.8765	0.999202	--	0.90109	0.61505	0.999202	--	0.562364	0.74405	0.999202	--	0.647093	0.64605	0.999202	--	0.232578	0.86695	0.999202	--	0.662611	0.64025	0.999202	--	-Inf	0.0019	0.252727	down	-Inf	0.02505	0.931551	down	-Inf	0.02745	0.94251	down	MYB family transcription factor, putative, expressed
LOC_Os07g30130	8.98246	13.4259	20.3165	11.0414	0.298721	11.2524	24.2941	8.8395	4.91024	0.02975	0.956418	up	0.254776	0.7966	0.999202	--	-0.257951	0.7981	0.999202	--	0.320884	0.76955	0.999202	--	-0.579832	0.5838	0.999202	--	-1.17747	0.28915	0.999202	--	-0.297738	0.7733	0.999202	--	-5.23529	0.0309	0.962834	down	-6.34566	0.03045	0.959422	down	-4.88709	0.0314	0.962834	down	MYB family transcription factor, putative, expressed
LOC_Os07g04700	10.4173	10.2294	11.6192	9.44254	1.0194	8.94666	9.8543	8.5632	3.35319	0.0083	0.604746	up	0.193299	0.846	0.999202	--	0.237686	0.78035	0.999202	--	0.141026	0.8946	0.999202	--	0.0262584	0.97895	0.999202	--	-0.157533	0.8529	0.999202	--	0.14173	0.88035	0.999202	--	-3.13363	0.01055	0.674491	down	-3.27303	0.00845	0.61018	down	-3.07043	0.0147	0.775362	down	MYB family transcription factor, putative, expressed
LOC_Os10g32600	0.645005	0.407198	0	0.247641	0	0.207046	0.331299	0.361076	Inf	0.04735	0.999202	up	0.975778	1	1	--	-Inf	1	1	--	-0.544054	1	1	--	0.66358	0.76015	0.999202	--	Inf	0.04735	0.999202	up	1.38106	0.5598	0.999202	--	-Inf	1	1	--	-Inf	1	1	--	-Inf	1	1	--	MYB family transcription factor, putative, expressed
LOC_Os02g09480	1.61996	1.68972	6.65059	1.40941	3.60887	3.95221	28.8059	6.69483	-1.15559	0.351	0.999202	--	-1.22587	0.2363	0.999202	--	-2.11481	0.03175	0.964509	down	-2.24796	0.0983	0.999202	--	-0.0608325	0.96065	0.999202	--	-2.03753	0.1304	0.999202	--	0.200866	0.89905	0.999202	--	-0.131113	0.89245	0.999202	--	-2.99674	0.0028	0.327563	down	-0.891501	0.37795	0.999202	--	myb-like DNA-binding domain containing protein, putative, expressed
LOC_Os02g04640	14.4079	17.3333	5.82327	14.8465	0.979942	13.7489	7.61814	14.0908	3.87802	0.0095	0.641679	up	0.334231	0.6969	0.999202	--	-0.387609	0.6932	0.999202	--	0.0753687	0.92875	0.999202	--	-0.266682	0.7535	0.999202	--	1.30696	0.1537	0.999202	--	-0.0432564	0.96025	0.999202	--	-3.81047	0.00805	0.594995	down	-2.95867	0.02575	0.936985	down	-3.84591	0.00815	0.599213	down	Myb-like DNA-binding domain containing protein, putative, expressed
LOC_Os02g57190	24.2215	24.7484	45.8251	32.3139	2.81447	22.7911	42.5779	29.4899	3.10535	0.0105	0.672449	up	0.118863	0.8941	0.999202	--	0.106032	0.915	0.999202	--	0.131932	0.8965	0.999202	--	-0.0310473	0.97695	0.999202	--	-0.919851	0.3649	0.999202	--	-0.415868	0.6856	0.999202	--	-3.01754	0.0092	0.632668	down	-3.91917	0.00195	0.256626	down	-3.38929	0.00575	0.501641	down	Myosin head domain containing protein, expressed
LOC_Os06g29350	2.05427	2.24238	4.66169	3.82552	0	1.91305	3.22241	2.63967	Inf	5e-05	0.0292283	up	0.22916	0.81465	0.999202	--	0.532714	0.6029	0.999202	--	0.535301	0.59275	0.999202	--	-0.126407	0.89565	0.999202	--	-1.18223	0.2475	0.999202	--	-0.897032	0.3748	0.999202	--	-Inf	5e-05	0.0292283	down	-Inf	5e-05	0.0292283	down	-Inf	5e-05	0.0292283	down	myosin, putative, expressed
LOC_Os03g48140	10.2305	11.9278	28.639	14.8851	0.873557	12.0994	28.0865	13.7372	3.54983	0.01645	0.812618	up	-0.0206089	0.9804	0.999202	--	0.0281012	0.9775	0.999202	--	0.115787	0.89375	0.999202	--	-0.221451	0.79695	0.999202	--	-1.4851	0.1216	0.999202	--	-0.540996	0.5223	0.999202	--	-3.79189	0.01465	0.773749	down	-5.00683	0.0041	0.413228	down	-3.97504	0.01225	0.719182	down	myosin, putative, expressed
LOC_Os01g51634	0.98458	1.12887	1.72695	1.16033	0	0.820519	1.70948	1.46818	Inf	0.0008	0.176525	up	0.460267	0.7365	0.999202	--	0.014663	0.9889	0.999202	--	-0.3395	0.81405	0.999202	--	-0.197295	0.8827	0.999202	--	-0.810643	0.5724	0.999202	--	-0.236951	0.8597	0.999202	--	-Inf	0.00165	0.232844	down	-Inf	0.00045	0.142494	down	-Inf	0.0002	0.0912937	down	myosin-2 heavy chain, non muscle, putative, expressed
LOC_Os07g37560	20.2367	25.4208	138.205	34.2171	4.4512	23.9519	101.442	25.8622	2.18471	0.0419	0.999202	up	0.0858647	0.93	0.999202	--	0.446151	0.673	0.999202	--	0.403873	0.66935	0.999202	--	-0.329032	0.7115	0.999202	--	-2.77176	0.00605	0.516829	down	-0.757741	0.38595	0.999202	--	-2.42788	0.03515	0.98311	down	-4.51032	0.0008	0.176525	down	-2.53858	0.0283	0.947624	down	myosin-Vb, putative, expressed
LOC_Os02g43090	44.1792	28.6892	24.1242	32.2688	1.19069	29.7455	23.8298	25.0662	5.2135	0.0018	0.244256	up	-0.0521605	0.9613	0.999202	--	0.0177171	0.9874	0.999202	--	0.364397	0.72715	0.999202	--	0.622859	0.56815	0.999202	--	0.872887	0.4355	0.999202	--	0.45323	0.66925	0.999202	--	-4.6428	0.00245	0.300536	down	-4.32289	0.00335	0.366485	down	-4.39587	0.00305	0.346076	down	myristoyl-acyl carrier protein thioesterase, chloroplast precursor, putative, expressed
LOC_Os12g07300	18.3833	13.5516	6.33673	13.4355	3.52023	16.2749	6.44557	16.9715	2.38466	0.026	0.937318	up	-0.26419	0.7527	0.999202	--	-0.0245693	0.98075	0.999202	--	-0.337057	0.7114	0.999202	--	0.439933	0.60635	0.999202	--	1.53659	0.09265	0.999202	--	0.452343	0.627	0.999202	--	-2.20891	0.03485	0.981936	down	-0.87264	0.4087	0.999202	--	-2.26937	0.0313	0.962834	down	N-acetyltransferase 10, putative, expressed
LOC_Os01g58024	1.36038	0.52535	2.08608	0.783839	0	1.29629	0.97257	0.867234	Inf	0.03445	0.980151	up	-1.30304	0.59155	0.999202	--	1.10092	0.6285	0.999202	--	-0.145864	0.9174	0.999202	--	1.37266	0.56685	0.999202	--	-0.616777	0.7911	0.999202	--	0.795385	0.73585	0.999202	--	-Inf	0.04045	0.999202	down	-Inf	0.05015	0.999202	--	-Inf	0.05145	0.999202	--	NADPH-dependent oxidoreductase, putative, expressed
LOC_Os10g21418	8.51651	4.68572	5.95545	5.06185	0	3.0877	6.79105	5.13345	Inf	5e-05	0.0292283	up	0.601735	0.63995	0.999202	--	-0.189424	0.8704	0.999202	--	-0.0202621	0.98585	0.999202	--	0.861994	0.40025	0.999202	--	0.516053	0.617	0.999202	--	0.750597	0.4716	0.999202	--	-Inf	0.0005	0.14999	down	-Inf	5e-05	0.0292283	down	-Inf	5e-05	0.0292283	down	NADPH-dependent oxidoreductase, putative, expressed
LOC_Os01g58022	3.33373	2.03839	5.29559	2.30096	0	1.10988	2.45365	1.86712	Inf	0.0014	0.21644	up	0.877021	0.7039	0.999202	--	1.10986	0.5181	0.999202	--	0.30142	0.89135	0.999202	--	0.709706	0.68075	0.999202	--	-0.667656	0.6261	0.999202	--	0.5349	0.75305	0.999202	--	-Inf	0.05145	0.999202	--	-Inf	0.02895	0.953241	down	-Inf	0.03735	0.99884	down	NADPH-dependent oxidoreductase, putative, expressed
LOC_Os11g07700	0.52446	0.12229	0.0668069	0.42048	0	0.220342	0.333053	0.1846	Inf	0.0399	0.999202	up	-0.849443	1	1	--	-2.31768	1	1	--	1.18764	1	1	--	2.10053	0.4271	0.999202	--	2.97276	0.37765	0.999202	--	0.318794	0.8852	0.999202	--	-Inf	1	1	--	-Inf	1	1	--	-Inf	1	1	--	NAM, putative, expressed
LOC_Os11g45190	0.115953	0.702651	4.47152	0.918078	0	1.44241	18.2377	1.4479	Inf	1	1	--	-1.03761	0.42375	0.999202	--	-2.02809	0.0377	0.999202	down	-0.657271	0.61615	0.999202	--	-2.59927	0.2086	0.999202	--	-5.26916	0.0955	0.999202	--	-2.98508	0.1749	0.999202	--	-Inf	5e-05	0.0292283	down	-Inf	5e-05	0.0292283	down	-Inf	5e-05	0.0292283	down	NB-ARC domain containing protein, expressed
LOC_Os01g58510	1.68354	0	0.0949561	0.0655849	1.73919	1.72702	1.30813	1.12685	-0.0469179	0.9731	0.999202	--	-Inf	0.0004	0.133555	down	-3.7841	0.19535	0.999202	--	-4.10279	0.22875	0.999202	--	Inf	0.00035	0.12614	up	4.14809	0.18985	0.999202	--	4.68199	0.22445	0.999202	--	0.0101259	0.9879	0.999202	--	0.410908	0.7749	0.999202	--	0.626116	0.66305	0.999202	--	NB-ARC domain containing protein, expressed
LOC_Os11g34970	2.61585	2.76395	2.67249	2.95171	0	1.84189	2.28656	2.6844	Inf	5e-05	0.0292283	up	0.585544	0.6638	0.999202	--	0.225004	0.8369	0.999202	--	0.136951	0.9099	0.999202	--	-0.0794544	0.94765	0.999202	--	-0.030907	0.97925	0.999202	--	-0.174274	0.87765	0.999202	--	-Inf	0.0002	0.0912937	down	-Inf	5e-05	0.0292283	down	-Inf	5e-05	0.0292283	down	NB-ARC domain containing protein, expressed
LOC_Os12g10710	52.8605	45.8899	41.6329	51.4043	7.63833	35.1515	41.5055	36.0631	2.79086	0.0113	0.694905	up	0.384589	0.68905	0.999202	--	0.00441924	0.9958	0.999202	--	0.511367	0.5933	0.999202	--	0.204013	0.8372	0.999202	--	0.344466	0.72565	0.999202	--	0.0402992	0.96645	0.999202	--	-2.20226	0.03325	0.975724	down	-2.44197	0.02125	0.893234	down	-2.23919	0.0324	0.967927	down	NB-ARC domain containing protein, expressed
LOC_Os11g38000	14.2926	11.7711	12.498	13.1684	0.48354	12.3822	13.2708	12.8299	4.88549	0.00465	0.445345	up	-0.0730114	0.9303	0.999202	--	-0.0865576	0.91745	0.999202	--	0.03757	0.9651	0.999202	--	0.280017	0.73865	0.999202	--	0.193571	0.81535	0.999202	--	0.118191	0.8896	0.999202	--	-4.67848	0.00385	0.399945	down	-4.77848	0.00365	0.386505	down	-4.72973	0.0038	0.396893	down	NB-ARC domain containing protein, expressed
LOC_Os08g24380	0.690206	0.797769	0.537335	0.906309	0	0.313222	0.495977	0.734754	Inf	0.0005	0.14999	up	1.34878	0.461	0.999202	--	0.11555	0.9253	0.999202	--	0.302741	0.8283	0.999202	--	-0.208945	0.8817	0.999202	--	0.361204	0.7924	0.999202	--	-0.392976	0.77915	0.999202	--	-Inf	1	1	--	-Inf	0.0019	0.252727	down	-Inf	0.0009	0.184447	down	NB-ARC domain containing protein, expressed
LOC_Os05g15040	13.4362	11.2669	5.65055	10.8278	1.89263	12.4284	6.79831	10.1002	2.82765	0.0099	0.654755	up	-0.141549	0.8799	0.999202	--	-0.266785	0.78195	0.999202	--	0.100361	0.91	0.999202	--	0.254025	0.786	0.999202	--	1.24966	0.17885	0.999202	--	0.311382	0.73305	0.999202	--	-2.71518	0.0143	0.767904	down	-1.84478	0.0792	0.999202	--	-2.41591	0.0265	0.938744	down	NB-ARC domain containing protein, expressed
LOC_Os12g29690	0	0	0	0	0.076245	0.718353	1.41359	0.688015	-Inf	1	1	--	-Inf	0.0001	0.0538862	down	-Inf	5e-05	0.0292283	down	-Inf	0.0004	0.133555	down	0	1	1	--	0	1	1	--	0	1	1	--	-3.23598	0.17415	0.999202	--	-4.21258	0.1345	0.999202	--	-3.17372	0.1762	0.999202	--	NBS-LRR disease resistance protein, putative, expressed
LOC_Os06g49380	1.28301	1.00522	0.631865	1.14813	0.128055	1.17607	0.748686	0.920348	3.3247	0.0456	0.999202	up	-0.226457	0.84165	0.999202	--	-0.244743	0.8363	0.999202	--	0.319037	0.81095	0.999202	--	0.352017	0.7326	0.999202	--	1.02184	0.37015	0.999202	--	0.160243	0.8888	0.999202	--	-3.19914	0.0624	0.999202	--	-2.5476	0.1054	0.999202	--	-2.84542	0.09635	0.999202	--	NBS-LRR disease resistance protein, putative, expressed
LOC_Os07g29820	7.93363	11.0232	9.89644	8.4022	1.90632	8.61828	11.4564	6.68961	2.05719	0.0485	0.999202	up	0.355075	0.67765	0.999202	--	-0.211171	0.80585	0.999202	--	0.328845	0.7259	0.999202	--	-0.474495	0.58005	0.999202	--	-0.31893	0.71035	0.999202	--	-0.0827859	0.92155	0.999202	--	-2.17661	0.03805	0.999202	down	-2.58729	0.01725	0.826894	down	-1.81113	0.1029	0.999202	--	NBS-LRR disease resistance protein, putative, expressed
LOC_Os10g25487	2.36913	2.14693	1.72516	2.26172	0.352725	2.21383	0.989972	1.6091	2.74774	0.0355	0.985248	up	-0.0442698	0.964	0.999202	--	0.801274	0.4902	0.999202	--	0.491169	0.6519	0.999202	--	0.142088	0.88275	0.999202	--	0.457626	0.67665	0.999202	--	0.0669366	0.9462	0.999202	--	-2.64993	0.0391	0.999202	down	-1.48884	0.23805	0.999202	--	-2.18964	0.1026	0.999202	--	NBS-LRR disease resistance protein, putative, expressed
LOC_Os11g13940	0.578545	0.960771	0.727741	0.880887	0	0.79951	0.801429	1.25899	Inf	0.0006	0.160651	up	0.265077	0.8519	0.999202	--	-0.139149	0.91775	0.999202	--	-0.515238	0.732	0.999202	--	-0.731763	0.60945	0.999202	--	-0.330995	0.809	0.999202	--	-0.606527	0.66315	0.999202	--	-Inf	0.00065	0.164641	down	-Inf	0.0006	0.160651	down	-Inf	0.0002	0.0912937	down	NBS-LRR disease resistance protein, putative, expressed
LOC_Os06g17970	52.7037	38.5412	59.5802	42.3954	3.90046	29.7641	55.1307	28.3711	3.75619	0.0009	0.184447	up	0.372829	0.70695	0.999202	--	0.111979	0.9077	0.999202	--	0.579485	0.56695	0.999202	--	0.451503	0.6408	0.999202	--	-0.176931	0.85415	0.999202	--	0.313994	0.75135	0.999202	--	-2.93186	0.0064	0.530729	down	-3.82114	0.00065	0.164641	down	-2.86271	0.0075	0.574028	down	NBS-LRR disease resistance protein, putative, expressed
LOC_Os11g42570	0	0	0	0.30497	0	1.58906	3.1663	1.65376	0	1	1	--	-Inf	0.06575	0.999202	--	-Inf	0.0428	0.999202	down	-2.43901	0.4339	0.999202	--	0	1	1	--	0	1	1	--	-Inf	1	1	--	-Inf	0.06575	0.999202	--	-Inf	0.0428	0.999202	down	-Inf	0.06965	0.999202	--	NBS-LRR type disease resistance protein, putative, expressed
LOC_Os06g06380	7.93062	5.69496	2.67046	6.77622	0.468603	5.59593	2.64401	5.89532	4.081	0.0083	0.604746	up	0.0253086	0.97785	0.999202	--	0.0143621	0.98785	0.999202	--	0.200911	0.81415	0.999202	--	0.477748	0.5781	0.999202	--	1.57034	0.09575	0.999202	--	0.226954	0.79145	0.999202	--	-3.57794	0.01255	0.727536	down	-2.49629	0.05455	0.999202	--	-3.65313	0.0105	0.672449	down	NBS-LRR type disease resistance protein, putative, expressed
LOC_Os11g30210	17.7782	7.93018	4.38959	10.7227	3.92349	8.53119	4.53897	8.95253	2.1799	0.04895	0.999202	up	-0.105393	0.91915	0.999202	--	-0.0482768	0.9568	0.999202	--	0.260301	0.75825	0.999202	--	1.16468	0.22605	0.999202	--	2.01795	0.0377	0.999202	up	0.729441	0.40395	0.999202	--	-1.12061	0.32255	0.999202	--	-0.210227	0.8427	0.999202	--	-1.19016	0.2407	0.999202	--	NBS-LRR type disease resistance protein, putative, expressed
LOC_Os11g16290	38.5066	41.6427	46.3351	39.3957	5.95984	34.3499	42.2834	30.4716	2.69176	0.04485	0.999202	up	0.277761	0.7805	0.999202	--	0.132015	0.8813	0.999202	--	0.37057	0.7186	0.999202	--	-0.112959	0.92295	0.999202	--	-0.267001	0.78545	0.999202	--	-0.0329309	0.97565	0.999202	--	-2.52696	0.04595	0.999202	down	-2.82675	0.0323	0.966491	down	-2.35412	0.06195	0.999202	--	NIN, putative, expressed
LOC_Os02g53130	0.0126014	1.17657	0.259458	4.11818	0.284457	2.89494	0.610434	27.6993	-4.49656	1	1	--	-1.29894	0.2269	0.999202	--	-1.23434	0.38775	0.999202	--	-2.74977	0.0099	0.654755	down	-6.54486	0.24555	0.999202	--	-4.36385	1	1	--	-8.35228	0.24535	0.999202	--	-3.34725	0.01695	0.822113	down	-1.10162	0.4486	0.999202	--	-6.60549	0.00235	0.291991	down	nitrate reductase, putative, expressed
LOC_Os07g48450	0.510714	14.2872	13.5324	37.6558	0.66613	13.1662	70.9519	4.41164	-0.383289	0.811	0.999202	--	0.117882	0.8972	0.999202	--	-2.39043	0.0136	0.751718	down	3.09349	0.0052	0.472563	up	-4.80607	0.02695	0.940637	down	-4.72776	0.0281	0.947577	down	-6.20422	0.01915	0.860765	down	-4.30489	0.00495	0.460489	down	-6.73489	0.00185	0.248863	down	-2.72744	0.03665	0.996313	down	no apical meristem protein, putative, expressed
LOC_Os08g01330	0.457372	7.00037	24.7994	7.1307	1.15693	6.92625	2.41193	5.25929	-1.33886	0.46175	0.999202	--	0.0153553	0.98705	0.999202	--	3.36205	0.00345	0.373111	up	0.439176	0.6511	0.999202	--	-3.93599	0.0929	0.999202	--	-5.76079	0.06535	0.999202	--	-3.9626	0.09175	0.999202	--	-2.58177	0.05305	0.999202	--	-1.05988	0.4012	0.999202	--	-2.18456	0.0854	0.999202	--	no apical meristem protein, putative, expressed
LOC_Os06g51070	43.1361	15.1654	29.0425	11.5581	196.728	21.1978	58.9875	11.4151	-2.18923	0.0439	0.999202	down	-0.48313	0.6049	0.999202	--	-1.02224	0.2283	0.999202	--	0.0179587	0.98495	0.999202	--	1.50811	0.1206	0.999202	--	0.570729	0.50375	0.999202	--	1.89999	0.04935	0.999202	up	3.21421	0.0077	0.581679	up	1.73772	0.0982	0.999202	--	4.10719	0.0016	0.229089	up	no apical meristem protein, putative, expressed
LOC_Os06g30320	12.6683	13.0354	10.3548	12.9682	2.64384	13.9992	10.6295	12.3855	2.26052	0.0385	0.999202	up	-0.102917	0.9031	0.999202	--	-0.0377775	0.9652	0.999202	--	0.066316	0.93935	0.999202	--	-0.0412047	0.95945	0.999202	--	0.290932	0.73975	0.999202	--	-0.0337492	0.9684	0.999202	--	-2.40464	0.02755	0.943795	down	-2.00736	0.059	0.999202	--	-2.22795	0.03895	0.999202	down	NOC3 - Putative nucleolar complex subunit 3, expressed
LOC_Os02g30910	0.0356647	0	0	0.216596	0	0.647698	0	0.9398	Inf	1	1	--	-Inf	0.02655	0.938744	down	0	1	1	--	-2.11735	0.2721	0.999202	--	Inf	1	1	--	Inf	1	1	--	-2.60244	1	1	--	-Inf	0.02655	0.938744	down	0	1	1	--	-Inf	0.0014	0.21644	down	nodulin MtN3 family protein, putative, expressed
LOC_Os02g49270	9.68499	8.50434	8.37952	8.06448	1.93488	9.0014	8.68134	9.14848	2.32351	0.02545	0.934044	up	-0.0819495	0.92345	0.999202	--	-0.0510488	0.95065	0.999202	--	-0.18195	0.82985	0.999202	--	0.187552	0.8273	0.999202	--	0.208883	0.8115	0.999202	--	0.264169	0.76045	0.999202	--	-2.21791	0.03125	0.962834	down	-2.16568	0.0359	0.990441	down	-2.24129	0.03085	0.962834	down	NOL1/NOP2/sun family protein, putative, expressed
LOC_Os09g37860	17.8791	17.9115	11.7596	14.2198	1.66296	19.1164	11.7327	20.8343	3.42644	0.024	0.928243	up	-0.0939278	0.91	0.999202	--	0.0032994	0.9965	0.999202	--	-0.551061	0.52055	0.999202	--	-0.00261276	0.99685	0.999202	--	0.60443	0.4817	0.999202	--	0.33037	0.70285	0.999202	--	-3.52298	0.0224	0.911579	down	-2.81871	0.04905	0.999202	down	-3.64713	0.0196	0.867786	down	NOL1/NOP2/sun family protein, putative, expressed
LOC_Os07g26210	20.3929	18.9821	22.6062	22.0763	3.83114	16.3094	23.6922	20.7564	2.41222	0.044	0.999202	up	0.218933	0.84315	0.999202	--	-0.0676922	0.9569	0.999202	--	0.0889407	0.93615	0.999202	--	0.103426	0.92545	0.999202	--	-0.148656	0.8989	0.999202	--	-0.114434	0.9172	0.999202	--	-2.08986	0.0692	0.999202	--	-2.62857	0.02965	0.956418	down	-2.43771	0.0442	0.999202	down	non-lysosomal glucosylceramidase, putative, expressed
LOC_Os02g39560	7.56383	4.98049	12.6852	3.90763	1.24039	4.90967	11.6935	4.6007	2.60832	0.01635	0.810619	up	0.0206604	0.98255	0.999202	--	0.117444	0.8953	0.999202	--	-0.235559	0.81635	0.999202	--	0.60283	0.5239	0.999202	--	-0.745957	0.3943	0.999202	--	0.952824	0.3246	0.999202	--	-1.98483	0.0793	0.999202	--	-3.23683	0.00555	0.491645	down	-1.89106	0.09535	0.999202	--	non-receptor tyrosine kinase spore lysis A, putative, expressed
LOC_Os03g40110	11.6637	10.2921	6.53954	10.4444	1.4301	10.9287	7.4615	13.7866	3.02783	0.0372	0.99884	up	-0.0865963	0.9194	0.999202	--	-0.190277	0.83805	0.999202	--	-0.400535	0.64395	0.999202	--	0.180489	0.8323	0.999202	--	0.834761	0.3843	0.999202	--	0.159286	0.8534	0.999202	--	-2.93394	0.03875	0.999202	down	-2.38334	0.07535	0.999202	--	-3.26908	0.0272	0.940637	down	nop14-like family protein, expressed
LOC_Os06g03780	8.15761	7.65723	6.65055	6.64466	1.76631	7.60935	6.09285	8.31827	2.20741	0.03835	0.999202	up	0.0090506	0.99175	0.999202	--	0.126355	0.90495	0.999202	--	-0.324087	0.7231	0.999202	--	0.091323	0.9135	0.999202	--	0.294673	0.7524	0.999202	--	0.29595	0.7504	0.999202	--	-2.10704	0.0626	0.999202	--	-1.78638	0.1083	0.999202	--	-2.23555	0.0347	0.981838	down	NUC153 domain containing protein, expressed
LOC_Os07g34740	6.77016	6.16087	4.45704	5.63846	0.933364	7.7933	5.37327	6.91121	2.85868	0.0366	0.996311	up	-0.339102	0.7172	0.999202	--	-0.269714	0.79015	0.999202	--	-0.293637	0.75575	0.999202	--	0.136056	0.8832	0.999202	--	0.603104	0.5124	0.999202	--	0.263888	0.7746	0.999202	--	-3.06172	0.0291	0.953368	down	-2.52529	0.0609	0.999202	--	-2.88843	0.03545	0.98484	down	NUC153 domain containing protein, expressed
LOC_Os02g48010	51.2457	52.8539	85.34	62.3869	3.04796	44.5075	71.8717	49.2026	4.07152	0.0006	0.160651	up	0.247963	0.78665	0.999202	--	0.247799	0.82425	0.999202	--	0.342509	0.7371	0.999202	--	-0.0445784	0.9617	0.999202	--	-0.73579	0.47145	0.999202	--	-0.283812	0.78355	0.999202	--	-3.86813	0.0005	0.14999	down	-4.55951	0.0004	0.133555	down	-4.01282	0.0005	0.14999	down	nuclear matrix constituent protein 1-like, putative, expressed
LOC_Os02g50790	30.1983	30.3296	29.713	30.8378	1.20904	27.0954	34.0322	28.5719	4.64253	0.00585	0.507589	up	0.16268	0.84505	0.999202	--	-0.195805	0.81375	0.999202	--	0.110105	0.89675	0.999202	--	-0.00625693	0.99395	0.999202	--	0.0233724	0.9801	0.999202	--	-0.0302328	0.97265	0.999202	--	-4.48611	0.0061	0.51864	down	-4.81496	0.00435	0.428069	down	-4.56266	0.0056	0.494036	down	nuclear-pore anchor, putative, expressed
LOC_Os12g41962	7.19344	6.91655	8.50764	6.46582	0.677825	4.61026	8.63367	6.89303	3.4077	0.04885	0.999202	up	0.585204	0.6088	0.999202	--	-0.0212137	0.9838	0.999202	--	-0.0923045	0.93135	0.999202	--	0.056628	0.9565	0.999202	--	-0.242078	0.8235	0.999202	--	0.153848	0.8824	0.999202	--	-2.76587	0.0886	0.999202	--	-3.67099	0.0436	0.999202	down	-3.34615	0.0527	0.999202	--	nucleolar protein NOP5, putative, expressed
LOC_Os03g44010	33.8046	30.9479	42.5606	37.9636	5.89184	26.4147	46.3447	29.1775	2.52043	0.02515	0.932466	up	0.228504	0.795	0.999202	--	-0.122887	0.89165	0.999202	--	0.379761	0.66835	0.999202	--	0.127376	0.88675	0.999202	--	-0.332298	0.7067	0.999202	--	-0.167399	0.84665	0.999202	--	-2.16455	0.04485	0.999202	down	-2.97562	0.0098	0.651149	down	-2.30807	0.0367	0.996313	down	nucleolar protein NOP5, putative, expressed
LOC_Os03g22730	5.89137	3.30897	2.33137	2.97175	10.2685	7.60438	1.68849	17.0182	-0.801549	0.4111	0.999202	--	-1.20045	0.26255	0.999202	--	0.465442	0.7525	0.999202	--	-2.5177	0.02115	0.892188	down	0.832221	0.42565	0.999202	--	1.33742	0.28085	0.999202	--	0.98729	0.3467	0.999202	--	0.433321	0.6534	0.999202	--	2.60441	0.0521	0.999202	--	-0.728859	0.4214	0.999202	--	nucleolar protein NOP5-1, putative, expressed
LOC_Os10g41410	33.7982	23.3425	9.71897	15.6908	90.5985	42.0844	11.9396	76.3681	-1.42254	0.1074	0.999202	--	-0.850329	0.3773	0.999202	--	-0.296885	0.7756	0.999202	--	-2.28305	0.02025	0.877701	down	0.53399	0.5699	0.999202	--	1.79807	0.09615	0.999202	--	1.10703	0.234	0.999202	--	1.1062	0.2151	0.999202	--	2.92373	0.00355	0.379515	up	0.246518	0.77725	0.999202	--	nucleoside diphosphate kinase, putative, expressed
LOC_Os03g21850	3.15121	3.53646	4.58921	3.28708	0.303583	3.69659	4.88732	3.52893	3.37574	0.0105	0.672449	up	-0.0638863	0.9444	0.999202	--	-0.090796	0.9328	0.999202	--	-0.102424	0.9181	0.999202	--	-0.166404	0.8584	0.999202	--	-0.542343	0.5845	0.999202	--	-0.0609041	0.95015	0.999202	--	-3.60603	0.00805	0.594995	down	-4.00888	0.0047	0.448058	down	-3.53907	0.0091	0.629436	down	nucleotidyltransferase, putative, expressed
LOC_Os06g03700	5.84402	5.37815	3.58862	6.66858	0.548094	4.95579	5.11771	5.47133	3.41447	0.0154	0.790985	up	0.117997	0.90195	0.999202	--	-0.51207	0.60765	0.999202	--	0.285489	0.77745	0.999202	--	0.119849	0.90825	0.999202	--	0.703531	0.48645	0.999202	--	-0.190419	0.854	0.999202	--	-3.17662	0.02005	0.873781	down	-3.223	0.0195	0.866037	down	-3.3194	0.0168	0.819108	down	oligopeptide transporter, putative, expressed
LOC_Os08g06100	21.105	38.2318	30.2241	30.4928	108.216	118.858	57.4343	38.1444	-2.35826	0.0139	0.758907	down	-1.63639	0.0711	0.999202	--	-0.926214	0.3238	0.999202	--	-0.323005	0.7056	0.999202	--	-0.857193	0.31465	0.999202	--	-0.518117	0.54145	0.999202	--	-0.530885	0.52425	0.999202	--	-0.135323	0.88365	0.999202	--	0.913927	0.34085	0.999202	--	1.50437	0.097	0.999202	--	O-methyltransferase, putative, expressed
LOC_Os04g53930	0.797016	7.34436	27.0293	4.56146	6.65612	14.5033	56.6521	7.02077	-3.062	0.02615	0.937758	down	-0.981674	0.29975	0.999202	--	-1.06761	0.2672	0.999202	--	-0.622134	0.5684	0.999202	--	-3.20396	0.021	0.889153	down	-5.08377	0.00375	0.393511	down	-2.51682	0.0679	0.999202	--	-1.12363	0.24655	0.999202	--	-3.08938	0.005	0.463518	down	-0.0769496	0.9413	0.999202	--	organic cation transporter protein, putative, expressed
LOC_Os03g20370	110.321	331.357	267.589	178.663	505.366	307.069	299.727	206.12	-2.19562	0.04965	0.999202	down	0.109824	0.9228	0.999202	--	-0.163633	0.8876	0.999202	--	-0.206246	0.8273	0.999202	--	-1.58667	0.1529	0.999202	--	-1.2783	0.24865	0.999202	--	-0.695528	0.48045	0.999202	--	0.718768	0.51855	0.999202	--	0.75368	0.50245	0.999202	--	1.29384	0.2139	0.999202	--	OsCam1-1 - Calmodulin, expressed
LOC_Os01g16240	38.2794	36.3486	52.8311	49.0418	129.359	35.2733	47.7529	41.2339	-1.75674	0.04635	0.999202	down	0.0433198	0.96445	0.999202	--	0.145801	0.867	0.999202	--	0.250181	0.77215	0.999202	--	0.07467	0.92745	0.999202	--	-0.464821	0.58405	0.999202	--	-0.357443	0.6756	0.999202	--	1.87473	0.05855	0.999202	--	1.43772	0.0991	0.999202	--	1.64947	0.0579	0.999202	--	OsCam1-3 - Calmodulin, expressed
LOC_Os02g39380	2.0954	0	0	0.0432781	3.65568	0.560277	0	0.312961	-0.802912	0.51785	0.999202	--	-Inf	0.03355	0.977101	down	0	1	1	--	-2.85427	1	1	--	Inf	0.00035	0.12614	up	Inf	0.00035	0.12614	up	5.59745	0.2532	0.999202	--	2.70593	0.1571	0.999202	--	Inf	5e-05	0.0292283	up	3.54609	0.1217	0.999202	--	OsCML17 - Calmodulin-related calcium sensor protein, expressed
LOC_Os08g02420	46.6186	70.9684	85.8034	76.5696	172.248	64.9332	68.2078	60.5134	-1.88551	0.0409	0.999202	down	0.128219	0.8754	0.999202	--	0.331099	0.745	0.999202	--	0.339517	0.70615	0.999202	--	-0.606271	0.4709	0.999202	--	-0.88013	0.3438	0.999202	--	-0.715867	0.44145	0.999202	--	1.40745	0.12155	0.999202	--	1.33648	0.1794	0.999202	--	1.50916	0.09985	0.999202	--	OsCML7 - Calmodulin-related calcium sensor protein, expressed
LOC_Os02g33310	0.514706	0.484095	0.0899033	0.176236	0	0.370117	0	0.151947	Inf	0.04625	0.999202	up	0.38731	1	1	--	Inf	1	1	--	0.213943	1	1	--	0.0884564	0.9361	0.999202	--	2.5173	0.41645	0.999202	--	1.54624	0.552	0.999202	--	-Inf	1	1	--	0	1	1	--	-Inf	1	1	--	OsFBD7 - F-box and FBD domain containing protein, expressed
LOC_Os04g13160	0.15595	0.0289095	0.0657709	0	1.08871	0.699233	0.108309	1.31388	-2.80347	0.19145	0.999202	--	-4.59616	0.25335	0.999202	--	-0.719636	1	1	--	-Inf	0.0005	0.14999	down	2.43146	1	1	--	1.24556	1	1	--	Inf	1	1	--	0.638778	0.6453	0.999202	--	3.32939	0.1661	0.999202	--	-0.271207	0.8491	0.999202	--	OsFBD9 - F-box and FBD domain containing protein, expressed
LOC_Os01g22430	10.6247	8.18124	5.09884	7.79561	0	11.6259	5.94935	9.50646	Inf	5e-05	0.0292283	up	-0.506948	0.63445	0.999202	--	-0.222562	0.8378	0.999202	--	-0.286247	0.78725	0.999202	--	0.377035	0.7274	0.999202	--	1.05919	0.31475	0.999202	--	0.446694	0.68195	0.999202	--	-Inf	5e-05	0.0292283	down	-Inf	5e-05	0.0292283	down	-Inf	5e-05	0.0292283	down	OsFBDUF3 - F-box and DUF domain containing protein, expressed
LOC_Os08g35900	11.9852	12.0864	9.82232	12.7031	1.35742	11.8164	12.6576	12.2533	3.14232	0.02375	0.92538	up	0.0326044	0.9726	0.999202	--	-0.365864	0.7084	0.999202	--	0.0520059	0.95615	0.999202	--	-0.0121339	0.98905	0.999202	--	0.287121	0.76365	0.999202	--	-0.0839217	0.93045	0.999202	--	-3.12185	0.02275	0.917132	down	-3.22106	0.01895	0.858132	down	-3.17423	0.0202	0.876827	down	OsFBL49 - F-box domain and LRR containing protein, expressed
LOC_Os03g27250	12.0478	11.5844	10.9666	11.3135	1.81361	10.8749	13.207	10.5652	2.73184	0.04845	0.999202	up	0.091182	0.91485	0.999202	--	-0.268196	0.75245	0.999202	--	0.0987299	0.909	0.999202	--	0.0565919	0.94685	0.999202	--	0.13566	0.87285	0.999202	--	0.0907266	0.91375	0.999202	--	-2.58406	0.0607	0.999202	--	-2.86437	0.0426	0.999202	down	-2.54238	0.06285	0.999202	--	OsFBO14 - F-box and other domain containing protein, expressed
LOC_Os12g05609	0.983024	0.243189	0.0571762	0.269402	0	0.0465209	0	0.100368	Inf	0.0012	0.204804	up	2.38613	1	1	--	Inf	1	1	--	1.42445	1	1	--	2.01515	0.27685	0.999202	--	4.10374	0.25085	0.999202	--	1.86747	0.321	0.999202	--	-Inf	1	1	--	0	1	1	--	-Inf	1	1	--	OsFBO24 - F-box and other domain containing protein, expressed
LOC_Os07g26000	84.3806	69.4325	94.8127	70.5764	18.4667	57.6594	88.6592	47.078	2.19199	0.02265	0.915613	up	0.268057	0.78625	0.999202	--	0.0968107	0.91955	0.999202	--	0.584132	0.55465	0.999202	--	0.281299	0.7651	0.999202	--	-0.168169	0.857	0.999202	--	0.257726	0.7836	0.999202	--	-1.64263	0.08415	0.999202	--	-2.26335	0.0191	0.860041	down	-1.35013	0.15855	0.999202	--	OsFBX235 - F-box domain containing protein, expressed
LOC_Os09g15560	0	0	0.157811	0	0.166351	0.131839	0.0326189	0.505303	-Inf	1	1	--	-Inf	1	1	--	2.27442	1	1	--	-Inf	0.02375	0.92538	down	0	1	1	--	-Inf	1	1	--	0	1	1	--	0.335453	1	1	--	2.35045	1	1	--	-1.60292	0.48825	0.999202	--	OsFBX314 - F-box domain containing protein, expressed
LOC_Os09g15570	7.99342	5.69114	2.03925	3.75683	0.869371	8.76569	1.99967	3.84357	3.20077	0.02275	0.917132	up	-0.62315	0.52525	0.999202	--	0.0282794	0.98575	0.999202	--	-0.0329319	0.97695	0.999202	--	0.490095	0.6188	0.999202	--	1.97077	0.14465	0.999202	--	1.0893	0.32795	0.999202	--	-3.33382	0.0179	0.839525	down	-1.20172	0.41945	0.999202	--	-2.1444	0.11255	0.999202	--	OsFBX315 - F-box domain containing protein, expressed
LOC_Os02g27400	45.6598	20.0583	12.3909	25.5724	3.34293	24.1763	17.0875	23.4529	3.77174	0.0011	0.196131	up	-0.269392	0.74805	0.999202	--	-0.463667	0.5871	0.999202	--	0.124821	0.88335	0.999202	--	1.18672	0.20715	0.999202	--	1.88165	0.05095	0.999202	--	0.836334	0.35725	0.999202	--	-2.85441	0.0044	0.43109	down	-2.35376	0.0159	0.799743	down	-2.81058	0.0046	0.44337	down	OsFBX49 - F-box domain containing protein, expressed
LOC_Os07g47490	0.835525	0.960104	0.311308	0.841372	0	0.848466	0.215264	0.445311	Inf	0.00215	0.274974	up	0.178333	0.88925	0.999202	--	0.532238	1	1	--	0.917931	0.54465	0.999202	--	-0.200508	0.8686	0.999202	--	1.42434	0.34865	0.999202	--	-0.0100609	0.9944	0.999202	--	-Inf	0.0021	0.270064	down	-Inf	1	1	--	-Inf	1	1	--	OsGH3.11 - Probable indole-3-acetic acid-amido synthetase, expressed
LOC_Os01g13030	39.1621	27.1719	29.5116	34.5896	157.629	37.0276	31.5948	34.1934	-2.00901	0.04005	0.999202	down	-0.446486	0.6257	0.999202	--	-0.098408	0.9124	0.999202	--	0.0166202	0.98485	0.999202	--	0.527344	0.5477	0.999202	--	0.408178	0.64	0.999202	--	0.179121	0.8375	0.999202	--	2.08987	0.03375	0.977101	up	2.31878	0.01975	0.869463	up	2.20475	0.0237	0.92538	up	OsIAA3 - Auxin-responsive Aux/IAA gene family member, expressed
LOC_Os01g19140	21.2551	17.3802	9.90933	17.6738	1.14829	13.5218	10.4648	11.1146	4.21025	0.0414	0.999202	up	0.362159	0.7048	0.999202	--	-0.078682	0.9455	0.999202	--	0.66915	0.5096	0.999202	--	0.290363	0.7704	0.999202	--	1.10095	0.29795	0.999202	--	0.266199	0.77625	0.999202	--	-3.55773	0.05535	0.999202	--	-3.18798	0.0751	0.999202	--	-3.2749	0.0695	0.999202	--	O-sialoglycoprotein endopeptidase, putative, expressed
LOC_Os06g13030	8.02781	4.63227	8.08801	7.1249	1.18722	4.57307	6.88232	5.52417	2.75742	0.0159	0.799743	up	0.0185555	0.98355	0.999202	--	0.232891	0.7901	0.999202	--	0.367112	0.679	0.999202	--	0.793289	0.36655	0.999202	--	-0.0107785	0.991	0.999202	--	0.172138	0.84535	0.999202	--	-1.94557	0.06995	0.999202	--	-2.5353	0.0239	0.926687	down	-2.21817	0.0435	0.999202	down	OsLIM - LIM domain protein, putative actin-binding protein and transcription factor, expressed
LOC_Os07g48960	16.3681	12.7359	7.47214	10.8978	3.9458	15.1784	6.54073	13.6938	2.0525	0.029	0.953241	up	-0.253113	0.77	0.999202	--	0.19207	0.8349	0.999202	--	-0.329492	0.6975	0.999202	--	0.361986	0.6738	0.999202	--	1.1313	0.19085	0.999202	--	0.586856	0.4994	0.999202	--	-1.94363	0.0394	0.999202	down	-0.729132	0.46715	0.999202	--	-1.79513	0.0549	0.999202	--	OsLonP3 - Putative Lon protease homologue, expressed
LOC_Os07g01820	13.6913	6.22825	17.5931	8.47564	19.0265	2.70132	4.01265	6.11935	-0.474752	0.6335	0.999202	--	1.20516	0.2529	0.999202	--	2.13238	0.03255	0.970021	up	0.469944	0.61365	0.999202	--	1.13636	0.29585	0.999202	--	-0.361753	0.7162	0.999202	--	0.691861	0.5251	0.999202	--	2.81627	0.0086	0.613944	up	2.24538	0.02515	0.932466	up	1.63656	0.06845	0.999202	--	OsMADS15 - MADS-box family gene with MIKCc type-box, expressed
LOC_Os02g36924	0.586319	1.54865	1.3471	1.76996	0	1.9269	1.92084	1.11826	Inf	0.03385	0.977101	up	-0.31527	0.81785	0.999202	--	-0.511877	0.70975	0.999202	--	0.662456	0.6285	0.999202	--	-1.40125	0.4406	0.999202	--	-1.2001	0.49885	0.999202	--	-1.59396	0.3748	0.999202	--	-Inf	0.0005	0.14999	down	-Inf	0.00055	0.155781	down	-Inf	0.0018	0.244256	down	OsMADS27 - MADS-box family gene with MIKCc type-box, expressed
LOC_Os02g49840	15.3221	22.9886	37.0753	23.7076	1.33502	13.2725	30.9318	13.5161	3.52069	0.03995	0.999202	up	0.792486	0.40055	0.999202	--	0.261365	0.7771	0.999202	--	0.810665	0.36715	0.999202	--	-0.585303	0.52435	0.999202	--	-1.27484	0.21145	0.999202	--	-0.629728	0.52445	0.999202	--	-3.31351	0.04975	0.999202	down	-4.53416	0.02305	0.920781	down	-3.33975	0.04555	0.999202	down	OsMADS57 - MADS-box family gene with MIKCc type-box, expressed
LOC_Os03g14850	0.789152	0.763199	3.76446	2.05825	0	0.566474	5.25462	1.86323	Inf	0.03445	0.980151	up	0.430049	0.8321	0.999202	--	-0.481144	0.74115	0.999202	--	0.143614	0.9168	0.999202	--	0.0482436	0.95555	0.999202	--	-2.25407	0.25815	0.999202	--	-1.38304	0.43955	0.999202	--	-Inf	0.04355	0.999202	down	-Inf	5e-05	0.0292283	down	-Inf	0.0015	0.223185	down	OsMADS72 - MADS-box family gene with M-alpha type-box, expressed
LOC_Os09g28040	12.1591	10.69	16.2109	14.389	2.4021	11.4213	11.9738	10.7424	2.33967	0.0295	0.956418	up	-0.0954698	0.9118	0.999202	--	0.437083	0.6143	0.999202	--	0.421647	0.6214	0.999202	--	0.185782	0.8262	0.999202	--	-0.414929	0.63075	0.999202	--	-0.242926	0.77515	0.999202	--	-2.24936	0.03455	0.980151	down	-2.31751	0.03105	0.962834	down	-2.16095	0.0412	0.999202	down	OsPOP18 - Putative Prolyl Oligopeptidase homologue, expressed
LOC_Os02g22100	69.2468	65.1313	188.266	53.4047	15.9919	46.8913	168.142	44.4712	2.1144	0.0344	0.980151	up	0.474031	0.56555	0.999202	--	0.163089	0.89445	0.999202	--	0.264096	0.7591	0.999202	--	0.0883974	0.9178	0.999202	--	-1.44295	0.1579	0.999202	--	0.374782	0.6589	0.999202	--	-1.55197	0.1097	0.999202	--	-3.39426	0.0066	0.538437	down	-1.47553	0.14175	0.999202	--	OsRhmbd6 - Putative Rhomboid homologue, expressed
LOC_Os02g58350	0.580805	1.44677	1.07013	1.32815	0	1.3638	1.04546	0.756273	Inf	0.04735	0.999202	up	0.085205	0.96025	0.999202	--	0.0336456	0.95725	0.999202	--	0.812435	0.7212	0.999202	--	-1.31671	0.5806	0.999202	--	-0.881658	0.7068	0.999202	--	-1.19329	0.60635	0.999202	--	-Inf	0.02825	0.947624	down	-Inf	0.03445	0.980151	down	-Inf	0.0415	0.999202	down	OsRR3 type-A response regulator, expressed
LOC_Os06g45950	0.551141	0.0978874	0	0.0371256	1.42639	0.456934	0.499009	0.0309092	-1.37187	0.4568	0.999202	--	-2.22279	1	1	--	-Inf	0.03445	0.980151	down	0.264376	1	1	--	2.49323	0.38105	0.999202	--	Inf	0.03385	0.977101	up	3.89193	0.3426	0.999202	--	1.64231	0.3842	0.999202	--	1.51523	0.4223	0.999202	--	5.52818	0.2455	0.999202	--	OsSAUR25 - Auxin-responsive SAUR gene family member, expressed
LOC_Os03g26930	0.0696875	0.566552	0.525607	0.571578	0.40233	0.362447	0	0.88416	-2.52941	1	1	--	0.644437	0.77645	0.999202	--	Inf	0.0314	0.962834	up	-0.629356	0.71205	0.999202	--	-3.02324	0.3464	0.999202	--	-2.91501	0.35115	0.999202	--	-3.03598	0.34255	0.999202	--	0.150607	1	1	--	Inf	1	1	--	-1.13593	0.51675	0.999202	--	OsSCP13 - Putative Serine Carboxypeptidase homologue, expressed
LOC_Os11g27329	0	0.285006	0.547985	0.57246	0	0	0.0463122	0	0	1	1	--	Inf	1	1	--	3.56467	0.1477	0.999202	--	Inf	0.0063	0.527135	up	-Inf	1	1	--	-Inf	0.02715	0.940637	down	-Inf	0.00525	0.475174	down	0	1	1	--	-Inf	1	1	--	0	1	1	--	OsSCP62 - Putative Serine Carboxypeptidase homologue, expressed
LOC_Os02g04680	19.9348	14.1969	23.3797	18.3359	2.07898	12.8487	24.1514	15.0051	3.26134	0.00465	0.445345	up	0.143951	0.88555	0.999202	--	-0.0468541	0.95415	0.999202	--	0.28922	0.77085	0.999202	--	0.489708	0.6286	0.999202	--	-0.229969	0.79895	0.999202	--	0.120612	0.90595	0.999202	--	-2.62768	0.02105	0.890392	down	-3.53816	0.0022	0.279575	down	-2.85151	0.0123	0.720148	down	OsSPL3 - SBP-box gene family member, expressed
LOC_Os02g44520	43.7904	38.1163	36.846	41.2453	10.787	32.7626	37.1794	37.5347	2.02132	0.0343	0.980151	up	0.218358	0.81975	0.999202	--	-0.0129958	0.9899	0.999202	--	0.136003	0.8936	0.999202	--	0.200208	0.83445	0.999202	--	0.249105	0.79845	0.999202	--	0.0863847	0.92925	0.999202	--	-1.60275	0.09635	0.999202	--	-1.78521	0.0635	0.999202	--	-1.79893	0.0609	0.999202	--	OsSub19 - Putative Subtilisin homologue, expressed
LOC_Os04g03796	15.3106	12.8244	17.0744	16.73	1.14512	11.4451	15.1972	13.4388	3.74096	0.0056	0.494036	up	0.164158	0.83985	0.999202	--	0.16803	0.83885	0.999202	--	0.316037	0.6971	0.999202	--	0.255636	0.75385	0.999202	--	-0.157307	0.84315	0.999202	--	-0.127915	0.87525	0.999202	--	-3.32117	0.01045	0.671172	down	-3.73024	0.0063	0.527135	down	-3.55284	0.0083	0.604746	down	OsSub37 - Putative Subtilisin homologue, expressed
LOC_Os10g38080	8.61578	1.99564	2.09166	1.44469	35.3306	6.02697	2.56251	5.31492	-2.03587	0.03625	0.994152	down	-1.59458	0.16145	0.999202	--	-0.29291	0.78415	0.999202	--	-1.87929	0.0938	0.999202	--	2.11013	0.05295	0.999202	--	2.04233	0.0607	0.999202	--	2.57622	0.0188	0.856061	up	2.55141	0.01805	0.842385	up	3.78529	0.00065	0.164641	up	2.7328	0.0105	0.672449	up	OsSub61 - Putative Subtilisin homologue, expressed
LOC_Os01g58280	2.6726	1.08991	1.11479	0.847213	6.17228	3.4319	9.93353	2.12773	-1.20756	0.25625	0.999202	--	-1.6548	0.21925	0.999202	--	-3.15554	0.0284	0.948526	down	-1.32852	0.28605	0.999202	--	1.29403	0.3206	0.999202	--	1.26148	0.33265	0.999202	--	1.65745	0.20495	0.999202	--	0.846795	0.42675	0.999202	--	-0.686504	0.4833	0.999202	--	1.53648	0.1378	0.999202	--	OsSub8 - Putative Subtilisin homologue, expressed
LOC_Os03g17610	3.32826e-07	1.42109e-06	3.13573e-06	1.62972e-06	3.55287	3.22219e-06	7.59838e-07	4.51517e-07	-23.3477	0.0489	0.999202	down	-1.18104	1	1	--	2.04504	1	1	--	1.85177	1	1	--	-2.09416	1	1	--	-3.23596	1	1	--	-2.29179	1	1	--	20.0725	0.08655	0.999202	--	22.1568	0.07655	0.999202	--	22.9077	0.074	0.999202	--	OsTOP6A3 - Topoisomerase 6 subunit A homolog 3, expressed
LOC_Os02g56334	3.22919	1.70643	2.08224	1.28912	0	2.04096	2.29407	1.25713	Inf	5e-05	0.0292283	up	-0.258265	0.84035	0.999202	--	-0.139773	0.8948	0.999202	--	0.0362521	0.97985	0.999202	--	0.920191	0.49085	0.999202	--	0.633033	0.5745	0.999202	--	1.32478	0.3133	0.999202	--	-Inf	5e-05	0.0292283	down	-Inf	5e-05	0.0292283	down	-Inf	0.00055	0.155781	down	OsWAK18b - OsWAK short gene, expressed
LOC_Os03g62430	4.45252	3.6117	7.18199	3.32675	0.566155	3.63004	8.75386	4.70707	2.97535	0.0299	0.956418	up	-0.00730759	0.99415	0.999202	--	-0.285535	0.7624	0.999202	--	-0.500716	0.6114	0.999202	--	0.301942	0.7593	0.999202	--	-0.689762	0.50605	0.999202	--	0.420508	0.6711	0.999202	--	-2.68072	0.04105	0.999202	down	-3.95065	0.00865	0.615624	down	-3.05556	0.027	0.940637	down	OsWAK28 - OsWAK receptor-like protein kinase, expressed
LOC_Os04g29680	0.264977	0.0285562	0	0.0244002	0	0.123055	0.562381	0.0421699	Inf	1	1	--	-2.10742	1	1	--	-Inf	0.02505	0.931551	down	-0.789319	1	1	--	3.21399	1	1	--	Inf	1	1	--	3.4409	1	1	--	-Inf	1	1	--	-Inf	0.02505	0.931551	down	-Inf	1	1	--	OsWAK38 - OsWAK receptor-like protein kinase, expressed
LOC_Os08g39210	1.62267	1.60567	0.92612	1.33835	0	1.4287	1.46452	1.48464	Inf	5e-05	0.0292283	up	0.168472	0.90755	0.999202	--	-0.661158	0.64675	0.999202	--	-0.149661	0.9197	0.999202	--	0.0151968	0.98895	0.999202	--	0.809103	0.5716	0.999202	--	0.277916	0.86	0.999202	--	-Inf	0.0008	0.176525	down	-Inf	0.0005	0.14999	down	-Inf	0.00025	0.105412	down	OsWAK74 - OsWAK receptor-like protein kinase, expressed
LOC_Os01g26300	0.523548	0	0.186291	0.239107	0	0.379667	0.704388	0.102286	Inf	0.04625	0.999202	up	-Inf	1	1	--	-1.91881	0.46355	0.999202	--	1.22505	1	1	--	Inf	0.04625	0.999202	up	1.49076	0.5528	0.999202	--	1.13067	0.6226	0.999202	--	-Inf	1	1	--	-Inf	0.0428	0.999202	down	-Inf	1	1	--	OsWAK9 - OsWAK receptor-like cytoplasmic kinase OsWAK-RLWT, expressed
LOC_Os04g57480	7.6284	7.07222	3.975	6.91794	0.986463	8.97723	5.1649	7.936	2.95105	0.0243	0.929989	up	-0.344108	0.7557	0.999202	--	-0.377786	0.74005	0.999202	--	-0.198069	0.85195	0.999202	--	0.109219	0.9211	0.999202	--	0.940427	0.4342	0.999202	--	0.141038	0.8943	0.999202	--	-3.18593	0.01605	0.803595	down	-2.3884	0.0477	0.999202	down	-3.00808	0.02115	0.892188	down	OTU-like cysteine protease family protein, putative, expressed
LOC_Os03g10510	17.6334	24.9975	43.7532	25.8444	74.2496	24.7782	42.5044	24.4271	-2.07407	0.0459	0.999202	down	0.0127168	0.9887	0.999202	--	0.0417757	0.9638	0.999202	--	0.0813684	0.92395	0.999202	--	-0.503477	0.61295	0.999202	--	-1.31108	0.15265	0.999202	--	-0.551544	0.5316	0.999202	--	1.58331	0.12155	0.999202	--	0.80477	0.42785	0.999202	--	1.6039	0.11525	0.999202	--	outer mitochondrial membrane porin, putative, expressed
LOC_Os04g26920	262.557	438.938	302.519	579.309	24.4601	300.193	384.104	263.253	3.42413	0.01035	0.668286	up	0.548125	0.66875	0.999202	--	-0.34447	0.75825	0.999202	--	1.13788	0.312	0.999202	--	-0.741386	0.5684	0.999202	--	-0.204396	0.8628	0.999202	--	-1.1417	0.3727	0.999202	--	-3.61739	0.00725	0.566069	down	-3.973	0.00355	0.379515	down	-3.42795	0.0015	0.223185	down	oxidoreductase, aldo/keto reductase family protein, putative, expressed
LOC_Os10g40020	10.4333	9.43738	4.52919	10.0119	1.69241	9.37024	6.08032	8.27331	2.62405	0.03415	0.980151	up	0.0103001	0.99155	0.999202	--	-0.424894	0.67705	0.999202	--	0.275176	0.76755	0.999202	--	0.144736	0.88625	0.999202	--	1.20387	0.2574	0.999202	--	0.0594826	0.9491	0.999202	--	-2.46901	0.0446	0.999202	down	-1.84507	0.1156	0.999202	--	-2.28939	0.0582	0.999202	--	oxidoreductase, short chain dehydrogenase/reductase family domain containing family, expressed
LOC_Os02g42810	21.8104	27.8511	36.4976	25.9113	2.49678	19.7853	37.2502	19.5641	3.12688	0.03195	0.964855	up	0.493305	0.56545	0.999202	--	-0.0294458	0.9752	0.999202	--	0.405373	0.63315	0.999202	--	-0.352716	0.6852	0.999202	--	-0.742782	0.38775	0.999202	--	-0.248564	0.77595	0.999202	--	-2.98629	0.0368	0.997475	down	-3.89911	0.01445	0.77099	down	-2.97007	0.03755	0.99884	down	oxidoreductase, short chain dehydrogenase/reductase family domain containing protein, expressed
LOC_Os02g56580	0.083337	0.0892024	0	0	0.418152	0.339802	0.0832012	0.627583	-2.327	1	1	--	-1.92954	1	1	--	-Inf	1	1	--	-Inf	0.0388	0.999202	down	-0.0981262	1	1	--	Inf	1	1	--	Inf	1	1	--	0.299333	1	1	--	2.32935	1	1	--	-0.58578	0.7687	0.999202	--	P21-Rho-binding domain containing protein, putative, expressed
LOC_Os09g36270	34.1952	32.4064	28.0339	37.0703	7.48786	25.9574	25.1578	26.8556	2.19117	0.02635	0.938744	up	0.320132	0.7333	0.999202	--	0.156167	0.8579	0.999202	--	0.465038	0.6131	0.999202	--	0.0775158	0.94075	0.999202	--	0.28662	0.75785	0.999202	--	-0.116468	0.907	0.999202	--	-1.79352	0.04015	0.999202	down	-1.74838	0.0487	0.999202	down	-1.8426	0.0354	0.98484	down	pantothenate kinase, putative, expressed
LOC_Os06g45800	4.43213	3.82747	5.09171	4.155	0.470034	4.02207	5.95068	3.98409	3.23716	0.02175	0.90129	up	-0.0715463	0.94255	0.999202	--	-0.224904	0.81135	0.999202	--	0.0605981	0.95295	0.999202	--	0.211608	0.838	0.999202	--	-0.200151	0.8451	0.999202	--	0.0931528	0.92595	0.999202	--	-3.0971	0.0251	0.932466	down	-3.66222	0.01165	0.704325	down	-3.08341	0.02555	0.935193	down	PAP/25A associated domain containing protein, putative, expressed
LOC_Os06g20860	1.96719	1.22698	1.3317	1.27455	0	1.21493	2.00984	1.42221	Inf	5e-05	0.0292283	up	0.0142487	0.98945	0.999202	--	-0.593806	0.6512	0.999202	--	-0.158148	0.9026	0.999202	--	0.681022	0.6112	0.999202	--	0.562867	0.67615	0.999202	--	0.626155	0.64315	0.999202	--	-Inf	0.0002	0.0912937	down	-Inf	5e-05	0.0292283	down	-Inf	5e-05	0.0292283	down	paramyosin, putative, expressed
LOC_Os07g42700	7.63967	7.75812	6.10514	15.2769	0.997854	7.28097	5.35467	14.2375	2.93661	0.0218	0.90209	up	0.091576	0.91155	0.999202	--	0.189225	0.8456	0.999202	--	0.101657	0.90425	0.999202	--	-0.0221966	0.97795	0.999202	--	0.323487	0.7386	0.999202	--	-0.99977	0.30005	0.999202	--	-2.86723	0.02195	0.905411	down	-2.4239	0.0477	0.999202	down	-3.83472	0.00475	0.449905	down	paramyosin, putative, expressed
LOC_Os08g30340	0.539536	0.309216	0	0.0453681	0	0.229726	0.334928	0	Inf	0.02605	0.937318	up	0.4287	1	1	--	-Inf	1	1	--	Inf	1	1	--	0.803103	0.5648	0.999202	--	Inf	0.02605	0.937318	up	3.57197	0.2458	0.999202	--	-Inf	1	1	--	-Inf	1	1	--	0	1	1	--	PAS2, putative, expressed
LOC_Os01g66840	0.820277	4.86563	7.78455	0.902915	0	3.01353	4.35295	0.35139	Inf	0.03165	0.962834	up	0.691171	0.58895	0.999202	--	0.838619	0.5385	0.999202	--	1.36152	0.5642	0.999202	--	-2.56844	0.17985	0.999202	--	-3.24643	0.12555	0.999202	--	-0.138478	0.9442	0.999202	--	-Inf	0.0008	0.176525	down	-Inf	0.0001	0.0538862	down	-Inf	1	1	--	pectinacetylesterase domain containing protein, expressed
LOC_Os07g11280	17.4938	12.3607	8.26979	10.8001	3.0046	9.70359	6.49136	9.07535	2.5416	0.0244	0.930372	up	0.349166	0.7248	0.999202	--	0.34933	0.724	0.999202	--	0.251017	0.80615	0.999202	--	0.501085	0.6198	0.999202	--	1.08092	0.2925	0.999202	--	0.695798	0.49125	0.999202	--	-1.69134	0.12395	0.999202	--	-1.11135	0.28735	0.999202	--	-1.59478	0.1484	0.999202	--	pentatricopeptide containing protein, putative, expressed
LOC_Os12g37100	9.616	8.10955	1.9955	5.87524	1.37823	7.89944	1.68625	6.22311	2.80262	0.01215	0.715795	up	0.0378709	0.9653	0.999202	--	0.242935	0.8366	0.999202	--	-0.0829873	0.9287	0.999202	--	0.245814	0.7714	0.999202	--	2.26869	0.044	0.999202	up	0.710788	0.45195	0.999202	--	-2.51893	0.01895	0.858132	down	-0.290998	0.7996	0.999202	--	-2.17482	0.0375	0.99884	down	pentatricopeptide repeat domain containing protein, putative, expressed
LOC_Os07g44170	2.1509	1.24316	0.241519	0.671932	0	0.9815	0.187675	0.682725	Inf	5e-05	0.0292283	up	0.340951	0.8072	0.999202	--	0.363898	1	1	--	-0.02299	0.9754	0.999202	--	0.790927	0.52305	0.999202	--	3.15473	0.1311	0.999202	--	1.67855	0.1789	0.999202	--	-Inf	0.0011	0.196131	down	-Inf	1	1	--	-Inf	0.00105	0.196131	down	pentatricopeptide repeat domain containing protein, putative, expressed
LOC_Os01g25530	20.3055	17.9023	14.9368	18.5912	1.50568	15.2217	13.6549	14.879	3.75338	0.015	0.780421	up	0.234012	0.7805	0.999202	--	0.129454	0.88285	0.999202	--	0.321345	0.70415	0.999202	--	0.181723	0.8274	0.999202	--	0.442996	0.60745	0.999202	--	0.127249	0.8806	0.999202	--	-3.33764	0.0242	0.928517	down	-3.18093	0.02895	0.953241	down	-3.30478	0.0252	0.932466	down	pentatricopeptide repeat protein PPR986-12, putative, expressed
LOC_Os04g58780	39.6818	26.27	17.7806	23.003	7.63516	22.1555	16.7374	18.7868	2.37775	0.01915	0.860765	up	0.245751	0.78205	0.999202	--	0.0872329	0.9224	0.999202	--	0.292108	0.74385	0.999202	--	0.595061	0.54695	0.999202	--	1.15817	0.19945	0.999202	--	0.786653	0.3758	0.999202	--	-1.53694	0.0942	0.999202	--	-1.13234	0.2595	0.999202	--	-1.29899	0.2019	0.999202	--	pentatricopeptide repeat protein, putative, expressed
LOC_Os04g35610	2.56643	1.30387	0.884856	1.66555	0	1.40068	0.732826	1.30703	Inf	5e-05	0.0292283	up	-0.103335	0.9389	0.999202	--	0.271971	0.83955	0.999202	--	0.349708	0.81535	0.999202	--	0.976968	0.4481	0.999202	--	1.53625	0.2321	0.999202	--	0.623763	0.63215	0.999202	--	-Inf	0.0008	0.176525	down	-Inf	0.00095	0.187468	down	-Inf	0.00025	0.105412	down	pentatricopeptide, putative, expressed
LOC_Os06g36910	6.03487	2.49778	0.341704	2.88601	0.994883	3.47505	0.382035	3.51897	2.60072	0.04655	0.999202	up	-0.476385	0.6768	0.999202	--	-0.160956	1	1	--	-0.286075	0.80495	0.999202	--	1.27267	0.2355	0.999202	--	4.1425	0.083	0.999202	--	1.06424	0.3235	0.999202	--	-1.80444	0.1759	0.999202	--	1.38082	0.4414	0.999202	--	-1.82255	0.16885	0.999202	--	pentatricopeptide, putative, expressed
LOC_Os08g09270	124.311	78.9185	20.7576	55.6526	18.9061	61.0198	17.7069	51.7337	2.71702	0.0054	0.483498	up	0.371086	0.7102	0.999202	--	0.229323	0.78635	0.999202	--	0.105343	0.91505	0.999202	--	0.655515	0.4957	0.999202	--	2.58224	0.00855	0.61249	up	1.15943	0.24395	0.999202	--	-1.69042	0.0778	0.999202	--	0.0945414	0.91215	0.999202	--	-1.45225	0.1257	0.999202	--	pentatricopeptide, putative, expressed
LOC_Os09g25550	22.2872	12.8402	10.2962	13.1682	5.98294	12.7333	8.53898	10.6566	1.89729	0.048	0.999202	up	0.0120656	0.98845	0.999202	--	0.269977	0.7551	0.999202	--	0.305319	0.7291	0.999202	--	0.795547	0.354	0.999202	--	1.1141	0.1975	0.999202	--	0.759154	0.3796	0.999202	--	-1.08968	0.24695	0.999202	--	-0.51321	0.57735	0.999202	--	-0.832815	0.3707	0.999202	--	pentatricopeptide, putative, expressed
LOC_Os02g58620	3.65291	1.58584	0.921719	1.92674	0.517023	2.06569	1.20502	1.3926	2.82074	0.04055	0.999202	up	-0.381378	0.7476	0.999202	--	-0.386664	0.72795	0.999202	--	0.468379	0.6956	0.999202	--	1.2038	0.27725	0.999202	--	1.98665	0.06815	0.999202	--	0.922886	0.4097	0.999202	--	-1.99833	0.1564	0.999202	--	-1.22076	0.3483	0.999202	--	-1.42948	0.28255	0.999202	--	pentatricopeptide, putative, expressed
LOC_Os02g18810	9.33305	9.36562	10.564	10.6071	1.48024	9.03285	10.6932	9.25772	2.65652	0.016	0.801955	up	0.0521921	0.95265	0.999202	--	-0.0175418	0.9834	0.999202	--	0.196303	0.818	0.999202	--	-0.00502484	0.9944	0.999202	--	-0.178737	0.83265	0.999202	--	-0.18461	0.8374	0.999202	--	-2.60935	0.0175	0.831523	down	-2.8528	0.0112	0.692493	down	-2.64483	0.0166	0.816128	down	pentatricopeptide, putative, expressed
[truncated: 362 more rows]
