# Supplementary material for: Stress-Activated Protein Kinase OsSAPK9 Regulates Tolerance to Salt Stress and Resistance to Bacterial Blight in Rice
Source: Rice (N Y). 2019 Nov 11;12:80. doi: 10.1186/s12284-019-0338-2 (PMC6848426; doi:10.1186/s12284-019-0338-2)
Supplement: Supplementary file 13 — Additional file 13: Table S6. GO terms of differentially expressed genes (DEGs) in wild-type (WT) compared with OsSAPK9-RNAi under salt-stress conditions and after inoculation with Xanthomonas oryzae pv. oryzae (Xoo). [file 12284_2019_338_MOESM13_ESM.xlsx]

## Sheet: Sheet2
Table S6. GO terms of differentially expressed genes (DEGs) in wild-type (WT) compared with OsSAPK9-RNAi under salt-stress conditions and after inoculation with Xanthomonas oryzae pv. oryzae (Xoo).
Category	GO ID	GO term	GO category	Hit number(Query)	Percentage in query	P-value	FDR
NaCl and Xoo common genes	GO:0010466	negative regulation of peptidase activity	Biological process	2	6.45	0.00128
	GO:0030414	peptidase inhibitor activity	Molecular function	2	6.45	0.00128
	GO:0010333	terpene synthase activity	Molecular function	2	6.45	0.00158
	GO:0004867	serine-type endopeptidase inhibitor activity	Molecular function	2	6.45	0.00211
	GO:0006952	defense response	Biological process	4	12.9	0.00321
NaCl specific genes	GO:0055114	oxidation-reduction process	Biological process	51	22.57	1.2e-12	1.27451e-12
	GO:0048046	apoplast	Cellular component	23	10.18	9.48e-11	8.47451e-10
	GO:0046872	metal ion binding	Molecular function	53	23.45	5.38e-09	7.17647e-09
	GO:0006979	response to oxidative stress	Biological process	16	7.08	1.33e-07	1.10173e-07
	GO:0006633	fatty acid biosynthetic process	Biological process	9	3.98	6.06e-06	7.73856e-06
	GO:0016798	hydrolase activity, acting on glycosyl bonds	Molecular function	17	7.52	1.3e-05	7.73856e-06
	GO:0006950	response to stress	Biological process	45	19.91	8.96e-05	9.32549e-05
	GO:0006629	lipid metabolic process	Biological process	24	10.62	0.000421	9.32549e-05
Xoo specific genes	GO:0005524	ATP binding	Molecular function	174	21.32	3.32e-15	1.51569e-08
	GO:0004386	helicase activity	Molecular function	27	3.31	7.73e-09	6.52353e-08
	GO:0006396	RNA processing	Biological process	20	2.45	4.1e-08	4.05882e-07
	GO:0003774	motor activity	Molecular function	6	0.74	1.44e-05	8.8e-06
	GO:0016459	myosin complex	Cellular component	6	0.74	1.44e-05	8.8e-06
	GO:0009630	gravitropism	Biological process	11	1.35	1.82e-05	9.21569e-06
	GO:0046488	phosphatidylinositol metabolic process	Biological process	6	0.74	6.8e-05	1.43137e-05
	GO:0051568	histone H3-K4 methylation	Biological process	4	0.49	0.000268	5.76471e-05
