# Supplementary material for: Stress-Activated Protein Kinase OsSAPK9 Regulates Tolerance to Salt Stress and Resistance to Bacterial Blight in Rice
Source: Rice (N Y). 2019 Nov 11;12:80. doi: 10.1186/s12284-019-0338-2 (PMC6848426; doi:10.1186/s12284-019-0338-2)
Supplement: Supplementary file 14 — Additional file 14: Table S7. KEGG pathways of differentially expressed genes (DEGs) in wild-type (WT) compared with OsSAPK9-RNAi under salt-stress conditions and after inoculation with Xanthomonas oryzae pv. oryzae (Xoo). [file 12284_2019_338_MOESM14_ESM.xls]

## Sheet: Sheet1
Table S7. KEGG pathways of differentially expressed genes (DEGs) in wild-type (WT) compared with OsSAPK9-RNAi under salt-stress conditions and after inoculatin with Xanthomonas oryzae pv. oryzae (Xoo).
Category	Pathway ID	Pathway name	Hit number(Query)	Percentage in query	P-value	FDR
NaCl and Xoo common genes	910	Nitrogen metabolism	2	40	0.000577
	3018	RNA degradation	1	20	0.12
	4626	Plant-pathogen interaction	1	20	0.17
	4075	Plant hormone signal transduction	1	20	0.24
NaCl specific genes	940	Phenylpropanoid biosynthesis	8	19.51	2e-05	0.000264769
	360	Phenylalanine metabolism	7	17.07	3.78e-05	0.000264769
	196	Photosynthesis - antenna proteins	3	7.32	0.00057	0.00180426
	1110	Biosynthesis of secondary metabolites	18	43.9	0.000665	0.00191738
	73	Cutin, suberine and wax biosynthesis	3	7.32	0.000696	0.00195005
Xoo specific genes	3008	Ribosome biogenesis in eukaryotes	10	8	0.000616	0.0389481
	4070	Phosphatidylinositol signaling system	6	4.8	0.0015	0.0474205
