# Supplementary material for: Stress-Activated Protein Kinase OsSAPK9 Regulates Tolerance to Salt Stress and Resistance to Bacterial Blight in Rice
Source: Rice (N Y). 2019 Nov 11;12:80. doi: 10.1186/s12284-019-0338-2 (PMC6848426; doi:10.1186/s12284-019-0338-2)
Supplement: Supplementary file 15 — Additional file 15: Table S8. Differentially expressed genes (DEGs) associated with oxidation reduction, and glucan and lipid metabolic processes in rice treated with salt stress. [file 12284_2019_338_MOESM15_ESM.xls]

## Sheet: Sheet1
Table S8. Differentially expressed genes (DEGs) associated with oxidation reduction, and glucan and lipid metabolic processes in rice treated with salt stress.
		FPKM								WT-Nacl-0h_VS_S9-Nacl-0h				WT-Nacl-2h_VS_S9-Nacl-2h				WT-Nacl-6h_VS_S9-Nacl-6h				WT-Nacl-24h_VS_S9-Nacl-24h
Gene_id		WT-Nacl-0h	WT-Nacl-2h	WT-Nacl-6h	WT-Nacl-24h	S9-Nacl-0h	S9-Nacl-2h	S9-Nacl-6h	S9-Nacl-24h	log2(fold_change) (WT-Nacl-0h_VS_S9-Nacl-0h)	p_value	q_value	significant	log2(fold_change) (WT-Nacl-2h_VS_S9-Nacl-2h)	p_value	q_value	significant	log2(fold_change) (WT-Nacl-6h_VS_S9-Nacl-6h)	p_value	q_value	significant	log2(fold_change) (WT-Nacl-24h_VS_S9-Nacl-24h)	p_value	q_value	significant	MSU description
LOC_Os03g01800	glucan metabolic process	8.24611	0	0.0911547	0	0.620748	0.0332576	0	0.92496	3.73163	0.0296	0.683973	up	-Inf	1	1	--	Inf	1	1	--	-Inf	0.00045	0.0784097	down	glycosyl hydrolases family 16, putative, expressed
LOC_Os06g48200	glucan metabolic process	139.896	145.759	106.909	18.4973	124.571	100.579	92.7401	55.6702	0.16739	0.82775	0.99913	--	0.535264	0.50095	0.99913	--	0.20512	0.80145	0.99913	--	-1.58959	0.0357	0.745515	down	glycosyl hydrolases family 16, putative, expressed
LOC_Os07g36630	glucan metabolic process	3.04131	0.107648	0.18458	0.0709412	0.315384	0	0.0179442	0.156102	3.26951	0.04535	0.83053	up	Inf	1	1	--	3.36266	1	1	--	-1.1378	1	1	--	CSLF8 - cellulose synthase-like family F; beta1,3;1,4 glucan synthase, expressed
LOC_Os09g25490	glucan metabolic process	33.9308	12.7319	16.223	41.9949	23.133	4.50764	10.8635	33.9689	0.552642	0.49725	0.99913	--	1.498	0.04655	0.839966	up	0.578558	0.4354	0.99913	--	0.305999	0.697	0.99913	--	CESA9 - cellulose synthase, expressed
LOC_Os10g32980	glucan metabolic process	43.9358	13.5179	18.8076	50.2521	36.2607	4.09833	12.1358	38.6664	0.276991	0.7374	0.99913	--	1.72177	0.0234	0.629072	up	0.632048	0.3913	0.99913	--	0.378103	0.6518	0.99913	--	CESA7 - cellulose synthase, expressed
LOC_Os11g33270	glucan metabolic process	16.4037	4.70551	0.885229	3.90138	46.7401	5.41955	2.1674	2.97749	-1.51064	0.0463	0.837764	down	-0.203823	0.82975	0.99913	--	-1.29184	0.2498	0.99913	--	0.389888	0.6858	0.99913	--	glycosyl hydrolases family 16, putative, expressed
LOC_Os01g11700	lipid metabolic process	2.98811	0.38876	0.261282	0	0.872087	0.255201	0.0321925	0.784762	1.77669	0.1256	0.99913	--	0.607247	1	1	--	3.02081	1	1	--	-Inf	0.0015	0.159869	down	GDSL-like lipase/acylhydrolase, putative, expressed
LOC_Os01g46260	lipid metabolic process	4.58765	0.542661	0.837537	5.02044	2.45951	0.308046	0	3.95558	0.899383	0.40755	0.99913	--	0.816908	1	1	--	Inf	0.01165	0.455364	up	0.343923	0.7566	0.99913	--	expressed protein
LOC_Os02g37800	lipid metabolic process	105.445	20.4197	43.7902	42.7326	52.7757	8.17492	10.5908	63.8897	0.998537	0.18765	0.99913	--	1.32068	0.10175	0.99913	--	2.04779	0.0074	0.376081	up	-0.580246	0.46015	0.99913	--	lecithin:cholesterol acyltransferase, putative, expressed
LOC_Os03g06700	lipid metabolic process	2.05787	1.64794	0.78148	0	0.1264	0.631241	0.541508	0.856515	4.02508	0.1853	0.99913	--	1.3844	0.34905	0.99913	--	0.529227	0.7473	0.99913	--	-Inf	0.00035	0.0689435	down	3-ketoacyl-CoA synthase, putative, expressed
LOC_Os03g06705	lipid metabolic process	2.13864	1.03077	1.045	0	0.874249	0.189448	0.299396	1.25399	1.29058	0.2434	0.99913	--	2.44384	0.1306	0.99913	--	1.80338	0.2275	0.99913	--	-Inf	0.0001	0.0350373	down	3-ketoacyl-CoA synthase, putative, expressed
LOC_Os03g26530	lipid metabolic process	116.203	9.41151	14.8019	5.89849	58.2375	10.0499	19.482	43.1087	0.996624	0.2454	0.99913	--	-0.0946878	0.8957	0.99913	--	-0.396359	0.60095	0.99913	--	-2.86956	0.0009	0.118295	down	3-ketoacyl-CoA synthase, putative, expressed
LOC_Os03g29150	lipid metabolic process	0.872203	0.159701	0	0	0	0	0	0.169096	Inf	0.0037	0.26685	up	Inf	1	1	--	0	1	1	--	-Inf	1	1	--	NAD dependent epimerase/dehydratase family protein, putative, expressed
LOC_Os04g02640	lipid metabolic process	40.7591	0.933428	1.3791	0.360636	9.5818	0.189819	0.68121	7.14574	2.08875	0.0073	0.374	up	2.29791	0.13615	0.99913	--	1.01756	0.35735	0.99913	--	-4.30847	0.0214	0.601997	down	3-ketoacyl-CoA synthase 6, putative, expressed
LOC_Os07g09190	lipid metabolic process	5.25848	24.6216	8.92415	1.1356	17.3902	16.4927	6.14702	0.937867	-1.72556	0.02345	0.629835	down	0.578095	0.4393	0.99913	--	0.537828	0.47005	0.99913	--	0.275999	0.78655	0.99913	--	transketolase, putative, expressed
LOC_Os07g39740	lipid metabolic process	4.68562	13.2915	7.49907	36.7066	4.81935	7.66472	2.02181	20.5065	-0.0406005	0.9634	0.99913	--	0.794201	0.3119	0.99913	--	1.89106	0.0479	0.849333	up	0.839961	0.26275	0.99913	--	GDSL-like lipase/acylhydrolase, putative, expressed
LOC_Os07g44780	lipid metabolic process	11.5271	12.3903	15.4012	9.36478	12.0596	3.78307	9.53518	8.99362	-0.0651442	0.9292	0.99913	--	1.71158	0.043	0.810653	up	0.691711	0.3827	0.99913	--	0.0583442	0.9439	0.99913	--	GDSL-like lipase/acylhydrolase, putative, expressed
LOC_Os09g39430	lipid metabolic process	39.0166	14.979	8.70582	25.4974	13.3924	9.73213	9.33567	27.3257	1.54267	0.04525	0.829794	up	0.622118	0.40695	0.99913	--	-0.100774	0.9012	0.99913	--	-0.099909	0.8938	0.99913	--	GDSL-like lipase/acylhydrolase, putative, expressed
LOC_Os10g25400	lipid metabolic process	1.95798	26.6473	3.93373	1.6233	1.58979	8.11938	3.6713	1.83256	0.300526	0.7668	0.99913	--	1.71455	0.0374	0.761821	up	0.0996059	0.9142	0.99913	--	-0.174938	0.87295	0.99913	--	GDSL-like lipase/acylhydrolase, putative, expressed
LOC_Os10g33370	lipid metabolic process	22.0718	4.26184	5.67236	2.70991	18.5166	5.50791	1.66463	17.7724	0.253383	0.7406	0.99913	--	-0.370027	0.6513	0.99913	--	1.76875	0.07295	0.99913	--	-2.71332	0.0033	0.251086	down	3-ketoacyl-CoA synthase precursor, putative, expressed
LOC_Os02g08230	lipid metabolic process	22.8435	26.2587	12.3278	13.6262	7.75177	15.4131	8.04415	15.6005	1.55919	0.0463	0.837764	up	0.768641	0.32245	0.99913	--	0.615899	0.4178	0.99913	--	-0.195213	0.8071	0.99913	--	WAX2, putative, expressed
LOC_Os09g25850	lipid metabolic process	107.425	32.1708	7.78115	49.8258	31.0999	15.8337	5.85976	52.3971	1.78835	0.0333	0.722185	up	1.02276	0.17255	0.99913	--	0.409141	0.608	0.99913	--	-0.0725935	0.9292	0.99913	--	WAX2, putative, expressed
LOC_Os01g15830	oxidation reduction	26.5959	5.69007	5.10142	2.00834	6.50827	1.71804	4.04052	6.88724	2.03086	0.0246	0.636806	up	1.72768	0.1228	0.99913	--	0.336357	0.73135	0.99913	--	-1.77792	0.11635	0.99913	--	peroxidase precursor, putative, expressed
LOC_Os01g18930	oxidation reduction	5.25862	0.669158	0.613521	0	0.505362	0	0	0	3.37929	0.04005	0.784851	up	Inf	0.01115	0.447529	up	Inf	0.01165	0.455364	up	0	1	1	--	peroxidase precursor, putative, expressed
LOC_Os01g27490	oxidation reduction	0.0769175	0.616071	0.20388	0	0.0309204	0	0.115306	0	1.31475	1	1	--	Inf	0.00425	0.288048	up	0.82225	1	1	--	0	1	1	--	leucoanthocyanidin dioxygenase, putative, expressed
LOC_Os01g62490	oxidation reduction	9.48776	6.54607	18.5311	134.214	7.07113	1.75347	5.96195	64.9819	0.424128	0.59445	0.99913	--	1.90042	0.05625	0.905343	--	1.63609	0.04765	0.847298	up	1.04642	0.21385	0.99913	--	laccase precursor protein, putative, expressed
LOC_Os01g65690	oxidation reduction	536.633	99.4608	80.415	19.3231	263.172	46.0919	110.19	115.358	1.02793	0.2918	0.99913	--	1.10961	0.1725	0.99913	--	-0.454464	0.54955	0.99913	--	-2.57773	0.00205	0.191086	down	4,5-DOPA dioxygenase extradiol, putative, expressed
LOC_Os01g71280	oxidation reduction	5.49204	4.89394	3.27953	1.05566	1.43972	5.23966	3.04342	1.62138	1.93155	0.0448	0.826013	up	-0.0984756	0.9014	0.99913	--	0.107796	0.9079	0.99913	--	-0.619077	0.5743	0.99913	--	glycerol-3-phosphate dehydrogenase, putative, expressed
LOC_Os02g36070	oxidation reduction	2.13055	15.2311	2.14294	0.502919	10.519	11.7744	1.39086	0.954291	-2.3037	0.0208	0.593805	down	0.371365	0.61845	0.99913	--	0.623616	0.546	0.99913	--	-0.924104	0.5186	0.99913	--	cytochrome P450, putative, expressed
LOC_Os02g36110	oxidation reduction	6.12096	19.5473	8.04779	1.2811	19.4042	16.289	6.44824	1.35221	-1.66454	0.04025	0.786416	down	0.263078	0.73115	0.99913	--	0.319686	0.69855	0.99913	--	-0.0779339	0.94365	0.99913	--	cytochrome P450, putative, expressed
LOC_Os02g43280	oxidation reduction	89.6532	11.1457	4.60918	14.7562	18.6976	11.2565	4.01344	14.7854	2.2615	0.00415	0.284079	up	-0.0142678	0.9845	0.99913	--	0.199669	0.81565	0.99913	--	-0.00285664	0.9968	0.99913	--	aldehyde dehydrogenase, putative, expressed
LOC_Os02g58720	oxidation reduction	48.7597	0.163721	0.826937	0.0478203	1.86048	0.0360553	0.57954	0.395552	4.71194	0.0001	0.0350373	up	2.18296	1	1	--	0.512869	0.7304	0.99913	--	-3.04817	1	1	--	peroxidase precursor, putative, expressed
LOC_Os03g13200	oxidation reduction	102.831	2.71593	4.934	0.883862	21.5224	0.590887	1.9746	14.7773	2.25636	0.0068	0.361379	up	2.20049	0.1261	0.99913	--	1.3212	0.18115	0.99913	--	-4.06342	0.00295	0.235657	down	peroxidase precursor, putative, expressed
LOC_Os03g16610	oxidation reduction	6.60716	4.59158	13.057	77.2012	2.96875	0.533539	4.57777	41.3792	1.15417	0.1904	0.99913	--	3.10533	0.0093	0.416226	up	1.51211	0.06015	0.930609	--	0.899717	0.2411	0.99913	--	laccase precursor protein, putative, expressed
LOC_Os03g22010	oxidation reduction	88.7053	0.557502	3.88563	0.430305	10.8537	0.114726	2.02243	9.89893	3.03084	0.00075	0.10571	up	2.28078	0.19915	0.99913	--	0.942058	0.31375	0.99913	--	-4.52384	0.008	0.388124	down	peroxidase precursor, putative, expressed
LOC_Os03g25330	oxidation reduction	13.7055	1.36364	2.60826	0.133913	2.14573	0.22921	2.28295	0.936432	2.67522	0.0079	0.385455	up	2.57272	0.12215	0.99913	--	0.192187	0.84785	0.99913	--	-2.80587	0.22355	0.99913	--	peroxidase precursor, putative, expressed
LOC_Os03g37290	oxidation reduction	0.991244	7.37597	0.655524	0.120841	3.2925	0.578442	0.497885	0.268269	-1.73187	0.0839	0.99913	--	3.67259	0.0042	0.286057	up	0.396835	0.74175	0.99913	--	-1.15057	1	1	--	cytochrome P450, putative, expressed
LOC_Os03g45619	oxidation reduction	82.5174	0.0979379	6.80889	0	13.6859	0.075373	2.11815	3.99294	2.59201	0.0009	0.118295	up	0.37782	1	1	--	1.68462	0.0768	0.99913	--	-Inf	5e-05	0.0216929	down	cytochrome P450, putative, expressed
LOC_Os03g52860	oxidation reduction	0.544795	3.65848	4.16479	0.0164737	0.0723678	0.238799	1.0399	0.0136549	2.9123	1	1	--	3.93737	0.025	0.639483	up	2.00179	0.04345	0.814918	up	0.270752	1	1	--	lipoxygenase, putative, expressed
LOC_Os03g55260	oxidation reduction	1.98581	1.58824	1.40264	1.63689	0.990228	0.788862	1.52971	1.48532	1.00389	0.49965	0.99913	--	1.00959	0.59865	0.99913	--	-0.125115	0.9397	0.99913	--	0.140188	0.03435	0.732256	up	cytochrome P450, putative, expressed
LOC_Os04g01140	oxidation reduction	181.835	40.5078	38.3628	69.6945	190.713	14.5773	38.5101	122.378	-0.0687725	0.9451	0.99913	--	1.47447	0.04845	0.853398	up	-0.0055271	0.9935	0.99913	--	-0.812231	0.3382	0.99913	--	cytochrome P450 93A2, putative, expressed
LOC_Os04g10160	oxidation reduction	1.33742	10.0622	2.76437	0.242393	6.36821	6.58395	0.653497	0.3371	-2.25143	0.02175	0.60724	down	0.611917	0.43235	0.99913	--	2.0807	0.06105	0.935639	--	-0.475827	1	1	--	cytochrome P450, putative, expressed
LOC_Os04g14690	oxidation reduction	6.63812	44.9101	55.5613	9.2559	2.70615	13.8867	10.6249	3.84192	1.29453	0.1731	0.99913	--	1.69334	0.02765	0.664804	up	2.38663	0.0022	0.199421	up	1.26855	0.1525	0.99913	--	flavin-containing monooxygenase family protein, putative, expressed
LOC_Os04g16844	oxidation reduction	5.24995	3.70619	6.4653	0	4.54948	4.95379	4.29568	2.19624	0.206603	0.8972	0.99913	--	-0.418597	0.78305	0.99913	--	0.589832	0.708	0.99913	--	-Inf	0.0257	0.646881	down	cytochrome b6-f complex subunit 4, putative, expressed
LOC_Os06g32990	oxidation reduction	0.411103	1.3428	2.12231	0.404051	0.940518	0.339767	8.09881	0.656016	-1.19396	0.38535	0.99913	--	1.98263	0.1884	0.99913	--	-1.93207	0.04175	0.798717	down	-0.699194	0.67555	0.99913	--	peroxidase precursor, putative, expressed
LOC_Os06g36560	oxidation reduction	8.76193	6.268	3.2558	3.02227	1.7054	2.84669	2.88897	2.37367	2.36114	0.0145	0.500636	up	1.13872	0.1904	0.99913	--	0.172459	0.84515	0.99913	--	0.348513	0.71355	0.99913	--	inositol oxygenase, putative, expressed
LOC_Os06g37300	oxidation reduction	8.95619	36.8731	7.03051	2.05173	28.5376	29.7101	5.8132	2.70655	-1.67191	0.03255	0.714685	down	0.311613	0.68555	0.99913	--	0.274295	0.7418	0.99913	--	-0.399616	0.67495	0.99913	--	cytochrome P450, putative, expressed
LOC_Os07g01370	oxidation reduction	17.8762	0.370274	3.32265	11.1234	2.21881	0.190951	1.82957	6.36112	3.01018	0.0045	0.296575	up	0.955388	1	1	--	0.86083	0.35935	0.99913	--	0.80625	0.32395	0.99913	--	peroxidase precursor, putative, expressed
LOC_Os07g25004	oxidation reduction	0.754453	1.05839	0.31547	0	0.239871	0.633972	0.296962	0.674088	1.65317	0.42625	0.99913	--	0.739377	0.63525	0.99913	--	0.0872242	1	1	--	-Inf	0.01255	0.468962	down	NADPH-dependent oxidoreductase, putative, expressed
LOC_Os08g16260	oxidation reduction	76.7311	0	0.103098	0.0696349	1.56141	0.0281009	0.0273185	0.95004	5.61889	0.0003	0.0633797	up	-Inf	1	1	--	1.91607	1	1	--	-3.77011	0.213	0.99913	--	cytochrome P450 protein, putative, expressed
LOC_Os09g08990	oxidation reduction	3.22865	0.914048	1.26898	0.183293	0.585212	0.321629	0.0729737	0.742617	2.4639	0.0322	0.712166	up	1.50687	0.30095	0.99913	--	4.12014	0.19465	0.99913	--	-2.01847	0.17635	0.99913	--	cytochrome P450, putative, expressed
LOC_Os09g32964	oxidation reduction	3.98293	1.10063	4.36031	0.380488	0.76846	1.21506	3.78756	1.11742	2.37379	0.03915	0.777384	up	-0.142702	0.9061	0.99913	--	0.203159	0.832	0.99913	--	-1.55425	0.2807	0.99913	--	peroxidase precursor, putative, expressed
LOC_Os10g20610	oxidation reduction	0.77535	7.82286	2.17528	0.0482362	5.03597	2.42792	2.10524	0.103228	-2.69935	0.02395	0.63262	down	1.68798	0.046	0.835735	up	0.0472222	0.9565	0.99913	--	-1.09765	1	1	--	laccase-15 precursor, putative, expressed
LOC_Os10g21398	oxidation reduction	0.437254	0	1.53274	0	1.00638	0.567278	0	0.278772	-1.20264	0.60575	0.99913	--	-Inf	0.10885	0.99913	--	Inf	0.02495	0.638877	up	-Inf	1	1	--	NADPH-dependent oxidoreductase, putative, expressed
LOC_Os10g34480	oxidation reduction	108.459	4.18125	7.0622	1.78562	5.45833	3.10649	2.52628	4.72729	4.31254	0.0014	0.153277	up	0.428649	0.7036	0.99913	--	1.48311	0.21415	0.99913	--	-1.40459	0.4032	0.99913	--	cytochrome P450, putative, expressed
LOC_Os10g36960	oxidation reduction	2.05906	8.06979	2.09233	1.89647	1.86048	1.63638	0.389591	1.96182	0.146312	0.88525	0.99913	--	2.30203	0.0468	0.841558	up	2.42508	0.0972	0.99913	--	-0.0488719	0.96065	0.99913	--	transposon protein, putative, unclassified, expressed
LOC_Os11g16260	oxidation reduction	0.813638	7.29744	0.935251	0	2.78892	1.33526	0.507813	0	-1.77725	0.10525	0.99913	--	2.45026	0.01535	0.513846	up	0.881057	0.46615	0.99913	--	0	1	1	--	laccase precursor protein, putative, expressed
LOC_Os11g18570	oxidation reduction	155.48	60.5276	81.764	53.6802	91.7164	30.6373	47.375	162.059	0.761477	0.31055	0.99913	--	0.982306	0.1953	0.99913	--	0.78734	0.2864	0.99913	--	-1.59406	0.0431	0.8112	down	cytochrome P450, putative, expressed
LOC_Os11g30560	oxidation reduction	33.7717	17.3361	21.1272	3.18842	8.62866	4.68991	11.4928	11.6194	1.96861	0.01795	0.554351	up	1.88615	0.03715	0.75989	up	0.878368	0.244	0.99913	--	-1.86562	0.0287	0.6761	down	dehydrogenase/reductase, putative, expressed
LOC_Os11g42200	oxidation reduction	16.0422	85.4318	13.6036	0.938442	51.3601	46.5667	10.1956	3.02597	-1.67877	0.04195	0.800126	down	0.875475	0.243	0.99913	--	0.416054	0.5804	0.99913	--	-1.68906	0.129	0.99913	--	laccase precursor protein, putative, expressed
LOC_Os11g42220	oxidation reduction	18.0846	0.0979792	0.17003	0.19105	5.06839	0.208679	0.365504	2.23766	1.83517	0.02595	0.649582	up	-1.09074	1	1	--	-1.10409	1	1	--	-3.54996	0.04195	0.800126	down	laccase precursor protein, putative, expressed
LOC_Os12g12470	oxidation reduction	16.9755	0.749158	0.428772	2.20988	2.65081	0.65918	0.379982	2.54965	2.67895	0.00815	0.39178	up	0.184596	0.8904	0.99913	--	0.174279	1	1	--	-0.206332	0.836	0.99913	--	NADP-dependent oxidoreductase, putative, expressed
LOC_Os12g26290	oxidation reduction	7.21139	32.4495	12.554	11.7818	6.26406	10.481	6.59445	8.81317	0.203178	0.8013	0.99913	--	1.63042	0.0293	0.680522	up	0.928821	0.2535	0.99913	--	0.418826	0.5911	0.99913	--	alpha-DOX2, putative, expressed
LOC_Os12g34524	oxidation reduction	25.5174	8.35662	4.14017	0.861955	7.57243	6.35261	9.74005	6.63259	1.75265	0.03275	0.715825	up	0.395569	0.63045	0.99913	--	-1.23424	0.16655	0.99913	--	-2.94389	0.01525	0.511586	down	peroxidase precursor, putative, expressed
LOC_Os12g37260	oxidation reduction	75.0558	283.866	320.676	40.2672	30.5633	80.7217	64.6092	13.2589	1.29616	0.1413	0.99913	--	1.81418	0.0738	0.99913	--	2.3113	0.02425	0.636505	up	1.60265	0.04655	0.839966	up	lipoxygenase 2.1, chloroplast precursor, putative, expressed
