# Supplementary material for: Stress-Activated Protein Kinase OsSAPK9 Regulates Tolerance to Salt Stress and Resistance to Bacterial Blight in Rice
Source: Rice (N Y). 2019 Nov 11;12:80. doi: 10.1186/s12284-019-0338-2 (PMC6848426; doi:10.1186/s12284-019-0338-2)
Supplement: Supplementary file 16 — Additional file 16: Table S9. Differentially expressed genes (DEGs) associated with phosphatidylinositol phosphate kinase activity, myosin complex, and ATP-binding processes in rice inoculated with Xanthomonas oryzae pv. oryzae (Xoo). [file 12284_2019_338_MOESM16_ESM.xlsx]

## Sheet: Sheet1
Table S9. Differentially expressed genes (DEGs) associated with phosphatidylinositol phosphate kinase activity, myosin complex, and ATP-binding processes in rice inoculated with Xanthomonas oryzae pv. oryzae (Xoo).
		FPKM								WT-Xoo-0h_VS_S9-Xoo-0h				WT-Xoo-2h_VS_S9-Xoo-2h				WT-Xoo-48h_VS_S9-Xoo-48h				WT-Xoo-72h_VS_S9-Xoo-72h
Gene_id	pathway	WT-Xoo-0h	WT-Xoo-2h	WT-Xoo-48h	WT-Xoo-72h	S9-Xoo-0h	S9-Xoo-2h	S9-Xoo-48h	S9-Xoo-72h	log2(fold_change) (WT-Xoo-0h_VS_S9-Xoo-0h)	p_value	q_value	significant	log2(fold_change) (WT-Xoo-2h_VS_S9-Xoo-2h)	p_value	q_value	significant	log2(fold_change) (WT-Xoo-48h_VS_S9-Xoo-48h)	p_value	q_value	significant	log2(fold_change) (WT-Xoo-72h_VS_S9-Xoo-72h)	p_value	q_value	significant	MSU description
LOC_Os09g23740	phosphatidylinositol phosphate kinase activity	5.93316	5.43163	35.4825	4.95556	1.2501	5.658	25.1394	5.81408	2.24676	0.03335	0.976349	up	-0.058907	0.9459	0.999202	--	0.497156	0.6147	0.999202	--	-0.230504	0.78675	0.999202	--	1-phosphatidylinositol-4-phosphate 5-kinase/ zinc ion binding protein, putative, expressed
LOC_Os03g28140	phosphatidylinositol phosphate kinase activity	5.09908	5.26162	19.6745	6.92934	0.55961	7.50147	21.8406	7.5546	3.18774	0.0204	0.87983	up	-0.511666	0.5496	0.999202	--	-0.150685	0.85425	0.999202	--	-0.124638	0.8851	0.999202	--	1-phosphatidylinositol-4-phosphate 5-kinase/ zinc ion binding protein, putative, expressed
LOC_Os08g34950	phosphatidylinositol phosphate kinase activity	26.7718	21.8869	31.1151	25.1182	5.43576	20.97	38.0661	23.1737	2.30016	0.0182	0.844655	up	0.061736	0.9513	0.999202	--	-0.290893	0.75625	0.999202	--	0.116245	0.907	0.999202	--	chaperonin Cpn60/TCP-1, putative, expressed
LOC_Os06g14750	phosphatidylinositol phosphate kinase activity	13.5491	10.1144	17.5113	12.5901	0.886993	9.11224	16.8791	11.7881	3.93313	0.0124	0.723574	up	0.150532	0.86055	0.999202	--	0.0530427	0.95065	0.999202	--	0.0949573	0.9125	0.999202	--	phosphatidylinositol-4-phosphate 5-Kinase family protein, putative, expressed
LOC_Os08g01390	phosphatidylinositol phosphate kinase activity	12.9531	9.74852	8.68192	10.4015	2.34607	8.6457	10.0028	7.53372	2.46498	0.0273	0.941703	up	0.173201	0.8396	0.999202	--	-0.204315	0.8118	0.999202	--	0.465358	0.59315	0.999202	--	phosphatidylinositol-4-phosphate 5-Kinase, putative, expressed
LOC_Os12g13440	phosphatidylinositol phosphate kinase activity	4.8044	3.97519	5.46476	5.18001	0.372934	4.98553	6.35677	5.4229	3.68736	0.0079	0.589292	up	-0.326721	0.7433	0.999202	--	-0.218137	0.82305	0.999202	--	-0.0661113	0.94465	0.999202	--	phosphatidylinositol-4-phosphate 5-Kinase, putative, expressed
LOC_Os02g57190	myosin complex	24.2215	24.7484	45.8251	32.3139	2.81447	22.7911	42.5779	29.4899	3.10535	0.0105	0.672449	up	0.118863	0.8941	0.999202	--	0.106032	0.915	0.999202	--	0.131932	0.8965	0.999202	--	Myosin head domain containing protein, expressed
LOC_Os06g29350	myosin complex	2.05427	2.24238	4.66169	3.82552	0	1.91305	3.22241	2.63967	Inf	5e-05	0.0292283	up	0.22916	0.81465	0.999202	--	0.532714	0.6029	0.999202	--	0.535301	0.59275	0.999202	--	myosin, putative, expressed
LOC_Os03g48140	myosin complex	10.2305	11.9278	28.639	14.8851	0.873557	12.0994	28.0865	13.7372	3.54983	0.01645	0.812618	up	-0.0206089	0.9804	0.999202	--	0.0281012	0.9775	0.999202	--	0.115787	0.89375	0.999202	--	myosin, putative, expressed
LOC_Os01g51634	myosin complex	0.98458	1.12887	1.72695	1.16033	0	0.820519	1.70948	1.46818	Inf	0.0008	0.176525	up	0.460267	0.7365	0.999202	--	0.014663	0.9889	0.999202	--	-0.3395	0.81405	0.999202	--	myosin-2 heavy chain, non muscle, putative, expressed
LOC_Os10g19860	myosin complex	27.5848	26.5025	37.4382	33.244	1.35427	26.3404	39.5398	33.8864	4.34829	0.0063	0.527135	up	0.00884861	0.9911	0.999202	--	-0.0787945	0.94145	0.999202	--	-0.0276108	0.9796	0.999202	--	XI-I, putative, expressed
LOC_Os04g54790	ATP binding	46.5903	99.6767	107.394	126.357	9.40114	73.054	68.9211	83.6126	2.30912	0.031	0.962834	up	0.448293	0.6396	0.999202	--	0.639902	0.51335	0.999202	--	0.595717	0.5772	0.999202	--	ELMO/CED-12 family protein, putative, expressed
LOC_Os05g07130	ATP binding	94.4098	65.5317	134.893	58.4456	21.8888	55.6056	117.983	54.4369	2.10874	0.0472	0.999202	up	0.236961	0.83355	0.999202	--	0.19323	0.85645	0.999202	--	0.10251	0.9094	0.999202	--	6PF-2-K/Fru-2,6-P2ASE liver isozyme, putative, expressed
LOC_Os11g47970	ATP binding	272.878	1179.62	11824.7	737.883	442.549	1033.71	10010.4	610.587	-0.697584	0.5673	0.999202	--	0.190489	0.92955	0.999202	--	0.240305	5e-05	0.0292283	up	0.273196	0.83045	0.999202	--	AAA-type ATPase family protein, putative, expressed
LOC_Os04g56320	ATP binding	17.7158	12.0745	22.5232	13.4972	2.51225	10.7013	16.9971	11.2564	2.81798	0.01135	0.696293	up	0.174179	0.85385	0.999202	--	0.406127	0.63405	0.999202	--	0.261915	0.77485	0.999202	--	AAA-type ATPase family protein, putative, expressed
LOC_Os01g67720	ATP binding	9.80257	13.3911	39.1968	11.5188	1.52833	10.8534	32.4736	11.3835	2.68121	0.03175	0.964509	up	0.303129	0.75815	0.999202	--	0.271468	0.7955	0.999202	--	0.0170497	0.98395	0.999202	--	ABC1 family domain containing protein, putative, expressed
LOC_Os10g33640	ATP binding	0.860379	0.601404	0.636002	0.48201	0	0.30196	0.248003	0.743345	Inf	0.0012	0.204804	up	0.993977	0.6873	0.999202	--	1.35868	0.55985	0.999202	--	-0.624967	0.78025	0.999202	--	AGC_AGC_other_NDRh_TRCd.3 - ACG kinases include homologs to PKA, PKG and PKC, expressed
LOC_Os02g17970	ATP binding	17.7719	19.1611	57.5492	21.4757	4.0065	19.3701	52.0705	18.9265	2.14919	0.038	0.999202	up	-0.0156527	0.98655	0.999202	--	0.144329	0.8771	0.999202	--	0.182293	0.8434	0.999202	--	AGC_PKA/PKG_like.1 - ACG kinases include homologs to PKA, PKG and PKC, expressed
LOC_Os04g23890	ATP binding	119.43	130.283	214.285	161.124	22.3014	117.114	205.227	131.404	2.42096	0.03685	0.998007	up	0.153736	0.895	0.999202	--	0.0623088	0.97105	0.999202	--	0.294164	0.8244	0.999202	--	AGC_PVPK_like_kin82y.10 - ACG kinases include homologs to PKA, PKG and PKC, expressed
LOC_Os10g41290	ATP binding	2.92139	3.17867	0.903591	2.82471	0.286038	4.17393	1.41142	4.00824	3.35238	0.01605	0.803595	up	-0.392982	0.6926	0.999202	--	-0.643402	0.6216	0.999202	--	-0.504867	0.602	0.999202	--	AGC_PVPK_like_kin82y.17 - ACG kinases include homologs to PKA, PKG and PKC, expressed
LOC_Os11g01140	ATP binding	25.9799	16.9759	57.0037	18.3232	1.74819	12.4338	43.4418	12.4486	3.89347	0.002	0.261114	up	0.449225	0.6267	0.999202	--	0.391974	0.6747	0.999202	--	0.557686	0.49015	0.999202	--	AGC_PVPK_like_kin82y.18 - ACG kinases include homologs to PKA, PKG and PKC, expressed
LOC_Os06g30310	ATP binding	63.1473	52.6424	33.043	61.9371	7.71778	52.4571	33.3478	61.2384	3.03246	0.0057	0.498525	up	0.00508643	0.99545	0.999202	--	-0.0132456	0.98845	0.999202	--	0.016365	0.98525	0.999202	--	alpha-glucan water dikinase, chloroplast precursor, putative, expressed
LOC_Os12g29350	ATP binding	3.06527	2.57261	3.03269	3.22883	0.350811	3.0404	3.63432	2.84063	3.12725	0.022	0.906	up	-0.241027	0.8059	0.999202	--	-0.261087	0.793	0.999202	--	0.184803	0.85445	0.999202	--	ATP binding protein, putative, expressed
LOC_Os01g49180	ATP binding	3.65765	2.7897	2.99817	3.44299	0.570111	2.96667	3.33328	3.52797	2.6816	0.04275	0.999202	up	-0.0887357	0.92625	0.999202	--	-0.152858	0.87475	0.999202	--	-0.0351756	0.9719	0.999202	--	ATP dependent DNA ligase family protein, putative, expressed
LOC_Os04g24550	ATP binding	9.69447	10.1985	15.6937	12.2322	1.24963	11.025	17.8252	12.0707	2.95566	0.0324	0.967927	up	-0.112422	0.89315	0.999202	--	-0.183732	0.8306	0.999202	--	0.019183	0.98195	0.999202	--	ATP-binding region, ATPase-like domain containing protein, expressed
LOC_Os08g24760	ATP binding	10.118	10.5585	12.9733	10.9839	0.968666	10.0404	13.0543	10.7134	3.38478	0.0195	0.866037	up	0.0725852	0.92905	0.999202	--	-0.00898095	0.9916	0.999202	--	0.0359676	0.9651	0.999202	--	ATP-dependent RNA helicase, putative, expressed
LOC_Os03g10640	ATP binding	0.445321	1.83324	6.59988	1.30991	1.08568	1.18545	1.0835	1.34961	-1.28568	0.3154	0.999202	--	0.62896	0.5932	0.999202	--	2.60674	0.01665	0.816644	up	-0.0430821	0.9674	0.999202	--	calcium-transporting ATPase, plasma membrane-type, putative, expressed
LOC_Os03g42020	ATP binding	38.4468	20.7799	9.36273	24.4788	4.64921	20.1402	15.6147	18.3649	3.04781	0.0042	0.41922	up	0.0451097	0.95785	0.999202	--	-0.7379	0.39015	0.999202	--	0.414583	0.61905	0.999202	--	calcium-transporting ATPase, plasma membrane-type, putative, expressed
LOC_Os03g22050	ATP binding	141.3	78.3449	46.0916	111.163	6.1606	60.8253	28.9779	77.7779	4.51954	5e-05	0.0292283	up	0.365168	0.68495	0.999202	--	0.669553	0.44975	0.999202	--	0.51524	0.5946	0.999202	--	CAMK_KIN1/SNF1/Nim1_like.16 - CAMK includes calcium/calmodulin depedent protein kinases, expressed
LOC_Os08g34240	ATP binding	0.443589	2.04897	2.95992	0.565101	1.49236	2.88312	2.36272	3.9526	-1.7503	0.1797	0.999202	--	-0.492728	0.63785	0.999202	--	0.325107	0.76275	0.999202	--	-2.80622	0.0354	0.98484	down	CAMK_KIN1/SNF1/Nim1_like.33 - CAMK includes calcium/calmodulin depedent protein kinases, expressed
LOC_Os11g02240	ATP binding	2.10765	1.31024	2.38773	0.930813	1.54385	1.99349	1.04727	12.0044	0.449108	0.71615	0.999202	--	-0.60546	0.69455	0.999202	--	1.189	0.3437	0.999202	--	-3.68893	0.01085	0.681649	down	CAMK_KIN1/SNF1/Nim1_like.4 - CAMK includes calcium/calmodulin depedent protein kinases, expressed
LOC_Os06g41660	ATP binding	4.99869	5.84357	7.33887	6.3165	0.544987	4.56623	7.83503	5.45436	3.19726	0.02275	0.917132	up	0.355846	0.6989	0.999202	--	-0.094381	0.91285	0.999202	--	0.211714	0.82405	0.999202	--	CC-NBS-LRR protein, putative, expressed
LOC_Os01g63710	ATP binding	6.18888	2.8354	1.39033	2.06079	0.487093	5.47752	0.996822	3.47925	3.66741	0.008	0.593579	up	-0.949969	0.35995	0.999202	--	0.480023	0.70735	0.999202	--	-0.755583	0.49245	0.999202	--	CDC6 - Putative DNA replication initiation protein, expressed
LOC_Os06g08480	ATP binding	27.662	30.8664	35.3644	34.8652	4.30598	27.6038	37.7006	30.0589	2.68349	0.01295	0.73695	up	0.16117	0.8684	0.999202	--	-0.0922915	0.92325	0.999202	--	0.213995	0.8241	0.999202	--	CHD3-type chromatin-remodeling factor PICKLE, putative, expressed
LOC_Os07g31450	ATP binding	22.4351	19.9484	33.1561	21.7532	2.88098	24.1166	32.4493	21.3617	2.96113	0.00515	0.470856	up	-0.27375	0.7805	0.999202	--	0.0310895	0.9736	0.999202	--	0.0262018	0.97905	0.999202	--	CHR4/MI-2-LIKE, putative, expressed
LOC_Os05g05780	ATP binding	19.4573	22.2783	21.3504	25.0037	1.34827	19.4803	23.3225	20.4435	3.85113	0.00315	0.352763	up	0.193617	0.84325	0.999202	--	-0.127456	0.89665	0.999202	--	0.2905	0.76745	0.999202	--	chromatin-remodeling complex ATPase chain, putative, expressed
LOC_Os01g27040	ATP binding	5.0708	5.27562	6.44531	7.15605	1.2622	5.35093	5.56248	7.03414	2.00627	0.048	0.999202	up	-0.0204486	0.9786	0.999202	--	0.212522	0.8214	0.999202	--	0.0247899	0.97605	0.999202	--	chromatin-remodeling complex ATPase chain, putative, expressed
LOC_Os06g01320	ATP binding	6.81983	6.78487	10.8754	8.5769	1.28169	6.84047	9.75018	7.75929	2.41169	0.0289	0.953241	up	-0.0117741	0.9891	0.999202	--	0.157564	0.8505	0.999202	--	0.144531	0.86845	0.999202	--	chromo domain containing protein, expressed
LOC_Os08g37950	ATP binding	18.0647	11.1833	9.48309	11.7543	4.51445	10.5808	11.3368	12.2859	2.00055	0.0391	0.999202	up	0.0798925	0.92625	0.999202	--	-0.257584	0.76095	0.999202	--	-0.0638174	0.9411	0.999202	--	copper-transporting ATPase PAA1, putative, expressed
LOC_Os02g39010	ATP binding	32.3396	57.847	56.1504	38.1224	8.57246	41.2456	59.1979	31.8963	1.91552	0.03595	0.991183	up	0.488	0.6234	0.999202	--	-0.0762492	0.9439	0.999202	--	0.25725	0.7924	0.999202	--	cyclin-dependent kinase G-1, putative, expressed
LOC_Os04g41100	ATP binding	31.9073	30.1027	44.7411	34.0522	7.40817	32.2208	53.866	30.9751	2.1067	0.04945	0.999202	up	-0.0980988	0.922	0.999202	--	-0.267775	0.7773	0.999202	--	0.136636	0.88305	0.999202	--	cyclin-dependent kinase G-2, putative, expressed
LOC_Os04g30030	ATP binding	11.9462	23.7394	5.88627	28.1828	1.90798	19.7866	10.197	9.45973	2.64643	0.0427	0.999202	up	0.262756	0.78065	0.999202	--	-0.792717	0.4592	0.999202	--	1.57495	0.09345	0.999202	--	cysteine-rich receptor-like protein kinase 12 precursor, putative, expressed
LOC_Os08g30634	ATP binding	7.1202	6.90701	13.2362	8.6234	0.857686	7.0988	13.4744	7.01466	3.0534	0.00785	0.587367	up	-0.0395136	0.9668	0.999202	--	-0.0257244	0.98035	0.999202	--	0.297884	0.771	0.999202	--	DC1 domain containing protein, expressed
LOC_Os03g11470	ATP binding	18.2973	16.1731	19.9599	17.3547	2.84613	16.4794	21.758	18.9304	2.68456	0.0165	0.813935	up	-0.0270751	0.9744	0.999202	--	-0.124442	0.8799	0.999202	--	-0.125376	0.8839	0.999202	--	DEAD/DEAH box helicase domain containing protein, expressed
LOC_Os12g29660	ATP binding	13.6177	10.6895	4.61791	10.1517	3.4859	12.9053	5.27159	12.7642	1.96588	0.0396	0.999202	up	-0.271764	0.7523	0.999202	--	-0.190999	0.85435	0.999202	--	-0.330385	0.70075	0.999202	--	DEAD-box ATP-dependent RNA helicase, putative, expressed
LOC_Os07g46580	ATP binding	1.22738	1.62113	0.393629	1.76619	0	1.44262	0.306115	0.972541	Inf	0.00125	0.208182	up	0.168312	0.9022	0.999202	--	0.362763	1	1	--	0.860812	0.5301	0.999202	--	DEAD-box ATP-dependent RNA helicase, putative, expressed
LOC_Os11g32880	ATP binding	80.9998	64.2205	16.6247	61.164	13.8686	50.7962	15.8915	47.623	2.5461	0.0041	0.413228	up	0.338313	0.7355	0.999202	--	0.0650777	0.9358	0.999202	--	0.361023	0.6985	0.999202	--	DEAD-box ATP-dependent RNA helicase, putative, expressed
LOC_Os08g32090	ATP binding	8.87199	8.00896	10.4635	8.16075	0.991974	9.20911	9.06124	10.5456	3.16088	0.0264	0.938744	up	-0.201446	0.81465	0.999202	--	0.207582	0.8118	0.999202	--	-0.369872	0.6626	0.999202	--	DEAD-box ATP-dependent RNA helicase, putative, expressed
LOC_Os05g05810	ATP binding	4.24576	4.72244	5.88144	6.29554	0.708077	5.54316	5.84297	6.21904	2.58405	0.03185	0.964855	up	-0.231175	0.8163	0.999202	--	0.00946931	0.9921	0.999202	--	0.0176372	0.98395	0.999202	--	DEAD-box ATP-dependent RNA helicase, putative, expressed
LOC_Os03g38740	ATP binding	5.86857	6.82979	7.3787	7.35839	0.629427	7.46184	7.96902	6.98463	3.2209	0.0236	0.92538	up	-0.127691	0.87865	0.999202	--	-0.111035	0.89545	0.999202	--	0.075207	0.9276	0.999202	--	Dicer, putative, expressed
LOC_Os04g43050	ATP binding	12.1912	16.6879	15.5174	17.1947	1.68841	13.3626	15.9763	15.1998	2.8521	0.0311	0.962834	up	0.320599	0.717	0.999202	--	-0.0420446	0.96395	0.999202	--	0.17791	0.8581	0.999202	--	Dicer, putative, expressed
LOC_Os12g29290	ATP binding	0.545166	0.721122	1.15035	0.91131	0	0.60683	0.564667	0.538018	Inf	0.0232	0.920974	up	0.248951	0.886	0.999202	--	1.02659	0.56035	0.999202	--	0.760286	0.6633	0.999202	--	disease resistance protein RGA3, putative, expressed
LOC_Os12g29280	ATP binding	1.17224	1.40142	0.364666	1.0934	0	1.24998	0.26819	1.20598	Inf	0.001	0.192437	up	0.164987	0.90945	0.999202	--	0.443318	1	1	--	-0.141391	0.92025	0.999202	--	disease resistance protein RGA3, putative, expressed
LOC_Os01g25720	ATP binding	15.6291	17.0118	20.1833	18.334	1.77405	12.9684	13.095	12.9735	3.13912	0.00465	0.445345	up	0.391536	0.65425	0.999202	--	0.624149	0.49055	0.999202	--	0.498956	0.61575	0.999202	--	disease resistance protein RGA4, putative, expressed
LOC_Os12g28250	ATP binding	10.4302	5.2451	4.56681	5.48426	1.09127	4.59092	4.22164	4.58656	3.25669	0.0201	0.874935	up	0.192187	0.84025	0.999202	--	0.113386	0.91565	0.999202	--	0.257886	0.78945	0.999202	--	disease resistance protein RPM1, putative, expressed
LOC_Os11g41170	ATP binding	12.3379	13.7887	15.2562	14.1213	1.42211	11.5083	14.6784	12.3367	3.11699	0.035	0.981936	up	0.260809	0.76345	0.999202	--	0.0557015	0.9462	0.999202	--	0.19491	0.82215	0.999202	--	disease resistance protein RPM1, putative, expressed
LOC_Os08g07774	ATP binding	30.0062	31.0816	47.46	18.9183	3.37833	20.3008	54.109	15.1285	3.15088	0.00615	0.520987	up	0.614528	0.5379	0.999202	--	-0.189156	0.83805	0.999202	--	0.322513	0.69695	0.999202	--	disease resistance protein RPM1, putative, expressed
LOC_Os11g03840	ATP binding	1.10851	0.628942	0.51435	0.39006	2.61715	1.65517	4.16772	0.794408	-1.23938	0.36915	0.999202	--	-1.39598	0.2723	0.999202	--	-3.01844	0.0262	0.937758	down	-1.02618	0.47175	0.999202	--	D-mannose binding lectin family protein, expressed
LOC_Os04g23620	ATP binding	0.495062	0.125751	0.0408704	0.586923	0	0.436865	0.190415	0.344086	Inf	0.0272	0.940637	up	-1.79662	1	1	--	-2.22002	1	1	--	0.770403	0.74995	0.999202	--	D-mannose binding lectin family protein, expressed
LOC_Os01g72880	ATP binding	8.501	8.70412	2.323	9.01896	0.660481	8.05617	2.86385	8.01564	3.68604	0.0113	0.694905	up	0.111604	0.91745	0.999202	--	-0.301962	0.79625	0.999202	--	0.170143	0.8697	0.999202	--	DNA mismatch repair protein Mlh1, putative, expressed
LOC_Os12g19370	ATP binding	3.86478	3.25967	5.48284	4.65493	0.291212	3.25201	5.04706	3.49569	3.73025	0.01035	0.668286	up	0.0033916	0.9972	0.999202	--	0.11948	0.8905	0.999202	--	0.413185	0.66585	0.999202	--	DNA polymerase I family protein, expressed
LOC_Os02g06500	ATP binding	6.27672	5.72199	6.38578	6.99564	0.943141	4.80252	6.66804	6.18113	2.73446	0.0362	0.993366	up	0.252726	0.79305	0.999202	--	-0.0623994	0.9536	0.999202	--	0.178585	0.8357	0.999202	--	DSHCT domain containing protein, expressed
LOC_Os02g47605	ATP binding	1.21719	1.14023	1.30146	0.599626	0	1.14161	1.3285	1.06221	Inf	5e-05	0.0292283	up	-0.0017401	0.99015	0.999202	--	-0.0296613	0.98565	0.999202	--	-0.824927	0.56515	0.999202	--	expressed protein
LOC_Os10g31864	ATP binding	6.95194	3.83111	1.34333	4.14815	0.257069	4.6218	1.26292	5.55784	4.75719	0.0041	0.413228	up	-0.27069	0.7543	0.999202	--	0.0890489	0.924	0.999202	--	-0.422057	0.61815	0.999202	--	expressed protein
LOC_Os03g58910	ATP binding	6.36782	6.7363	6.91174	7.28684	0.687777	6.64326	7.71211	7.90074	3.21079	0.02755	0.943795	up	0.0200653	0.98215	0.999202	--	-0.158078	0.85605	0.999202	--	-0.116695	0.8893	0.999202	--	expressed protein
LOC_Os01g72990	ATP binding	33.8458	20.3437	36.1013	22.6175	8.2646	23.1231	37.5432	19.4144	2.03396	0.04825	0.999202	up	-0.184749	0.8382	0.999202	--	-0.0565002	0.95065	0.999202	--	0.220308	0.80135	0.999202	--	expressed protein
LOC_Os09g37930	ATP binding	6.33082	5.26417	4.13975	6.76072	0.989402	5.02607	5.64824	6.10742	2.67776	0.0475	0.999202	up	0.0667754	0.9511	0.999202	--	-0.448259	0.6568	0.999202	--	0.146614	0.88715	0.999202	--	expressed protein
LOC_Os11g42590	ATP binding	0.537225	0.235015	0.41954	0.574272	0	0.649654	0.629229	0.609048	Inf	0.0004	0.133555	up	-1.46692	0.31015	0.999202	--	-0.584779	0.68575	0.999202	--	-0.0848223	0.95305	0.999202	--	expressed protein
LOC_Os03g31044	ATP binding	10.1753	7.19024	5.89599	8.64562	1.82144	7.04468	4.36846	7.37474	2.48192	0.03965	0.999202	up	0.0295055	0.97675	0.999202	--	0.432609	0.67195	0.999202	--	0.229378	0.78835	0.999202	--	expressed protein
LOC_Os06g48940	ATP binding	23.5099	18.571	14.9875	27.7322	6.19662	24.3076	16.1728	21.746	1.92371	0.04995	0.999202	up	-0.388353	0.64265	0.999202	--	-0.109807	0.8965	0.999202	--	0.350811	0.6992	0.999202	--	GHMP kinases ATP-binding protein, putative, expressed
LOC_Os04g51880	ATP binding	34.2457	6.05796	26.3792	8.05774	8.64992	7.17899	52.5842	19.4785	1.98517	0.04415	0.999202	up	-0.24495	0.7953	0.999202	--	-0.995229	0.3779	0.999202	--	-1.27344	0.17435	0.999202	--	GHMP kinases ATP-binding protein, putative, expressed
LOC_Os06g01400	ATP binding	27.8846	14.9444	13.5998	15.1485	3.95863	12.147	12.9093	15.1582	2.8164	0.015	0.780421	up	0.298997	0.7259	0.999202	--	0.075173	0.92815	0.999202	--	-0.000928028	0.99835	0.999202	--	glycyl-tRNA synthetase 2, chloroplast/mitochondrial precursor, putative, expressed
LOC_Os03g47140	ATP binding	0.801313	0.899559	0.958601	1.3922	0	1.00276	1.49231	1.56011	Inf	0.00085	0.181046	up	-0.156687	0.9084	0.999202	--	-0.638547	0.6496	0.999202	--	-0.164276	0.90855	0.999202	--	growth regulating factor protein, putative, expressed
LOC_Os12g38180	ATP binding	13.8248	15.4099	18.5728	13.8993	1.24931	20.8304	24.7107	16.5405	3.46805	0.01855	0.851134	up	-0.434839	0.60805	0.999202	--	-0.41195	0.6191	0.999202	--	-0.250986	0.76975	0.999202	--	heat shock cognate 70 kDa protein 2, putative, expressed
LOC_Os08g38086	ATP binding	43.9279	28.4022	6.44163	25.3158	8.9071	27.5651	7.52013	28.3756	2.30211	0.0206	0.882254	up	0.0431567	0.96065	0.999202	--	-0.223331	0.80235	0.999202	--	-0.164613	0.84705	0.999202	--	heat shock protein, putative, expressed
LOC_Os11g48090	ATP binding	15.3974	12.1305	14.4536	17.6542	1.33897	12.9124	14.6003	13.623	3.52349	0.0039	0.402816	up	-0.090123	0.92515	0.999202	--	-0.014566	0.9868	0.999202	--	0.373965	0.7418	0.999202	--	helicase conserved C-terminal domain containing protein, expressed
LOC_Os02g46450	ATP binding	11.8059	10.9119	20.8257	14.8063	1.40972	11.2796	20.4129	14.2511	3.06602	0.0368	0.997475	up	-0.0478221	0.95635	0.999202	--	0.0288792	0.97395	0.999202	--	0.0551368	0.9531	0.999202	--	helicase conserved C-terminal domain containing protein, expressed
LOC_Os02g50370	ATP binding	7.34706	5.95918	7.83013	7.25097	0.802955	7.89054	8.16711	8.18472	3.19378	0.02415	0.928517	up	-0.405011	0.63925	0.999202	--	-0.0607881	0.94235	0.999202	--	-0.174759	0.83625	0.999202	--	helicase domain-containing protein, putative, expressed
LOC_Os01g40980	ATP binding	3.30944	3.00282	1.74796	3.21787	0.474031	3.07219	1.58605	3.30785	2.80353	0.0372	0.99884	up	-0.0329501	0.97485	0.999202	--	0.140235	0.9009	0.999202	--	-0.0397899	0.969	0.999202	--	helicase, putative, expressed
LOC_Os10g21810	ATP binding	13.5008	24.404	46.9642	31.658	1.96734	23.644	44.2799	28.6	2.77873	0.0164	0.811728	up	0.0456442	0.9607	0.999202	--	0.0849108	0.92645	0.999202	--	0.146555	0.8771	0.999202	--	histidine kinase, putative, expressed
LOC_Os01g73760	ATP binding	11.3127	11.6853	9.84547	12.1923	2.51927	11.8419	11.8535	11.5041	2.16686	0.0385	0.999202	up	-0.0192008	0.98115	0.999202	--	-0.267785	0.7745	0.999202	--	0.0838162	0.92045	0.999202	--	IPP transferase, putative, expressed
LOC_Os06g36080	ATP binding	3.40939	5.6974	7.86033	7.02474	0	3.8174	7.18581	5.30587	Inf	5e-05	0.0292283	up	0.577714	0.56995	0.999202	--	0.129439	0.87535	0.999202	--	0.404853	0.66215	0.999202	--	kinesin motor domain containing protein, expressed
LOC_Os02g01180	ATP binding	9.81824	9.54444	9.56654	10.8977	2.343	9.16301	10.059	9.80095	2.06711	0.0461	0.999202	up	0.0588383	0.95045	0.999202	--	-0.0724123	0.9347	0.999202	--	0.15303	0.87155	0.999202	--	kinesin motor domain containing protein, putative, expressed
LOC_Os08g02380	ATP binding	0.876119	0.832097	0.750425	0.555221	0	0.453131	0.374596	0.873083	Inf	0.0004	0.133555	up	0.876824	0.58055	0.999202	--	1.00237	0.5335	0.999202	--	-0.653056	0.6809	0.999202	--	kinesin motor domain containing protein, putative, expressed
LOC_Os09g02650	ATP binding	8.73749	9.84957	6.83426	10.2811	1.87317	7.75715	5.69844	8.73317	2.22174	0.0413	0.999202	up	0.344533	0.6889	0.999202	--	0.262218	0.75445	0.999202	--	0.235415	0.7878	0.999202	--	kinesin motor domain containing protein, putative, expressed
LOC_Os02g53520	ATP binding	0.863472	0.494437	0.299913	0.805566	0	0.4641	0.284515	0.706871	Inf	0.00015	0.0749679	up	0.0913512	0.9451	0.999202	--	0.0760387	1	1	--	0.188555	0.9032	0.999202	--	kinesin motor domain containing protein, putative, expressed
LOC_Os02g19550	ATP binding	14.5869	5.19018	5.06775	7.93383	3.01689	4.76662	5.42304	4.36605	2.27354	0.0352	0.983474	up	0.12282	0.89755	0.999202	--	-0.0977556	0.9186	0.999202	--	0.861687	0.3836	0.999202	--	lectin-like receptor kinase, putative, expressed
LOC_Os07g15930	ATP binding	0.572998	0.0394764	0.0985381	0	0	0.0408519	0	0.0574156	Inf	0.0261	0.937318	up	-0.0494115	1	1	--	Inf	1	1	--	-Inf	1	1	--	legume lectins beta domain containing protein, expressed
LOC_Os09g14660	ATP binding	0.985152	0.422468	0.766545	0.852264	0	0.888048	0.13917	0.35321	Inf	0.02675	0.939804	up	-1.07179	0.6357	0.999202	--	2.46152	0.3831	0.999202	--	1.27077	0.5976	0.999202	--	legume lectins beta domain containing protein, putative, expressed
LOC_Os06g43670	ATP binding	8.51325	8.30901	9.64937	8.22995	1.75402	7.88824	10.8597	7.20354	2.27904	0.03925	0.999202	up	0.0749732	0.92955	0.999202	--	-0.170475	0.84325	0.999202	--	0.192178	0.8269	0.999202	--	Leucine Rich Repeat family protein, expressed
LOC_Os10g02990	ATP binding	2.33265	0.63398	1.50384	0.914002	0	0.641471	1.2599	0.353739	Inf	0.00025	0.105412	up	-0.0169467	0.96795	0.999202	--	0.255352	0.85	0.999202	--	1.36951	0.441	0.999202	--	leucine-rich repeat receptor-like protein kinase 1, putative, expressed
LOC_Os10g34750	ATP binding	14.3159	11.6311	9.28423	11.8011	3.74467	11.8834	8.42747	10.1297	1.93471	0.04635	0.999202	up	-0.0309674	0.9752	0.999202	--	0.139684	0.88815	0.999202	--	0.220332	0.78905	0.999202	--	LIG1 - Putative DNA ligase I, expressed
LOC_Os11g16530	ATP binding	11.7896	8.85434	9.22657	10.7679	0.648026	7.94074	9.68408	8.74162	4.18532	0.00615	0.520987	up	0.157112	0.87445	0.999202	--	-0.0698213	0.9379	0.999202	--	0.30076	0.7671	0.999202	--	mal, putative, expressed
LOC_Os06g11500	ATP binding	8.68483	8.62323	6.11545	8.66747	1.63779	7.83364	7.44653	6.86171	2.40674	0.02305	0.920781	up	0.138546	0.87515	0.999202	--	-0.284108	0.74255	0.999202	--	0.337044	0.7005	0.999202	--	MCM9 - Putative minichromosome maintenance MCM family subunit 9, expressed
LOC_Os06g31220	ATP binding	11.7367	8.62168	13.2721	11.3033	0.556889	11.1744	15.552	11.3497	4.39749	0.0066	0.538437	up	-0.374161	0.65845	0.999202	--	-0.228706	0.79155	0.999202	--	-0.00591499	0.9939	0.999202	--	mitogen-activated protein kinase 17, putative, expressed
LOC_Os06g08560	ATP binding	15.329	14.5543	8.35098	14.6038	2.03526	11.8169	8.60096	12.9589	2.91298	0.01035	0.668286	up	0.300596	0.7257	0.999202	--	-0.0425528	0.95975	0.999202	--	0.172403	0.84045	0.999202	--	multidrug resistance-associated protein 11, putative, expressed
LOC_Os10g36530	ATP binding	17.6037	9.58744	6.92146	10.2348	1.93004	8.19021	6.21766	9.66397	3.18918	0.0353	0.984641	up	0.227245	0.8147	0.999202	--	0.154704	0.87235	0.999202	--	0.0828017	0.9321	0.999202	--	mutS domain V family protein, expressed
LOC_Os07g37560	ATP binding	20.2367	25.4208	138.205	34.2171	4.4512	23.9519	101.442	25.8622	2.18471	0.0419	0.999202	up	0.0858647	0.93	0.999202	--	0.446151	0.673	0.999202	--	0.403873	0.66935	0.999202	--	myosin-Vb, putative, expressed
LOC_Os11g34970	ATP binding	2.61585	2.76395	2.67249	2.95171	0	1.84189	2.28656	2.6844	Inf	5e-05	0.0292283	up	0.585544	0.6638	0.999202	--	0.225004	0.8369	0.999202	--	0.136951	0.9099	0.999202	--	NB-ARC domain containing protein, expressed
LOC_Os12g10710	ATP binding	52.8605	45.8899	41.6329	51.4043	7.63833	35.1515	41.5055	36.0631	2.79086	0.0113	0.694905	up	0.384589	0.68905	0.999202	--	0.00441924	0.9958	0.999202	--	0.511367	0.5933	0.999202	--	NB-ARC domain containing protein, expressed
LOC_Os11g38000	ATP binding	14.2926	11.7711	12.498	13.1684	0.48354	12.3822	13.2708	12.8299	4.88549	0.00465	0.445345	up	-0.0730114	0.9303	0.999202	--	-0.0865576	0.91745	0.999202	--	0.03757	0.9651	0.999202	--	NB-ARC domain containing protein, expressed
LOC_Os08g24380	ATP binding	0.690206	0.797769	0.537335	0.906309	0	0.313222	0.495977	0.734754	Inf	0.0005	0.14999	up	1.34878	0.461	0.999202	--	0.11555	0.9253	0.999202	--	0.302741	0.8283	0.999202	--	NB-ARC domain containing protein, expressed
LOC_Os05g15040	ATP binding	13.4362	11.2669	5.65055	10.8278	1.89263	12.4284	6.79831	10.1002	2.82765	0.0099	0.654755	up	-0.141549	0.8799	0.999202	--	-0.266785	0.78195	0.999202	--	0.100361	0.91	0.999202	--	NB-ARC domain containing protein, expressed
LOC_Os06g49380	ATP binding	1.28301	1.00522	0.631865	1.14813	0.128055	1.17607	0.748686	0.920348	3.3247	0.0456	0.999202	up	-0.226457	0.84165	0.999202	--	-0.244743	0.8363	0.999202	--	0.319037	0.81095	0.999202	--	NBS-LRR disease resistance protein, putative, expressed
LOC_Os07g29820	ATP binding	7.93363	11.0232	9.89644	8.4022	1.90632	8.61828	11.4564	6.68961	2.05719	0.0485	0.999202	up	0.355075	0.67765	0.999202	--	-0.211171	0.80585	0.999202	--	0.328845	0.7259	0.999202	--	NBS-LRR disease resistance protein, putative, expressed
LOC_Os10g25487	ATP binding	2.36913	2.14693	1.72516	2.26172	0.352725	2.21383	0.989972	1.6091	2.74774	0.0355	0.985248	up	-0.0442698	0.964	0.999202	--	0.801274	0.4902	0.999202	--	0.491169	0.6519	0.999202	--	NBS-LRR disease resistance protein, putative, expressed
LOC_Os11g13940	ATP binding	0.578545	0.960771	0.727741	0.880887	0	0.79951	0.801429	1.25899	Inf	0.0006	0.160651	up	0.265077	0.8519	0.999202	--	-0.139149	0.91775	0.999202	--	-0.515238	0.732	0.999202	--	NBS-LRR disease resistance protein, putative, expressed
LOC_Os06g06380	ATP binding	7.93062	5.69496	2.67046	6.77622	0.468603	5.59593	2.64401	5.89532	4.081	0.0083	0.604746	up	0.0253086	0.97785	0.999202	--	0.0143621	0.98785	0.999202	--	0.200911	0.81415	0.999202	--	NBS-LRR type disease resistance protein, putative, expressed
LOC_Os11g30210	ATP binding	17.7782	7.93018	4.38959	10.7227	3.92349	8.53119	4.53897	8.95253	2.1799	0.04895	0.999202	up	-0.105393	0.91915	0.999202	--	-0.0482768	0.9568	0.999202	--	0.260301	0.75825	0.999202	--	NBS-LRR type disease resistance protein, putative, expressed
LOC_Os02g39560	ATP binding	7.56383	4.98049	12.6852	3.90763	1.24039	4.90967	11.6935	4.6007	2.60832	0.01635	0.810619	up	0.0206604	0.98255	0.999202	--	0.117444	0.8953	0.999202	--	-0.235559	0.81635	0.999202	--	non-receptor tyrosine kinase spore lysis A, putative, expressed
LOC_Os10g41410	ATP binding	33.7982	23.3425	9.71897	15.6908	90.5985	42.0844	11.9396	76.3681	-1.42254	0.1074	0.999202	--	-0.850329	0.3773	0.999202	--	-0.296885	0.7756	0.999202	--	-2.28305	0.02025	0.877701	down	nucleoside diphosphate kinase, putative, expressed
LOC_Os07g48960	ATP binding	16.3681	12.7359	7.47214	10.8978	3.9458	15.1784	6.54073	13.6938	2.0525	0.029	0.953241	up	-0.253113	0.77	0.999202	--	0.19207	0.8349	0.999202	--	-0.329492	0.6975	0.999202	--	OsLonP3 - Putative Lon protease homologue, expressed
LOC_Os03g62430	ATP binding	4.45252	3.6117	7.18199	3.32675	0.566155	3.63004	8.75386	4.70707	2.97535	0.0299	0.956418	up	-0.00730759	0.99415	0.999202	--	-0.285535	0.7624	0.999202	--	-0.500716	0.6114	0.999202	--	OsWAK28 - OsWAK receptor-like protein kinase, expressed
LOC_Os08g39210	ATP binding	1.62267	1.60567	0.92612	1.33835	0	1.4287	1.46452	1.48464	Inf	5e-05	0.0292283	up	0.168472	0.90755	0.999202	--	-0.661158	0.64675	0.999202	--	-0.149661	0.9197	0.999202	--	OsWAK74 - OsWAK receptor-like protein kinase, expressed
LOC_Os01g26300	ATP binding	0.523548	0	0.186291	0.239107	0	0.379667	0.704388	0.102286	Inf	0.04625	0.999202	up	-Inf	1	1	--	-1.91881	0.46355	0.999202	--	1.22505	1	1	--	OsWAK9 - OsWAK receptor-like cytoplasmic kinase OsWAK-RLCK, expressed
LOC_Os09g36270	ATP binding	34.1952	32.4064	28.0339	37.0703	7.48786	25.9574	25.1578	26.8556	2.19117	0.02635	0.938744	up	0.320132	0.7333	0.999202	--	0.156167	0.8579	0.999202	--	0.465038	0.6131	0.999202	--	pantothenate kinase, putative, expressed
LOC_Os01g40820	ATP binding	4.40057	3.76383	0.756263	4.3171	0.435692	3.59668	0.88847	4.12894	3.33631	0.01645	0.812618	up	0.0655362	0.9461	0.999202	--	-0.232435	0.87395	0.999202	--	0.0642914	0.94625	0.999202	--	peptidase family M41 containing protein, expressed
LOC_Os08g34050	ATP binding	0.647457	0.461939	1.42908	0.958157	0	0.763268	1.17232	0.688682	Inf	0.03165	0.962834	up	-0.724488	0.75765	0.999202	--	0.285721	0.82665	0.999202	--	0.476423	0.77515	0.999202	--	phosphofructokinase, putative, expressed
LOC_Os12g20150	ATP binding	31.3875	27.6198	48.646	29.2842	6.59645	26.3268	48.4254	26.5255	2.25043	0.0347	0.981838	up	0.0691708	0.9376	0.999202	--	0.00655705	0.99435	0.999202	--	0.142742	0.8684	0.999202	--	phosphoglucan, water dikinase, chloroplast precursor, putative, expressed
LOC_Os11g25980	ATP binding	10.6946	11.9816	11.5081	11.6591	1.68246	12.8118	12.9248	11.503	2.66823	0.02985	0.956418	up	-0.0966572	0.91835	0.999202	--	-0.167499	0.8593	0.999202	--	0.0194509	0.983	0.999202	--	phospholipid-transporting ATPase 2, putative, expressed
LOC_Os02g05930	ATP binding	9.27966	7.63974	6.26722	7.49486	2.08901	5.75825	5.77458	5.5528	2.15125	0.04015	0.999202	up	0.407892	0.65945	0.999202	--	0.11811	0.90695	0.999202	--	0.432684	0.6374	0.999202	--	phytosulfokine receptor precursor, putative, expressed
LOC_Os12g13720	ATP binding	4.50409	2.99062	5.32301	4.19511	0.588408	4.12371	8.24967	3.4986	2.93635	0.03055	0.960243	up	-0.463495	0.63575	0.999202	--	-0.632095	0.4616	0.999202	--	0.261931	0.79875	0.999202	--	Plant PDR ABC transporter associated domain containing protein, expressed
LOC_Os10g04120	ATP binding	1.50201	0.896943	0.509005	1.1359	0	0.740617	0.343858	0.808912	Inf	5e-05	0.0292283	up	0.27629	0.8514	0.999202	--	0.565866	0.74505	0.999202	--	0.489776	0.69695	0.999202	--	powdery mildew resistance protein PM3b, putative, expressed
LOC_Os01g25740	ATP binding	10.7126	9.49338	9.0622	8.97865	1.91934	6.90366	8.21304	7.13258	2.48063	0.0191	0.860041	up	0.459561	0.5963	0.999202	--	0.141944	0.87015	0.999202	--	0.332075	0.69675	0.999202	--	powdery mildew resistance protein PM3F, putative, expressed
LOC_Os01g21820	ATP binding	56.9485	41.4028	48.5361	41.2223	10.024	37.2383	46.703	41.066	2.5062	0.0097	0.647666	up	0.152941	0.87585	0.999202	--	0.0555435	0.9556	0.999202	--	0.00548053	0.9949	0.999202	--	preprotein translocase subunit secA, chloroplast precursor, putative, expressed
LOC_Os02g12810	ATP binding	14.9533	16.8173	30.401	15.6936	3.87576	13.6926	28.7168	12.6165	1.94792	0.0363	0.994156	up	0.296549	0.75055	0.999202	--	0.0822256	0.92505	0.999202	--	0.314864	0.73455	0.999202	--	protein kinase domain containing protein, expressed
LOC_Os02g50970	ATP binding	16.1271	14.5637	17.4253	16.241	2.40891	15.3059	15.8852	13.6396	2.74303	0.0054	0.483498	up	-0.0717113	0.9293	0.999202	--	0.133495	0.87605	0.999202	--	0.25184	0.7703	0.999202	--	protein kinase domain containing protein, expressed
LOC_Os03g28300	ATP binding	48.7235	75.4751	141.233	86.0775	10.1869	54.7748	139.13	62.9359	2.25791	0.0286	0.951789	up	0.462487	0.64545	0.999202	--	0.021647	0.98955	0.999202	--	0.451752	0.68955	0.999202	--	protein kinase domain containing protein, expressed
LOC_Os06g08280	ATP binding	7.72403	5.42163	4.23201	8.69696	1.7762	4.65366	3.16771	7.22675	2.12056	0.02795	0.94566	up	0.220361	0.79485	0.999202	--	0.417903	0.6894	0.999202	--	0.267163	0.75905	0.999202	--	protein kinase domain containing protein, expressed
LOC_Os12g40279	ATP binding	11.468	10.0322	12.935	11.4377	1.80796	9.19077	12.7759	10.7649	2.66518	0.02355	0.924676	up	0.126378	0.8982	0.999202	--	0.0178559	0.9851	0.999202	--	0.0874676	0.9224	0.999202	--	protein kinase domain containing protein, expressed
LOC_Os08g29040	ATP binding	0.766418	0	0.109057	0	0	0	0	0	Inf	0.03905	0.999202	up	0	1	1	--	Inf	1	1	--	0	1	1	--	protein kinase domain containing protein, expressed
LOC_Os11g45280	ATP binding	8.21478	8.66108	13.4987	10.5183	1.82959	6.66052	7.15579	5.8778	2.1667	0.0392	0.999202	up	0.378912	0.66395	0.999202	--	0.915642	0.30185	0.999202	--	0.839551	0.3433	0.999202	--	protein kinase family protein, putative, expressed
LOC_Os01g51290	ATP binding	7.93699	15.9617	39.9588	15.0048	0.790779	16.7448	40.793	16.5119	3.32725	0.02295	0.918759	up	-0.0690969	0.93785	0.999202	--	-0.0298078	0.97435	0.999202	--	-0.138079	0.88805	0.999202	--	protein kinase family protein, putative, expressed
LOC_Os03g50230	ATP binding	1.59169	1.43779	1.85459	1.85771	0	1.07228	1.29551	1.39017	Inf	5e-05	0.0292283	up	0.423168	0.7443	0.999202	--	0.517584	0.6907	0.999202	--	0.418266	0.71075	0.999202	--	protein kinase, putative, expressed
LOC_Os10g40060	ATP binding	14.1451	14.5134	23.0767	11.6945	2.3135	15.51	25.2424	10.1461	2.61215	0.03605	0.991932	up	-0.0958102	0.9186	0.999202	--	-0.129414	0.8863	0.999202	--	0.204907	0.8402	0.999202	--	protein kinase, putative, expressed
LOC_Os03g31070	ATP binding	9.06468	8.19222	6.64277	9.62433	0.669889	8.51497	7.53654	8.20753	3.75826	0.0113	0.694905	up	-0.0557472	0.94945	0.999202	--	-0.182117	0.84475	0.999202	--	0.229739	0.78685	0.999202	--	protein kinase, putative, expressed
LOC_Os08g14940	ATP binding	52.42	39.4413	41.9757	35.5235	4.5554	46.432	30.7476	38.4887	3.52447	0.0043	0.425248	up	-0.235413	0.82175	0.999202	--	0.44908	0.60015	0.999202	--	-0.115664	0.8872	0.999202	--	receptor kinase, putative, expressed
LOC_Os04g15660	ATP binding	12.202	8.99738	11.1884	9.83334	1.39537	9.57295	11.8787	10.6744	3.12839	0.0198	0.87036	up	-0.0894585	0.93075	0.999202	--	-0.0863709	0.93475	0.999202	--	-0.118405	0.90865	0.999202	--	receptor kinase, putative, expressed
LOC_Os12g42520	ATP binding	12.3822	10.0279	7.87952	11.3424	1.83628	9.28186	7.04775	8.0732	2.75341	0.0118	0.708255	up	0.111529	0.8984	0.999202	--	0.160946	0.8781	0.999202	--	0.490517	0.5714	0.999202	--	receptor kinase, putative, expressed
LOC_Os08g08140	ATP binding	0.537038	1.37237	2.31134	1.27329	0	1.1319	1.8023	1.14401	Inf	0.0006	0.160651	up	0.277924	0.8286	0.999202	--	0.358893	0.7567	0.999202	--	0.154466	0.90485	0.999202	--	receptor-like kinase, putative, expressed
LOC_Os06g23190	ATP binding	11.572	7.22331	4.8837	8.05487	2.78812	6.30987	5.66952	6.37886	2.05327	0.04895	0.999202	up	0.19505	0.85155	0.999202	--	-0.215252	0.8248	0.999202	--	0.336562	0.7415	0.999202	--	receptor-like protein kinase 5 precursor, putative, expressed
LOC_Os02g29464	ATP binding	7.45284	6.10938	2.94093	6.31804	0.672876	5.46447	2.48567	6.39296	3.46938	0.01725	0.826894	up	0.160943	0.84955	0.999202	--	0.242637	0.8042	0.999202	--	-0.0170077	0.98365	0.999202	--	RecF/RecN/SMC N terminal domain containing protein, expressed
LOC_Os12g44390	ATP binding	37.4261	40.4561	49.0726	44.6159	3.24264	37.6014	42.5246	33.7813	3.5288	0.004	0.408459	up	0.105571	0.90955	0.999202	--	0.206621	0.83905	0.999202	--	0.401333	0.65935	0.999202	--	RecF/RecN/SMC N terminal domain containing protein, expressed
LOC_Os02g04040	ATP binding	37.0765	42.0721	46.5484	51.4551	2.76099	30.284	40.8565	39.0184	3.74725	0.0133	0.744945	up	0.474307	0.5757	0.999202	--	0.188168	0.8233	0.999202	--	0.39916	0.635	0.999202	--	RecF/RecN/SMC N terminal domain containing protein, expressed
LOC_Os05g51790	ATP binding	15.9691	14.0562	9.93524	16.5384	0.555827	14.2822	12.1097	13.4795	4.8445	0.0025	0.303799	up	-0.0230065	0.9792	0.999202	--	-0.28554	0.76495	0.999202	--	0.295051	0.7459	0.999202	--	RecF/RecN/SMC N terminal domain containing protein, expressed
LOC_Os05g32610	ATP binding	3.37387	1.73382	0.387875	2.15813	0.413852	2.21271	0.660849	2.23989	3.02722	0.02925	0.954474	up	-0.351857	0.71615	0.999202	--	-0.768728	0.59675	0.999202	--	-0.0536448	0.95735	0.999202	--	required to maintain repression 1, putative, expressed
LOC_Os07g36760	ATP binding	1.36313	0.303284	0.394192	0.450721	0	0.408315	1.10655	0.993717	Inf	0.0232	0.920974	up	-0.429016	1	1	--	-1.4891	0.52815	0.999202	--	-1.1406	0.6153	0.999202	--	retrotransposon protein, putative, Ty3-gypsy subclass, expressed
LOC_Os12g31470	ATP binding	3.45242	2.29489	2.7878	2.78918	0.493263	3.35388	3.10508	3.75389	2.80718	0.04285	0.999202	up	-0.547408	0.5946	0.999202	--	-0.155504	0.8789	0.999202	--	-0.428543	0.6475	0.999202	--	retrotransposon protein, putative, unclassified, expressed
LOC_Os05g07080	ATP binding	0.529507	0.422782	0.158377	0.258225	0	0.583947	0.332122	0.405219	Inf	0.0232	0.920974	up	-0.465923	0.8373	0.999202	--	-1.06835	1	1	--	-0.650074	1	1	--	S-domain receptor-like protein kinase, putative, expressed
LOC_Os06g04880	ATP binding	11.295	16.1642	20.9205	15.1538	1.8617	12.9035	21.5494	11.1153	2.60099	0.015	0.780421	up	0.325038	0.7064	0.999202	--	-0.0427282	0.96	0.999202	--	0.447127	0.60295	0.999202	--	serine threonine kinase, putative, expressed
LOC_Os12g27520	ATP binding	42.8427	40.8324	97.496	48.9564	9.41018	37.7747	92.7212	48.1596	2.18675	0.02165	0.899215	up	0.112294	0.90205	0.999202	--	0.0724439	0.94115	0.999202	--	0.023673	0.97835	0.999202	--	serine/threonine-protein kinase AFC2, putative, expressed
LOC_Os04g41510	ATP binding	15.1156	8.63035	6.9618	8.61278	3.4077	9.03467	6.32143	8.69718	2.14917	0.0485	0.999202	up	-0.0660524	0.9517	0.999202	--	0.139208	0.88925	0.999202	--	-0.014068	0.98875	0.999202	--	serine/threonine-protein kinase GCN2, putative, expressed
LOC_Os12g44330	ATP binding	24.7977	24.9596	28.8896	27.5977	4.01854	23.1654	29.2383	23.8854	2.62546	0.01275	0.732588	up	0.107623	0.9121	0.999202	--	-0.0173054	0.9853	0.999202	--	0.208416	0.8312	0.999202	--	serine/threonine-protein kinase PRP4, putative, expressed
LOC_Os04g34360	ATP binding	2.6594	1.51393	2.85626	1.70039	0	1.71469	2.50073	1.62952	Inf	5e-05	0.0292283	up	-0.17965	0.90265	0.999202	--	0.191781	0.88145	0.999202	--	0.0614183	0.967	0.999202	--	serine/threonine-protein kinase receptor precursor, putative, expressed
LOC_Os07g06820	ATP binding	34.4116	27.7265	15.8892	22.8003	4.07556	31.6878	16.874	31.7952	3.07782	0.00605	0.516829	up	-0.192662	0.8095	0.999202	--	-0.0867531	0.92195	0.999202	--	-0.479754	0.596	0.999202	--	serine/threonine-protein kinase RIO-like, putative, expressed
LOC_Os08g10320	ATP binding	17.4967	6.3912	8.66366	6.45157	1.00683	7.62767	14.5119	7.98563	4.11919	0.02465	0.931247	up	-0.255156	0.78045	0.999202	--	-0.744187	0.3838	0.999202	--	-0.307755	0.7384	0.999202	--	SHR5-receptor-like kinase, putative, expressed
LOC_Os04g52600	ATP binding	18.9175	13.3158	20.8849	10.9973	4.6717	13.1939	24.3231	7.75416	2.0177	0.03835	0.999202	up	0.0132625	0.9858	0.999202	--	-0.219871	0.79365	0.999202	--	0.504102	0.55735	0.999202	--	SHR5-receptor-like kinase, putative, expressed
LOC_Os02g02050	ATP binding	7.582	6.46798	9.16182	7.20243	0.33474	6.38365	9.75927	7.35924	4.50146	0.0051	0.468124	up	0.0189338	0.9829	0.999202	--	-0.0911399	0.914	0.999202	--	-0.031074	0.97055	0.999202	--	SNF2 family N-terminal domain containing protein, expressed
LOC_Os07g46590	ATP binding	32.5059	29.4597	40.9888	36.7644	1.94086	30.3567	39.8352	32.9834	4.06593	0.001	0.192437	up	-0.0432735	0.966	0.999202	--	0.0411841	0.9691	0.999202	--	0.156568	0.87575	0.999202	--	SNF2 family N-terminal domain containing protein, expressed
LOC_Os02g06592	ATP binding	32.0449	23.4704	47.6282	28.9441	5.62162	25.3246	47.1632	26.509	2.51104	0.02725	0.941025	up	-0.109694	0.89695	0.999202	--	0.0141552	0.9858	0.999202	--	0.126787	0.88335	0.999202	--	SNF2 family N-terminal domain containing protein, expressed
LOC_Os03g22900	ATP binding	17.9141	18.0684	26.7238	20.2675	2.35278	16.3279	28.3754	18.0988	2.92866	0.01095	0.684849	up	0.146132	0.86325	0.999202	--	-0.0865134	0.9334	0.999202	--	0.163277	0.8621	0.999202	--	SNF2 family N-terminal domain containing protein, expressed
LOC_Os10g31970	ATP binding	11.6852	12.4538	14.305	15.1235	1.33408	11.9494	14.004	12.7648	3.13076	0.0045	0.437509	up	0.0596475	0.94175	0.999202	--	0.0306795	0.97075	0.999202	--	0.244616	0.77215	0.999202	--	SNF2 family N-terminal domain containing protein, expressed
LOC_Os03g01200	ATP binding	43.5466	11.3992	11.3198	7.25288	2.68834	27.3342	26.6299	27.2115	4.01777	0.00165	0.232844	up	-1.26177	0.1489	0.999202	--	-1.2342	0.1552	0.999202	--	-1.90759	0.05035	0.999202	--	SNF2 family N-terminal domain containing protein, expressed
LOC_Os02g02290	ATP binding	27.2149	25.7906	35.5218	28.2676	6.78902	26.3579	36.3549	27.8235	2.00312	0.0362	0.993366	up	-0.031388	0.97395	0.999202	--	-0.0334438	0.9689	0.999202	--	0.0228449	0.98035	0.999202	--	SNF2 family N-terminal domain containing protein, expressed
LOC_Os10g04342	ATP binding	14.3478	14.4114	29.2365	18.5992	1.34993	17.6662	28.1705	18.707	3.40987	0.02255	0.913886	up	-0.293785	0.7332	0.999202	--	0.0535863	0.95	0.999202	--	-0.00834231	0.99195	0.999202	--	stripe rust resistance protein Yr10, putative, expressed
LOC_Os11g37740	ATP binding	4.9926	3.04844	4.35816	4.02024	0.575253	2.34069	3.0106	1.84703	3.11752	0.02415	0.928517	up	0.381136	0.7186	0.999202	--	0.533666	0.58155	0.999202	--	1.12207	0.304	0.999202	--	stripe rust resistance protein Yr10, putative, expressed
LOC_Os11g37759	ATP binding	38.0728	32.3095	35.1167	35.4001	7.07309	24.7838	29.6276	25.9608	2.42835	0.0261	0.937318	up	0.382559	0.73035	0.999202	--	0.245212	0.8057	0.999202	--	0.44742	0.63295	0.999202	--	stripe rust resistance protein Yr10, putative, expressed
LOC_Os01g02430	ATP binding	0.639382	0.439419	0.763447	0.704268	0	0.121776	0.0993625	0.0634637	Inf	0.00165	0.232844	up	1.85137	1	1	--	2.94176	0.19705	0.999202	--	3.47212	0.20965	0.999202	--	TAK14, putative, expressed
LOC_Os05g46290	ATP binding	18.9851	14.7907	1.36321	11.1672	4.95188	16.5065	2.02455	13.3689	1.93882	0.0385	0.999202	up	-0.158347	0.8566	0.999202	--	-0.570593	0.6501	0.999202	--	-0.259621	0.76	0.999202	--	T-complex protein, putative, expressed
LOC_Os02g27310	ATP binding	5.54857	4.91762	13.94	4.80207	0.842095	5.41814	12.811	3.70391	2.72006	0.041	0.999202	up	-0.139837	0.8872	0.999202	--	0.12184	0.8861	0.999202	--	0.374607	0.73245	0.999202	--	TKL_IRAK_DUF26-lc.6 - DUF26 kinases have homology to DUF26 containing loci, expressed
LOC_Os01g35160	ATP binding	4.57751	5.32931	3.86538	4.84003	0.487427	5.76016	6.26092	5.09906	3.23131	0.01925	0.862482	up	-0.112161	0.8971	0.999202	--	-0.695766	0.4713	0.999202	--	-0.075214	0.934	0.999202	--	TKL_IRAK_DUF26-lh.4 - DUF26 kinases have homology to DUF26 containing loci, expressed
LOC_Os01g03020	ATP binding	38.9271	22.786	18.0373	22.1852	7.92764	19.2747	19.2795	19.098	2.29581	0.03035	0.959146	up	0.241442	0.8073	0.999202	--	-0.0960816	0.91625	0.999202	--	0.216176	0.8226	0.999202	--	tRNA synthetase class I, putative, expressed
LOC_Os02g51830	ATP binding	24.5615	14.8625	12.2849	12.6398	21.0707	13.4906	11.3956	11.9212	0.22116	0.84875	0.999202	--	0.139728	0.93625	0.999202	--	0.108414	0.3606	0.999202	--	0.084442	0.0483	0.999202	up	tRNA synthetase class II core domain containing protein, expressed
LOC_Os08g23110	ATP binding	20.3405	17.076	16.8713	18.939	3.14364	18.3095	16.1501	17.476	2.69385	0.04685	0.999202	up	-0.100622	0.90895	0.999202	--	0.0630269	0.94535	0.999202	--	0.115978	0.8922	0.999202	--	tRNA synthetase, putative, expressed
LOC_Os07g06940	ATP binding	39.6298	21.8823	11.5999	20.3234	9.60428	22.0655	12.1812	21.286	2.04484	0.0312	0.962834	up	-0.0120302	0.989	0.999202	--	-0.0705506	0.9442	0.999202	--	-0.0667623	0.93585	0.999202	--	valyl-tRNA synthetase, putative, expressed
LOC_Os11g22350	ATP binding	19.8496	18.7852	22.2148	18.9853	4.55317	14.3229	17.2048	14.3981	2.12417	0.04515	0.999202	up	0.391271	0.64365	0.999202	--	0.368709	0.6822	0.999202	--	0.398998	0.66785	0.999202	--	white-brown complex homolog protein, putative, expressed
LOC_Os06g51460	ATP binding	13.4029	6.27392	11.4625	5.21858	0.979415	7.25227	11.1318	5.41955	3.77448	0.0053	0.478303	up	-0.209065	0.8315	0.999202	--	0.0422319	0.96465	0.999202	--	-0.054516	0.9567	0.999202	--	white-brown complex homolog protein, putative, expressed
LOC_Os02g16270	ATP binding	7.92536	8.18951	12.0494	9.30407	1.66267	7.23033	8.92281	5.11548	2.25297	0.0432	0.999202	up	0.179716	0.85725	0.999202	--	0.433385	0.66535	0.999202	--	0.862992	0.3689	0.999202	--	xa1, putative, expressed
LOC_Os09g26260	ATP binding	2.27813	1.61717	0.397937	3.66243	13.3338	5.15114	0.113599	11.4002	-2.54916	0.0191	0.860041	down	-1.67142	0.20145	0.999202	--	1.80859	1	1	--	-1.63819	0.12355	0.999202	--	AAA-type ATPase family protein, putative, expressed
LOC_Os03g61970	ATP binding	25.4722	28.4771	25.624	25.8495	98.6315	31.9705	25.842	22.3357	-1.95313	0.0486	0.999202	down	-0.16694	0.84485	0.999202	--	-0.0122235	0.9885	0.999202	--	0.210787	0.8063	0.999202	--	actin, putative, expressed
LOC_Os01g64630	ATP binding	113.036	143.174	165.039	133.987	453.917	137.312	139.8	92.417	-2.00565	0.04085	0.999202	down	0.0603112	0.9573	0.999202	--	0.239445	0.79095	0.999202	--	0.535864	0.55495	0.999202	--	actin, putative, expressed
LOC_Os07g09420	ATP binding	4.48553	12.2914	9.37054	13.3994	18.197	19.9453	6.26668	40.4611	-2.02035	0.0357	0.987901	down	-0.698394	0.4193	0.999202	--	0.580433	0.5351	0.999202	--	-1.59436	0.1008	0.999202	--	ATPase, putative, expressed
LOC_Os06g48250	ATP binding	1.85927	1.96727	2.0244	3.56668	8.91794	6.0507	5.32401	6.50413	-2.26198	0.0299	0.956418	down	-1.62091	0.13405	0.999202	--	-1.39502	0.1975	0.999202	--	-0.866772	0.43655	0.999202	--	ATPase, putative, expressed
LOC_Os01g55440	ATP binding	2.34196	0	0	0.176076	4.74505	0.493693	0	0.0826165	-1.01871	0.3379	0.999202	--	-Inf	0.0019	0.252727	down	0	1	1	--	1.09169	1	1	--	CAMK_KIN1/SNF1/Nim1_like.1 - CAMK includes calcium/calmodulin depedent protein kinases, expressed
LOC_Os07g38810	ATP binding	11.214	9.99423	11.4081	12.9105	42.1212	14.9385	12.2651	11.0176	-1.90925	0.04865	0.999202	down	-0.579872	0.50115	0.999202	--	-0.104492	0.90055	0.999202	--	0.228737	0.78995	0.999202	--	lectin receptor-type protein kinase, putative, expressed
LOC_Os07g03920	ATP binding	6.87511	6.56701	14.4751	3.52466	18.0756	11.9214	54.8147	6.89024	-1.39459	0.14065	0.999202	--	-0.86025	0.3512	0.999202	--	-1.92099	0.0482	0.999202	down	-0.967068	0.3819	0.999202	--	lectin-like receptor kinase 7, putative, expressed
LOC_Os01g58510	ATP binding	1.68354	0	0.0949561	0.0655849	1.73919	1.72702	1.30813	1.12685	-0.0469179	0.9731	0.999202	--	-Inf	0.0004	0.133555	down	-3.7841	0.19535	0.999202	--	-4.10279	0.22875	0.999202	--	NB-ARC domain containing protein, expressed
LOC_Os03g17610	ATP binding	3.32826e-07	1.42109e-06	3.13573e-06	1.62972e-06	3.55287	3.22219e-06	7.59838e-07	4.51517e-07	-23.3477	0.0489	0.999202	down	-1.18104	1	1	--	2.04504	1	1	--	1.85177	1	1	--	OsTOP6A3 - Topoisomerase 6 subunit A homolog 3, expressed
LOC_Os04g29680	ATP binding	0.264977	0.0285562	0	0.0244002	0	0.123055	0.562381	0.0421699	Inf	1	1	--	-2.10742	1	1	--	-Inf	0.02505	0.931551	down	-0.789319	1	1	--	OsWAK38 - OsWAK receptor-like protein kinase, expressed
LOC_Os01g39970	ATP binding	19.702	1.42252	3.13282	1.50823	74.5833	6.3895	4.04096	3.06999	-1.92051	0.06425	0.999202	--	-2.16726	0.0438	0.999202	down	-0.367234	0.7174	0.999202	--	-1.02538	0.34615	0.999202	--	protein kinase domain containing protein, putative, expressed
LOC_Os04g01874	ATP binding	0.264097	0.148792	0.963622	0.0497443	0.119187	0.620307	7.88322	0.0717004	1.14783	1	1	--	-2.05969	0.27175	0.999202	--	-3.03225	0.0348	0.981936	down	-0.527451	1	1	--	protein kinase, putative, expressed
LOC_Os04g22120	ATP binding	2.64929	0.928375	1.15529	0.910918	6.38075	5.67281	11.755	0.820791	-1.26812	0.16865	0.999202	--	-2.61128	0.05875	0.999202	--	-3.34694	0.00425	0.422473	down	0.150307	0.9231	0.999202	--	protein kinase, putative, expressed
LOC_Os11g44430	ATP binding	0.312582	0.819118	0.452116	0.272807	0.497628	5.78859	1.21394	0.582696	-0.670836	0.6951	0.999202	--	-2.82107	0.04	0.999202	down	-1.42494	0.45435	0.999202	--	-1.09486	0.5311	0.999202	--	protein kinase, putative, expressed
LOC_Os01g21970	ATP binding	18.0307	0.615337	0.032565	0.923971	33.3038	4.37337	0	0.986717	-0.885229	0.3077	0.999202	--	-2.8293	0.03185	0.964855	down	Inf	1	1	--	-0.0947894	0.9485	0.999202	--	protein kinase, putative, expressed
LOC_Os01g18860	ATP binding	8.77626	9.36528	17.3308	12.2682	36.6355	9.75418	11.2448	6.68722	-2.06157	0.03965	0.999202	down	-0.0586997	0.9545	0.999202	--	0.624075	0.4753	0.999202	--	0.875451	0.35415	0.999202	--	S-adenosylmethionine synthetase, putative, expressed
LOC_Os05g07450	ATP binding	0	0	0	0	0	0	0	0.50679	0	1	1	--	0	1	1	--	0	1	1	--	-Inf	0.02375	0.92538	down	S-domain receptor-like protein kinase, putative, expressed
LOC_Os01g50420	ATP binding	0.049411	4.49114	0.153136	0	0.165589	2.70824	0.207498	0.684946	-1.7447	1	1	--	0.729727	0.4923	0.999202	--	-0.438283	1	1	--	-Inf	0.0011	0.196131	down	STE_MEKK_ste11_MAP3K.7 - STE kinases include homologs to sterile 7, sterile 11 and sterile 20 from yeast, expressed
